# Supplementary material for: Metabolic adaptation pilots the differentiation of human hematopoietic cells
Source: Life Sci Alliance. 2024 May 27;7(8):e202402747. doi: 10.26508/lsa.202402747 (PMC11130395; doi:10.26508/lsa.202402747)
Supplement: Supplementary file 1 [file LSA-2024-02747_TableS1.xlsx]

## Sheet: Feuil1
		Donor 1									Donor 2									Donor 3
	Generation	Total number of cells	Number of CD133+ cells	% of CD133+ cells	MFI of CD133+ cells	Number of CD34+ cells	% of CD34+ cells	MFI of CD34+ cells	Proliferation index	% of living cells	Total number of cells	Number of CD133+ cells	% of CD133+ cells	MFI of CD133+ cells	Number of CD34+ cells	% of CD34+ cells	MFI of CD34+ cells	Proliferation index	% of living cells	Total number of cells	Number of CD133+ cells	% of CD133+ cells	MFI of CD133+ cells	Number of CD34+ cells	% of CD34+ cells	MFI of CD34+ cells	Proliferation index	% of living cells
CTRL	G0	365	264	72.3288	861.67	344	94.2466	7045.6	3.45814	90	239	109	45.6067	762.16	230	96.2343	5292.72	4.84486	95	28	15	53.5714	731.84	27	96.4286	2738.28	12.4926	96
	G1	2477	1907	76.9883	744.82	2430	98.1025	7332.32			814	493	60.5651	830.62	677	83.1695	6729.21			89	50	56.1798	800.36	82	92.1348	2298.5
	G2	3952	1744	44.1296	632.44	3798	96.1032	4054.46			3244	1972	60.7891	699.99	3141	96.8249	5310.05			406	279	68.7192	928.95	372	91.6256	3217.51
	G3	2236	109	4.87478	570.94	2088	93.381	1753.93			3761	785	20.8721	538.45	3526	93.7517	2652.3			2251	1576	70.0133	914.61	2216	98.4451	3345.46
	G4 +	1146	3	/	/	929	81.0646	1124.54			1834	44	2.39913	508.82	1521	82.9335	1610.97			4348	2137	49.149	721.29	3938	90.5704	2205.35
	G5	/	/	/	/	/	/	/			/	/	/	/	/	/	/			3218	214	6.65009	561.34	2422	75.2641	1085.71
CTRL + aKG	G0	586	432	73.7201	867.33	542	92.4915	6757.58	3.04772	89	289	135	46.7128	772.15	285	98.6159	4877.41	4.42236	93	17	12	70.5882	1144.65	16	94.1176	3276.02	13.4709	97
	G1	3091	2310	74.7331	756.51	3049	98.6412	6510.33			1008	634	62.8968	864.23	867	86.0119	6158.84			86	54	62.7907	1059.11	77	89.5349	3152.5
	G2	3873	1560	40.2789	649.59	3728	96.2561	3552.93			3742	2249	60.1015	752.01	3578	95.6173	4819.94			375	282	75.2	1060.48	349	93.0667	3427.79
	G3	1876	83	4.42431	539.72	1689	90.032	1559.42			3534	775	21.9298	633.03	3287	93.0108	2441.1			2009	1405	69.9353	1006.8	1913	95.2215	3181.42
	G4	909	0	/	/	722	79.4279	1026.26			1416	38	2.68362	612.98	1182	83.4746	1629.78			4246	2449	57.6778	825.71	3819	89.9435	2444.57
	G5	/	/	/	/	/	/	/			/	/	/	/	/	/	/			3965	452	11.3997	638.9	2824	71.2232	1153.59
2-DG	G0	2159	725	33.5804	552.19	2135	98.8884	3044.05	1.28292	26	4103	1126	27.4433	537.15	4103	100	3624.27	1.11455	33	496	213	42.9435	634.89	437	88.1048	3130.89	2.90103	54
	G1	781	37	4.73752	606.76	770	98.5915	1657.55			797	85	10.665	553.66	749	93.9774	2218.73			3975	1913	48.1258	715.85	3934	98.9686	4075.98
	G2	313	1	/	438.81	289	92.3323	965.68			117	1	/	/	115	98.2906	1450.66			2908	765	26.3067	664.99	2749	94.5323	2620.88
	G3	109	0	/	/	90	82.5688	804.09			24	0	/	/	23	95.8333	1076.94			1210	72	5.95041	593.05	1128	93.2231	1526.34
	G4	29	1	/	/	14	48.2759	727.44			13	0	/	/	8	/	/			797	8	1.00376	/	599	75.1568	1005.96
	G5	/	/	/	/	/	/	/			/	/	/	/	/	/	/			562	6	1.06762	/	298	53.0249	750.13
2-DG + aKG	G0	3710	2122	57.1968	686.61	3676	99.0836	4631.58	1.46512	44	3809	1845	48.4379	679.65	3809	100	4586.44	1.37046	51	266	149	56.015	840.87	230	86.4662	3605.05	5.06418	84
	G1	2189	825	37.6884	625.27	2160	98.6752	2891.96			2657	1194	44.9379	628.78	2555	96.1611	3748.3			1595	1140	71.4734	917.43	1560	97.8056	4537.48
	G2	996	18	1.80723	719.65	909	91.2651	1096.4			583	55	9.43396	618.64	556	95.3688	1807.67			5081	3773	74.257	1018.77	4933	97.0872	4624.15
	G3	414	0	/	/	333	80.4348	753.22			177	5	/	/	159	89.8305	1148.46			5734	2750	47.9595	811.49	5671	98.9013	2485.19
	G4	188	1	/	/	123	65.4255	707.96			49	1	/	/	44	89.7959	990.21			1859	82	4.41097	635.52	1520	81.7644	1148.77
	G5	/	/	/	/	/	/	/			/	/	/	/	/	/	/			1784	15	0.840807	1008.56	1050	58.8565	776.36
DON	G0	2667	1591	59.655	858.03	2592	97.1879	5600.8	1.58172	47	1725	748	43.3623	736.12	1725	100	4540.18	1.94212	68	348	162	46.5517	905.4	317	91.092	2489.04	3.85494	49
	G1	6570	4166	63.4094	646.66	6536	99.4825	5430.93			5332	2869	53.8072	724.13	4961	93.042	4993.45			1300	550	42.3077	956.54	1236	95.0769	2219.26
	G2	284	66	23.2394	591.99	258	90.8451	2646.8			2819	1038	36.8216	583.51	2775	98.4392	3104.14			3443	1960	56.9271	1022.49	3264	94.801	2659.73
	G3	6	0	/	/	6	/	/			26	3	/	/	24	92.3077	2265.36			3871	2622	67.7344	864.06	3860	99.7158	2781.9
	G4	1	0	/	/	3	/	/			1	0	/	/	1	/	/			65	18	27.6923	900.03	55	84.6154	1817.79
	G5	/	/	/	/	/	/	/			/	/	/	/	/	/	/			22	9	/	/	4	/	/
DON + aKG	G0	2793	1976	70.7483	838.59	2720	97.3863	5872.86	1.58412	73	1033	500	48.4027	742.84	1033	100	4614.47	2.23172	88	480	334	69.5833	993.36	424	88.3333	2519.18	3.24426	79
	G1	6914	4985	72.1001	642.13	6889	99.6384	5276.56			4905	2942	59.9796	788.17	4602	93.8226	5304.16			3223	2511	77.9088	927.04	3124	96.9283	2793.38
	G2	307	109	35.5049	616.82	288	93.8111	2890.09			3907	2155	55.1574	660.05	3853	98.6179	3816.05			9185	7155	77.8987	871.31	8933	97.2564	3283.17
	G3	7	2	/	466.99	6	/	/			155	32	20.6452	549.87	155	100	1900.12			2200	1413	64.2273	715.64	2181	99.1364	2282.03
	G4	3	0	/	/	4	/	/			2	1	/	/	4	/	/			39	18	/	817.09	34	87.1795	1886.97
	G5	/	/	/	/	/	/	/			/	/	/	/	/	/	/			9	1	/	/	1	/	/
AOA	G0	1606	542	33.7484	676.53	1588	98.8792	3491.22	1.04615	16	1852	388	20.9503	621.33	1838	99.2441	3270.43	1.05622	15	617	410	66.4506	815.25	559	90.5997	3128.18	2.3947	54
	G1	125	21	16.8	714.15	123	98.4	1955.64			169	12	7.10059	592.67	158	93.4911	1731.69			4927	3312	67.2214	929.9	4872	98.8837	4022.03
	G2	2	1	/	/	2	/	/			7	0	/	/	6	/	/			3659	1269	34.6816	804.92	3527	96.3925	2363.67
	G3	1	1	/	/	1	/	/			6	1	/	/	1	/	/			468	71	15.1709	693.92	468	100	1476.61
	G4	13	4	/	/	11	84.6154	1049.42			15	6	/	/	9	/	/			19	10	/	/	10	/	/
	G5	/	/	/	/	/	/	/			/	/	/	/	/	/	/			22	4	/	/	5	/	/
AOA + aKG	G0	582	451	77.4914	815.37	562	96.5636	6547.57	2.96818	88	302	164	54.3046	761.15	297	98.3444	5742.15	4.14462	92	45	26	57.7778	1190.93	37	82.2222	2722.84	12.2355	96
	G1	3008	2232	74.2021	743.68	2964	98.5372	6203.59			1208	773	63.9901	806.93	1072	88.7417	5986.49			194	128	65.9794	911.87	190	97.9381	2565.34
	G2	3749	1427	38.0635	631.32	3603	96.1056	3308.08			3994	2121	53.1047	675.68	3827	95.8187	4204.16			815	560	68.7117	943.31	766	93.9877	2745.33
	G3	1555	72	4.63023	645.17	1404	90.2894	1500.96			3253	553	16.9997	567.55	2989	91.8844	2152.09			4155	2767	66.5945	952.25	4006	96.414	2659.24
	G4	806	0	/	/	633	78.536	955			1109	30	2.70514	615.76	883	79.6213	1744.43			8404	4157	49.4645	743.19	7392	87.9581	1883.16
	G5	/	/	/	/	/	/	/			/	/	/	/	/	/	/			5503	543	9.86735	608.59	3721	67.6177	1007.81
No MFI when less than 10 cells
