# Supplementary material for: Metabolic adaptation pilots the differentiation of human hematopoietic cells
Source: Life Sci Alliance. 2024 May 27;7(8):e202402747. doi: 10.26508/lsa.202402747 (PMC11130395; doi:10.26508/lsa.202402747)
Supplement: Supplementary file 3 [file LSA-2024-02747_TableS2.xlsx]

## Sheet: Feuil1
Condition	Total_nbcells_studied	Min_nbpeaks_per_cell	Mean_nbpeaks_per_cell	Median_nbpeaks_per_cell	Max_nbpeaks_per_cell
CTRL	5549	2413	17893.41	18251	32332
2DG	3771	2407	18358.40	18913	32892
DON	6177	2157	16794.91	16973	32509
AOA	6267	1928	14444.63	14155	32074
