# Supplementary material for: Metabolic adaptation pilots the differentiation of human hematopoietic cells
Source: Life Sci Alliance. 2024 May 27;7(8):e202402747. doi: 10.26508/lsa.202402747 (PMC11130395; doi:10.26508/lsa.202402747)
Supplement: Supplementary file 4 [file LSA-2024-02747_TableS3.xlsx]

## Sheet: CTRL_2DG
Comparison	Method	ONTOLOGY	ID	Description	GeneRatio	BgRatio	pvalue	p.adjust	qvalue	geneID	Count
CTRL > 2DG	ego_avg_gene_pos	BP	GO:0042742	defense response to bacterium	3/5	346/17393	7.57646e-05	0.0062127	0.00319009	PRG2/MPO/IGLL1	3
CTRL > 2DG	ego_avg_gene_pos	MF	GO:0008201	heparin binding	2/5	168/17749	0.000874095	0.0144792	0.00304824	PRG2/MPO	2
CTRL > 2DG	ego_avg_gene_pos	MF	GO:0005539	glycosaminoglycan binding	2/5	234/17749	0.00168599	0.0144792	0.00304824	PRG2/MPO	2
CTRL > 2DG	ego_avg_gene_pos	MF	GO:1901681	sulfur compound binding	2/5	266/17749	0.00217187	0.0144792	0.00304824	PRG2/MPO	2
CTRL > 2DG	ego_avg_gene_pos	MF	GO:0030021	extracellular matrix structural constituent conferring compression resistance	1/5	22/17749	0.00618288	0.0309144	0.0065083	PRG2	1
CTRL > 2DG	ego_FindMarkers_gene_pos	BP	GO:0002181	cytoplasmic translation	7/57	144/17393	4.30881e-07	0.000741977	0.000592348	RPL23A/RPL23/RPL22/RPL38/RPS29/RPL31/RPS27	7
CTRL > 2DG	ego_FindMarkers_gene_pos	BP	GO:0032873	negative regulation of stress-activated MAPK cascade	4/57	48/17393	1.81123e-05	0.00894117	0.00713807	PPIA/GSTP1/TAOK3/MYC	4
CTRL > 2DG	ego_FindMarkers_gene_pos	BP	GO:0070303	negative regulation of stress-activated protein kinase signaling cascade	4/57	48/17393	1.81123e-05	0.00894117	0.00713807	PPIA/GSTP1/TAOK3/MYC	4
CTRL > 2DG	ego_FindMarkers_gene_pos	BP	GO:0009141	nucleoside triphosphate metabolic process	5/57	107/17393	2.60399e-05	0.00894117	0.00713807	ATP5MC2/ENO1/ATP5ME/DUT/MYC	5
CTRL > 2DG	ego_FindMarkers_gene_pos	BP	GO:0006754	ATP biosynthetic process	4/57	54/17393	2.9011e-05	0.00894117	0.00713807	ATP5MC2/ENO1/ATP5ME/MYC	4
CTRL > 2DG	ego_FindMarkers_gene_pos	BP	GO:0045655	regulation of monocyte differentiation	3/57	19/17393	3.11539e-05	0.00894117	0.00713807	CDK6/MYC/HLA-DRB1	3
CTRL > 2DG	ego_FindMarkers_gene_pos	BP	GO:0030224	monocyte differentiation	3/57	35/17393	0.00020274	0.0225018	0.0179641	CDK6/MYC/HLA-DRB1	3
CTRL > 2DG	ego_FindMarkers_gene_pos	BP	GO:0030217	T cell differentiation	6/57	261/17393	0.000206062	0.0225018	0.0179641	RPL22/CDK6/ZFP36L2/SPN/SOX4/HLA-DRB1	6
CTRL > 2DG	ego_FindMarkers_gene_pos	BP	GO:0035019	somatic stem cell population maintenance	3/57	42/17393	0.000349873	0.0354401	0.0282931	ZFP36L2/MYC/SOX4	3
CTRL > 2DG	ego_FindMarkers_gene_pos	CC	GO:0022626	cytosolic ribosome	7/59	99/18381	2.87736e-08	4.29791e-06	3.44594e-06	RPL23A/RPL23/RPL22/RPL38/RPS29/RPL31/RPS27	7
CTRL > 2DG	ego_FindMarkers_gene_pos	CC	GO:0034774	secretory granule lumen	10/59	322/18381	6.95596e-08	4.29791e-06	3.44594e-06	PPIA/PLAC8/GSTP1/MPO/GMFG/SERPINB1/CAT/CFD/RNASE2/LYZ	10
CTRL > 2DG	ego_FindMarkers_gene_pos	CC	GO:0060205	cytoplasmic vesicle lumen	10/59	325/18381	7.58599e-08	4.29791e-06	3.44594e-06	PPIA/PLAC8/GSTP1/MPO/GMFG/SERPINB1/CAT/CFD/RNASE2/LYZ	10
CTRL > 2DG	ego_FindMarkers_gene_pos	CC	GO:0031983	vesicle lumen	10/59	327/18381	8.03348e-08	4.29791e-06	3.44594e-06	PPIA/PLAC8/GSTP1/MPO/GMFG/SERPINB1/CAT/CFD/RNASE2/LYZ	10
CTRL > 2DG	ego_FindMarkers_gene_pos	CC	GO:0005925	focal adhesion	8/59	419/18381	5.46634e-05	0.000998749	0.000800768	PPIA/RPL23/RPL22/RPL38/RPS29/PFN1/RPL31/CAT	8
CTRL > 2DG	ego_FindMarkers_gene_pos	CC	GO:0005844	polysome	4/59	65/18381	5.60046e-05	0.000998749	0.000800768	RPL38/RPS29/RPL31/MSI2	4
CTRL > 2DG	ego_FindMarkers_gene_pos	CC	GO:0005766	primary lysosome	5/59	154/18381	0.000134488	0.00179878	0.00144221	PLAC8/MPO/VAMP8/RNASE2/LYZ	5
CTRL > 2DG	ego_FindMarkers_gene_pos	CC	GO:0000276	mitochondrial proton-transporting ATP synthase complex, coupling factor F(o)	2/59	11/18381	0.000546821	0.0065011	0.00521239	ATP5MC2/ATP5ME	2
CTRL > 2DG	ego_FindMarkers_gene_pos	CC	GO:0045263	proton-transporting ATP synthase complex, coupling factor F(o)	2/59	14/18381	0.000899152	0.0101273	0.00811977	ATP5MC2/ATP5ME	2
CTRL > 2DG	ego_FindMarkers_gene_pos	CC	GO:0005775	vacuolar lumen	4/59	174/18381	0.00235404	0.0228983	0.0183592	PLAC8/MPO/RNASE2/LYZ	4
CTRL > 2DG	ego_FindMarkers_gene_pos	MF	GO:0003735	structural constituent of ribosome	7/57	159/17749	7.36302e-07	0.000142842	0.000119358	RPL23A/RPL23/RPL22/RPL38/RPS29/RPL31/RPS27	7
CTRL > 2DG	ego_FindMarkers_gene_pos	MF	GO:1901681	sulfur compound binding	7/57	266/17749	2.1883e-05	0.00212265	0.00177368	PPIA/GSTP1/RPL22/MPO/CD34/SELL/PRG2	7
CTRL > 2DG	ego_FindMarkers_gene_pos	MF	GO:0042277	peptide binding	6/57	314/17749	0.00049673	0.0268198	0.0224104	PPIA/NPR3/CRHBP/SORL1/CAT/HLA-DRB1	6
CTRL > 2DG	ego_FindMarkers_gene_pos	MF	GO:0004601	peroxidase activity	3/57	50/17749	0.000552985	0.0268198	0.0224104	GSTP1/MPO/CAT	3
CTRL > 2DG	ego_FindMarkers_gene_pos	MF	GO:0005539	glycosaminoglycan binding	5/57	234/17749	0.00091457	0.0295711	0.0247094	PPIA/RPL22/MPO/SELL/PRG2	5
CTRL > 2DG	ego_FindMarkers_gene_pos	MF	GO:0004857	enzyme inhibitor activity	6/57	383/17749	0.00139251	0.0333454	0.0278632	SPINK2/RPL23/MACROH2A1/TAOK3/GMFG/SERPINB1	6
CTRL > 2DG	ego_FindMarkers_gene_pos	MF	GO:0004860	protein kinase inhibitor activity	3/57	70/17749	0.00147584	0.0333454	0.0278632	MACROH2A1/TAOK3/GMFG	3
CTRL > 2DG	ego_FindMarkers_gene_pos	MF	GO:0016209	antioxidant activity	3/57	83/17749	0.00240529	0.0388854	0.0324925	GSTP1/MPO/CAT	3
2DG > CTRL	ego_avg_gene_neg	BP	GO:0010872	regulation of cholesterol esterification	2/11	12/17393	2.39174e-05	0.002028	0.000941663	APOE/APOC1	2
2DG > CTRL	ego_avg_gene_neg	BP	GO:0098869	cellular oxidant detoxification	3/11	95/17393	2.52329e-05	0.002028	0.000941663	HBB/HBG2/APOE	3
2DG > CTRL	ego_avg_gene_neg	BP	GO:0033700	phospholipid efflux	2/11	13/17393	2.82563e-05	0.002028	0.000941663	APOE/APOC1	2
2DG > CTRL	ego_avg_gene_neg	BP	GO:0015671	oxygen transport	2/11	15/17393	3.8011e-05	0.002028	0.000941663	HBB/HBG2	2
2DG > CTRL	ego_avg_gene_neg	BP	GO:0051238	sequestering of metal ion	2/11	15/17393	3.8011e-05	0.002028	0.000941663	FTH1/FTL	2
2DG > CTRL	ego_avg_gene_neg	BP	GO:1990748	cellular detoxification	3/11	110/17393	3.91402e-05	0.002028	0.000941663	HBB/HBG2/APOE	3
2DG > CTRL	ego_avg_gene_neg	BP	GO:0034375	high-density lipoprotein particle remodeling	2/11	16/17393	4.34262e-05	0.002028	0.000941663	APOE/APOC1	2
2DG > CTRL	ego_avg_gene_neg	BP	GO:0034433	steroid esterification	2/11	16/17393	4.34262e-05	0.002028	0.000941663	APOE/APOC1	2
2DG > CTRL	ego_avg_gene_neg	BP	GO:0034434	sterol esterification	2/11	16/17393	4.34262e-05	0.002028	0.000941663	APOE/APOC1	2
2DG > CTRL	ego_avg_gene_neg	BP	GO:0034435	cholesterol esterification	2/11	16/17393	4.34262e-05	0.002028	0.000941663	APOE/APOC1	2
2DG > CTRL	ego_avg_gene_neg	BP	GO:0098754	detoxification	3/11	135/17393	7.20963e-05	0.0027253	0.00126544	HBB/HBG2/APOE	3
2DG > CTRL	ego_avg_gene_neg	BP	GO:0034377	plasma lipoprotein particle assembly	2/11	25/17393	0.000108229	0.00361021	0.00167633	APOE/APOC1	2
2DG > CTRL	ego_avg_gene_neg	BP	GO:0065005	protein-lipid complex assembly	2/11	28/17393	0.000136227	0.00406449	0.00188727	APOE/APOC1	2
2DG > CTRL	ego_avg_gene_neg	BP	GO:0042744	hydrogen peroxide catabolic process	2/11	29/17393	0.000146268	0.00406449	0.00188727	HBB/HBG2	2
2DG > CTRL	ego_avg_gene_neg	BP	GO:0034368	protein-lipid complex remodeling	2/11	30/17393	0.000156661	0.00406449	0.00188727	APOE/APOC1	2
2DG > CTRL	ego_avg_gene_neg	BP	GO:0045940	positive regulation of steroid metabolic process	2/11	31/17393	0.000167408	0.00411471	0.00191058	APOE/APOC1	2
2DG > CTRL	ego_avg_gene_neg	BP	GO:0034381	plasma lipoprotein particle clearance	2/11	40/17393	0.000279942	0.00606335	0.0028154	APOE/APOC1	2
2DG > CTRL	ego_avg_gene_neg	BP	GO:0006692	prostanoid metabolic process	2/11	47/17393	0.000387035	0.00669428	0.00310835	HPGDS/HPGD	2
2DG > CTRL	ego_avg_gene_neg	BP	GO:0006693	prostaglandin metabolic process	2/11	47/17393	0.000387035	0.00669428	0.00310835	HPGDS/HPGD	2
2DG > CTRL	ego_avg_gene_neg	BP	GO:0051055	negative regulation of lipid biosynthetic process	2/11	53/17393	0.000492351	0.00792855	0.00368146	APOE/APOC1	2
2DG > CTRL	ego_avg_gene_neg	BP	GO:0033344	cholesterol efflux	2/11	54/17393	0.000511111	0.0079563	0.00369435	APOE/APOC1	2
2DG > CTRL	ego_avg_gene_neg	BP	GO:0006826	iron ion transport	2/11	57/17393	0.000569455	0.00857856	0.00398328	FTH1/FTL	2
2DG > CTRL	ego_avg_gene_neg	BP	GO:0006879	cellular iron ion homeostasis	2/11	64/17393	0.000717576	0.0104721	0.00486252	FTH1/FTL	2
2DG > CTRL	ego_avg_gene_neg	BP	GO:0048844	artery morphogenesis	2/11	70/17393	0.000857818	0.0117824	0.00547092	HPGD/APOE	2
2DG > CTRL	ego_avg_gene_neg	BP	GO:0048145	regulation of fibroblast proliferation	2/11	77/17393	0.00103682	0.0130864	0.00607639	S100A6/FTH1	2
2DG > CTRL	ego_avg_gene_neg	BP	GO:0048144	fibroblast proliferation	2/11	79/17393	0.00109099	0.0134077	0.0062256	S100A6/FTH1	2
2DG > CTRL	ego_avg_gene_neg	BP	GO:0055072	iron ion homeostasis	2/11	83/17393	0.00120335	0.0144093	0.00669069	FTH1/FTL	2
2DG > CTRL	ego_avg_gene_neg	BP	GO:0062014	negative regulation of small molecule metabolic process	2/11	93/17393	0.00150755	0.0169303	0.00786122	APOE/APOC1	2
2DG > CTRL	ego_avg_gene_neg	BP	GO:0006641	triglyceride metabolic process	2/11	98/17393	0.00167205	0.0169303	0.00786122	APOE/APOC1	2
2DG > CTRL	ego_avg_gene_neg	BP	GO:0032368	regulation of lipid transport	2/11	111/17393	0.00213806	0.019927	0.00925271	APOE/APOC1	2
2DG > CTRL	ego_avg_gene_neg	BP	GO:0006690	icosanoid metabolic process	2/11	114/17393	0.0022534	0.0202372	0.00939676	HPGDS/HPGD	2
2DG > CTRL	ego_avg_gene_neg	BP	GO:0030168	platelet activation	2/11	130/17393	0.00291736	0.024771	0.0115019	HBB/APOE	2
2DG > CTRL	ego_avg_gene_neg	BP	GO:0048660	regulation of smooth muscle cell proliferation	2/11	135/17393	0.00314157	0.026114	0.0121255	HPGD/APOE	2
2DG > CTRL	ego_avg_gene_neg	BP	GO:0048659	smooth muscle cell proliferation	2/11	138/17393	0.00327988	0.0264087	0.0122623	HPGD/APOE	2
2DG > CTRL	ego_avg_gene_neg	BP	GO:0042157	lipoprotein metabolic process	2/11	140/17393	0.00337366	0.0267034	0.0123992	APOE/APOC1	2
2DG > CTRL	ego_avg_gene_neg	BP	GO:0015748	organophosphate ester transport	2/11	143/17393	0.00351668	0.0273715	0.0127094	APOE/APOC1	2
2DG > CTRL	ego_avg_gene_neg	BP	GO:1905952	regulation of lipid localization	2/11	146/17393	0.00366252	0.0280393	0.0130195	APOE/APOC1	2
2DG > CTRL	ego_avg_gene_neg	BP	GO:0000302	response to reactive oxygen species	2/11	192/17393	0.00624455	0.0409147	0.0189979	HBB/APOE	2
2DG > CTRL	ego_avg_gene_neg	BP	GO:0007626	locomotory behavior	2/11	192/17393	0.00624455	0.0409147	0.0189979	HPGDS/APOE	2
2DG > CTRL	ego_avg_gene_neg	BP	GO:0090209	negative regulation of triglyceride metabolic process	1/11	10/17393	0.00630804	0.0409147	0.0189979	APOE	1
2DG > CTRL	ego_avg_gene_neg	BP	GO:0150172	regulation of phosphatidylcholine metabolic process	1/11	10/17393	0.00630804	0.0409147	0.0189979	APOC1	1
2DG > CTRL	ego_avg_gene_neg	BP	GO:1902950	regulation of dendritic spine maintenance	1/11	10/17393	0.00630804	0.0409147	0.0189979	APOE	1
2DG > CTRL	ego_avg_gene_neg	BP	GO:0030100	regulation of endocytosis	2/11	202/17393	0.00688994	0.0409941	0.0190348	APOE/APOC1	2
2DG > CTRL	ego_avg_gene_neg	BP	GO:0006707	cholesterol catabolic process	1/11	11/17393	0.00693685	0.0409941	0.0190348	APOE	1
2DG > CTRL	ego_avg_gene_neg	BP	GO:0016127	sterol catabolic process	1/11	11/17393	0.00693685	0.0409941	0.0190348	APOE	1
2DG > CTRL	ego_avg_gene_neg	BP	GO:1900272	negative regulation of long-term synaptic potentiation	1/11	11/17393	0.00693685	0.0409941	0.0190348	APOE	1
2DG > CTRL	ego_avg_gene_neg	BP	GO:2000644	regulation of receptor catabolic process	1/11	11/17393	0.00693685	0.0409941	0.0190348	APOE	1
2DG > CTRL	ego_avg_gene_neg	BP	GO:0070493	thrombin-activated receptor signaling pathway	1/11	12/17393	0.0075653	0.0420595	0.0195295	HPGD	1
2DG > CTRL	ego_avg_gene_neg	BP	GO:1905907	negative regulation of amyloid fibril formation	1/11	12/17393	0.0075653	0.0420595	0.0195295	APOE	1
2DG > CTRL	ego_avg_gene_neg	BP	GO:1902931	negative regulation of alcohol biosynthetic process	1/11	13/17393	0.00819339	0.0434981	0.0201975	APOE	1
2DG > CTRL	ego_avg_gene_neg	BP	GO:0050817	coagulation	2/11	225/17393	0.00848502	0.0435671	0.0202295	HBB/APOE	2
2DG > CTRL	ego_avg_gene_neg	BP	GO:0007599	hemostasis	2/11	227/17393	0.00863091	0.0435671	0.0202295	HBB/APOE	2
2DG > CTRL	ego_avg_gene_neg	BP	GO:0044794	positive regulation by host of viral process	1/11	14/17393	0.00882111	0.0435671	0.0202295	APOE	1
2DG > CTRL	ego_avg_gene_neg	BP	GO:0072578	neurotransmitter-gated ion channel clustering	1/11	14/17393	0.00882111	0.0435671	0.0202295	APOE	1
2DG > CTRL	ego_avg_gene_neg	BP	GO:0007567	parturition	1/11	15/17393	0.00944848	0.0435671	0.0202295	HPGD	1
2DG > CTRL	ego_avg_gene_neg	BP	GO:0032488	Cdc42 protein signal transduction	1/11	15/17393	0.00944848	0.0435671	0.0202295	APOE	1
2DG > CTRL	ego_avg_gene_neg	BP	GO:0034638	phosphatidylcholine catabolic process	1/11	15/17393	0.00944848	0.0435671	0.0202295	APOC1	1
2DG > CTRL	ego_avg_gene_neg	BP	GO:0045717	negative regulation of fatty acid biosynthetic process	1/11	15/17393	0.00944848	0.0435671	0.0202295	APOC1	1
2DG > CTRL	ego_avg_gene_neg	BP	GO:0006898	receptor-mediated endocytosis	2/11	240/17393	0.00960691	0.0435671	0.0202295	APOE/APOC1	2
2DG > CTRL	ego_avg_gene_neg	BP	GO:0015850	organic hydroxy compound transport	2/11	241/17393	0.00968396	0.0435671	0.0202295	APOE/APOC1	2
2DG > CTRL	ego_avg_gene_neg	BP	GO:0035641	locomotory exploration behavior	1/11	16/17393	0.0100755	0.0435671	0.0202295	APOE	1
2DG > CTRL	ego_avg_gene_neg	BP	GO:0042159	lipoprotein catabolic process	1/11	16/17393	0.0100755	0.0435671	0.0202295	APOE	1
2DG > CTRL	ego_avg_gene_neg	BP	GO:0051044	positive regulation of membrane protein ectodomain proteolysis	1/11	16/17393	0.0100755	0.0435671	0.0202295	APOE	1
2DG > CTRL	ego_avg_gene_neg	BP	GO:0055089	fatty acid homeostasis	1/11	16/17393	0.0100755	0.0435671	0.0202295	APOE	1
2DG > CTRL	ego_avg_gene_neg	BP	GO:0060192	negative regulation of lipase activity	1/11	16/17393	0.0100755	0.0435671	0.0202295	APOC1	1
2DG > CTRL	ego_avg_gene_neg	BP	GO:0043117	positive regulation of vascular permeability	1/11	17/17393	0.0107021	0.0450261	0.0209069	APOE	1
2DG > CTRL	ego_avg_gene_neg	BP	GO:1901569	fatty acid derivative catabolic process	1/11	17/17393	0.0107021	0.0450261	0.0209069	HPGD	1
2DG > CTRL	ego_avg_gene_neg	BP	GO:0045540	regulation of cholesterol biosynthetic process	1/11	18/17393	0.0113284	0.0452168	0.0209955	APOE	1
2DG > CTRL	ego_avg_gene_neg	BP	GO:0048535	lymph node development	1/11	18/17393	0.0113284	0.0452168	0.0209955	LTB	1
2DG > CTRL	ego_avg_gene_neg	BP	GO:0051004	regulation of lipoprotein lipase activity	1/11	18/17393	0.0113284	0.0452168	0.0209955	APOC1	1
2DG > CTRL	ego_avg_gene_neg	BP	GO:0106118	regulation of sterol biosynthetic process	1/11	18/17393	0.0113284	0.0452168	0.0209955	APOE	1
2DG > CTRL	ego_avg_gene_neg	BP	GO:1900221	regulation of amyloid-beta clearance	1/11	18/17393	0.0113284	0.0452168	0.0209955	APOE	1
2DG > CTRL	ego_avg_gene_neg	BP	GO:1902430	negative regulation of amyloid-beta formation	1/11	18/17393	0.0113284	0.0452168	0.0209955	APOE	1
2DG > CTRL	ego_avg_gene_neg	BP	GO:0009048	dosage compensation by inactivation of X chromosome	1/11	19/17393	0.0119543	0.0465223	0.0216017	EIF1	1
2DG > CTRL	ego_avg_gene_neg	BP	GO:0010544	negative regulation of platelet activation	1/11	19/17393	0.0119543	0.0465223	0.0216017	APOE	1
2DG > CTRL	ego_avg_gene_neg	BP	GO:0097062	dendritic spine maintenance	1/11	19/17393	0.0119543	0.0465223	0.0216017	APOE	1
2DG > CTRL	ego_avg_gene_neg	BP	GO:0070293	renal absorption	1/11	20/17393	0.0125799	0.0485521	0.0225442	HBB	1
2DG > CTRL	ego_avg_gene_neg	BP	GO:0051000	positive regulation of nitric-oxide synthase activity	1/11	21/17393	0.0132051	0.0493342	0.0229074	APOE	1
2DG > CTRL	ego_avg_gene_neg	CC	GO:0031838	haptoglobin-hemoglobin complex	2/11	11/18381	1.78552e-05	0.000335296	0.000186461	HBB/HBG2	2
2DG > CTRL	ego_avg_gene_neg	CC	GO:0044754	autolysosome	2/11	11/18381	1.78552e-05	0.000335296	0.000186461	FTH1/FTL	2
2DG > CTRL	ego_avg_gene_neg	CC	GO:0005833	hemoglobin complex	2/11	12/18381	2.14192e-05	0.000335296	0.000186461	HBB/HBG2	2
2DG > CTRL	ego_avg_gene_neg	CC	GO:0042627	chylomicron	2/11	13/18381	2.53054e-05	0.000335296	0.000186461	APOE/APOC1	2
2DG > CTRL	ego_avg_gene_neg	CC	GO:0072562	blood microparticle	3/11	143/18381	7.26788e-05	0.000481497	0.000267764	HBB/HBG2/APOE	3
2DG > CTRL	ego_avg_gene_neg	CC	GO:0071682	endocytic vesicle lumen	2/11	23/18381	8.18127e-05	0.000481786	0.000267925	HBB/APOE	2
2DG > CTRL	ego_avg_gene_neg	CC	GO:1990777	lipoprotein particle	2/11	36/18381	0.00020286	0.000895967	0.000498254	APOE/APOC1	2
2DG > CTRL	ego_avg_gene_neg	CC	GO:1904724	tertiary granule lumen	2/11	55/18381	0.000475214	0.00179902	0.00100045	HBB/FTH1	2
2DG > CTRL	ego_avg_gene_neg	CC	GO:0016282	eukaryotic 43S preinitiation complex	1/11	17/18381	0.0101294	0.025831	0.0143648	EIF1	1
2DG > CTRL	ego_avg_gene_neg	CC	GO:0043083	synaptic cleft	1/11	18/18381	0.0107223	0.025831	0.0143648	APOE	1
2DG > CTRL	ego_avg_gene_neg	CC	GO:0070993	translation preinitiation complex	1/11	18/18381	0.0107223	0.025831	0.0143648	EIF1	1
2DG > CTRL	ego_avg_gene_neg	MF	GO:0008199	ferric iron binding	2/11	10/17749	1.56714e-05	0.000358956	0.000111132	FTH1/FTL	2
2DG > CTRL	ego_avg_gene_neg	MF	GO:0031720	haptoglobin binding	2/11	10/17749	1.56714e-05	0.000358956	0.000111132	HBB/HBG2	2
2DG > CTRL	ego_avg_gene_neg	MF	GO:0016209	antioxidant activity	3/11	83/17749	1.58363e-05	0.000358956	0.000111132	HBB/HBG2/APOE	3
2DG > CTRL	ego_avg_gene_neg	MF	GO:0005344	oxygen carrier activity	2/11	14/17749	3.16482e-05	0.000538019	0.000166569	HBB/HBG2	2
2DG > CTRL	ego_avg_gene_neg	MF	GO:0019825	oxygen binding	2/11	39/17749	0.000255537	0.00289609	0.000896622	HBB/HBG2	2
2DG > CTRL	ego_avg_gene_neg	MF	GO:0004601	peroxidase activity	2/11	50/17749	0.000420878	0.00408853	0.0012658	HBB/HBG2	2
2DG > CTRL	ego_avg_gene_neg	MF	GO:0020037	heme binding	2/11	137/17749	0.00310795	0.018663	0.00577803	HBB/HBG2	2
2DG > CTRL	ego_avg_gene_neg	MF	GO:0043177	organic acid binding	2/11	139/17749	0.00319753	0.018663	0.00577803	HBB/HBG2	2
2DG > CTRL	ego_avg_gene_neg	MF	GO:0046906	tetrapyrrole binding	2/11	147/17749	0.00356793	0.018663	0.00577803	HBB/HBG2	2
2DG > CTRL	ego_avg_gene_neg	MF	GO:0004955	prostaglandin receptor activity	1/11	10/17749	0.00618184	0.0300261	0.009296	HPGD	1
2DG > CTRL	ego_avg_gene_neg	MF	GO:0004859	phospholipase inhibitor activity	1/11	12/17749	0.00741403	0.0314564	0.00973884	APOC1	1
2DG > CTRL	ego_avg_gene_neg	MF	GO:0044548	S100 protein binding	1/11	14/17749	0.00864483	0.0314564	0.00973884	S100A6	1
2DG > CTRL	ego_avg_gene_neg	MF	GO:0005523	tropomyosin binding	1/11	16/17749	0.00987425	0.0314564	0.00973884	S100A6	1
2DG > CTRL	ego_avg_gene_neg	MF	GO:0055102	lipase inhibitor activity	1/11	16/17749	0.00987425	0.0314564	0.00973884	APOC1	1
2DG > CTRL	ego_avg_gene_neg	MF	GO:0070403	NAD+ binding	1/11	16/17749	0.00987425	0.0314564	0.00973884	HPGD	1
2DG > CTRL	ego_avg_gene_neg	MF	GO:0043024	ribosomal small subunit binding	1/11	17/17749	0.0104884	0.0314564	0.00973884	EIF1	1
2DG > CTRL	ego_avg_gene_neg	MF	GO:0016722	oxidoreductase activity, acting on metal ions	1/11	18/17749	0.0111023	0.0314564	0.00973884	FTH1	1
2DG > CTRL	ego_avg_gene_neg	MF	GO:0043395	heparan sulfate proteoglycan binding	1/11	18/17749	0.0111023	0.0314564	0.00973884	APOE	1
2DG > CTRL	ego_avg_gene_neg	MF	GO:0120020	cholesterol transfer activity	1/11	22/17749	0.0135542	0.0358896	0.0111113	APOE	1
2DG > CTRL	ego_avg_gene_neg	MF	GO:0120015	sterol transfer activity	1/11	23/17749	0.0141663	0.0358896	0.0111113	APOE	1
2DG > CTRL	ego_avg_gene_neg	MF	GO:0004364	glutathione transferase activity	1/11	24/17749	0.0147781	0.0358896	0.0111113	HPGDS	1
2DG > CTRL	ego_avg_gene_neg	MF	GO:0050750	low-density lipoprotein particle receptor binding	1/11	24/17749	0.0147781	0.0358896	0.0111113	APOE	1
2DG > CTRL	ego_avg_gene_neg	MF	GO:0071813	lipoprotein particle binding	1/11	29/17749	0.0178317	0.0391147	0.0121098	APOE	1
2DG > CTRL	ego_avg_gene_neg	MF	GO:0071814	protein-lipid complex binding	1/11	29/17749	0.0178317	0.0391147	0.0121098	APOE	1
2DG > CTRL	ego_avg_gene_neg	MF	GO:0005164	tumor necrosis factor receptor binding	1/11	31/17749	0.0190508	0.0392561	0.0121536	LTB	1
2DG > CTRL	ego_avg_gene_neg	MF	GO:0031210	phosphatidylcholine binding	1/11	31/17749	0.0190508	0.0392561	0.0121536	APOC1	1
2DG > CTRL	ego_avg_gene_neg	MF	GO:0050997	quaternary ammonium group binding	1/11	39/17749	0.0239132	0.0451694	0.0139843	APOC1	1
2DG > CTRL	ego_avg_gene_neg	MF	GO:0048156	tau protein binding	1/11	43/17749	0.0263362	0.0484017	0.0149851	APOE	1
2DG > CTRL	ego_avg_gene_neg	MF	GO:0005504	fatty acid binding	1/11	48/17749	0.0293573	0.0489968	0.0151693	APOC1	1
2DG > CTRL	ego_avg_gene_neg	MF	GO:0016860	intramolecular oxidoreductase activity	1/11	50/17749	0.0305633	0.0489968	0.0151693	HPGDS	1
2DG > CTRL	ego_avg_gene_neg	MF	GO:0003743	translation initiation factor activity	1/11	51/17749	0.0311659	0.0489968	0.0151693	EIF1	1
2DG > CTRL	ego_avg_gene_neg	MF	GO:0005543	phospholipid binding	2/11	461/17749	0.0317038	0.0489968	0.0151693	APOE/APOC1	2
2DG > CTRL	ego_FindMarkers_gene_neg	BP	GO:0098869	cellular oxidant detoxification	10/107	95/17393	3.30849e-10	7.13311e-07	6.28962e-07	APOE/GPX4/ALOX5AP/HBB/CD36/HBG2/S100A9/HBA1/HBD/PRDX2	10
2DG > CTRL	ego_FindMarkers_gene_neg	BP	GO:0098754	detoxification	10/107	135/17393	1.05187e-08	5.66957e-06	4.99914e-06	APOE/GPX4/ALOX5AP/HBB/CD36/HBG2/S100A9/HBA1/HBD/PRDX2	10
2DG > CTRL	ego_FindMarkers_gene_neg	BP	GO:0015669	gas transport	5/107	21/17393	1.50884e-07	6.5061e-05	5.73675e-05	HBB/RHAG/HBG2/HBA1/HBD	5
2DG > CTRL	ego_FindMarkers_gene_neg	BP	GO:0042744	hydrogen peroxide catabolic process	5/107	29/17393	8.46751e-07	0.000230253	0.000203025	HBB/HBG2/HBA1/HBD/PRDX2	5
2DG > CTRL	ego_FindMarkers_gene_neg	BP	GO:0042743	hydrogen peroxide metabolic process	6/107	53/17393	8.54371e-07	0.000230253	0.000203025	HBB/HBG2/HBA1/CYBB/HBD/PRDX2	6
2DG > CTRL	ego_FindMarkers_gene_neg	BP	GO:0032496	response to lipopolysaccharide	11/107	319/17393	4.30496e-06	0.000922607	0.000813508	CSF2RB/FOS/VIM/MTDH/HPGD/CD36/NFKBIA/S100A9/CXCL8/PRDX2/AKAP12	11
2DG > CTRL	ego_FindMarkers_gene_neg	BP	GO:0051235	maintenance of location	11/107	322/17393	4.70718e-06	0.000922607	0.000813508	FTH1/FTL/APOE/CALR/HSPA5/HSP90B1/CD36/PLIN2/NFKBIA/S100A9/CALM1	11
2DG > CTRL	ego_FindMarkers_gene_neg	BP	GO:0019372	lipoxygenase pathway	3/107	10/17393	2.63242e-05	0.00436577	0.00384952	GPX4/ALOX5AP/HPGD	3
2DG > CTRL	ego_FindMarkers_gene_neg	BP	GO:0034975	protein folding in endoplasmic reticulum	3/107	11/17393	3.60338e-05	0.0055492	0.00489301	CALR/HSPA5/HSP90B1	3
2DG > CTRL	ego_FindMarkers_gene_neg	BP	GO:0036503	ERAD pathway	6/107	108/17393	5.41818e-05	0.00736598	0.00649495	CALR/HSPA5/HERPUD1/HSP90B1/UBXN1/SDF2L1	6
2DG > CTRL	ego_FindMarkers_gene_neg	BP	GO:0007565	female pregnancy	7/107	182/17393	0.000132316	0.0158485	0.0139744	CALR/FOS/JUNB/H3-3B/KLF1/HPGD/FOSB	7
2DG > CTRL	ego_FindMarkers_gene_neg	BP	GO:0055072	iron ion homeostasis	5/107	83/17393	0.000159093	0.0170372	0.0150225	FTH1/FTL/RHAG/ATP6V0A2/SLC25A37	5
2DG > CTRL	ego_FindMarkers_gene_neg	BP	GO:0071277	cellular response to calcium ion	5/107	83/17393	0.000159093	0.0170372	0.0150225	FOS/HSPA5/JUNB/ALOX5AP/FOSB	5
2DG > CTRL	ego_FindMarkers_gene_neg	BP	GO:0071248	cellular response to metal ion	7/107	189/17393	0.000167113	0.0170372	0.0150225	CALR/FOS/HSPA5/JUNB/ALOX5AP/FOSB/CYBB	7
2DG > CTRL	ego_FindMarkers_gene_neg	BP	GO:0034976	response to endoplasmic reticulum stress	8/107	254/17393	0.000173849	0.0170372	0.0150225	CALR/HSPA5/HERPUD1/HSP90B1/MANF/UBXN1/SDF2L1/CXCL8	8
2DG > CTRL	ego_FindMarkers_gene_neg	BP	GO:0000302	response to reactive oxygen species	7/107	192/17393	0.000184132	0.0172603	0.0152193	APOE/FOS/HBB/CD36/HBA1/ANXA1/PRDX2	7
2DG > CTRL	ego_FindMarkers_gene_neg	BP	GO:0051592	response to calcium ion	6/107	143/17393	0.000254231	0.0210816	0.0185887	FOS/HSPA5/JUNB/ALOX5AP/FOSB/CALM1	6
2DG > CTRL	ego_FindMarkers_gene_neg	BP	GO:1905952	regulation of lipid localization	6/107	146/17393	0.000284343	0.0227053	0.0200204	APOE/APOC1/CD36/DBI/PLIN2/NFKBIA	6
2DG > CTRL	ego_FindMarkers_gene_neg	BP	GO:0044706	multi-multicellular organism process	7/107	210/17393	0.000318102	0.0236493	0.0208527	CALR/FOS/JUNB/H3-3B/KLF1/HPGD/FOSB	7
2DG > CTRL	ego_FindMarkers_gene_neg	BP	GO:0048872	homeostasis of number of cells	8/107	280/17393	0.000335975	0.0241454	0.0212902	AHSP/RHAG/KLF1/RHEX/SPTA1/TMEM14C/ANXA1/PRDX2	8
2DG > CTRL	ego_FindMarkers_gene_neg	BP	GO:0031663	lipopolysaccharide-mediated signaling pathway	4/107	62/17393	0.000574067	0.0364026	0.032098	MTDH/CD36/NFKBIA/PRDX2	4
2DG > CTRL	ego_FindMarkers_gene_neg	BP	GO:0030099	myeloid cell differentiation	9/107	386/17393	0.000629044	0.0387491	0.034167	FOS/AHSP/JUNB/RHAG/KLF1/RHEX/NFKBIA/H4C3/TMEM14C	9
2DG > CTRL	ego_FindMarkers_gene_neg	BP	GO:0071216	cellular response to biotic stimulus	7/107	239/17393	0.000688954	0.0396817	0.0349894	HSPA5/VIM/MTDH/CD36/NFKBIA/CXCL8/PRDX2	7
2DG > CTRL	ego_FindMarkers_gene_neg	BP	GO:0006690	icosanoid metabolic process	5/107	114/17393	0.000692003	0.0396817	0.0349894	GPX4/ALOX5AP/HPGD/HPGDS/ANXA1	5
2DG > CTRL	ego_FindMarkers_gene_neg	BP	GO:0006898	receptor-mediated endocytosis	7/107	240/17393	0.000706114	0.0396817	0.0349894	APOE/APOC1/CD63/CD36/BMP2K/FCER1G/CXCL8	7
2DG > CTRL	ego_FindMarkers_gene_neg	BP	GO:0015909	long-chain fatty acid transport	4/107	66/17393	0.00072785	0.0396817	0.0349894	APOE/CD36/PLIN2/ANXA1	4
2DG > CTRL	ego_FindMarkers_gene_neg	BP	GO:0055094	response to lipoprotein particle	3/107	29/17393	0.00073621	0.0396817	0.0349894	APOE/CD36/FCER1G	3
2DG > CTRL	ego_FindMarkers_gene_neg	BP	GO:0050818	regulation of coagulation	4/107	70/17393	0.000908713	0.047785	0.0421344	APOE/CD36/ANXA5/PRDX2	4
2DG > CTRL	ego_FindMarkers_gene_neg	BP	GO:0071402	cellular response to lipoprotein particle stimulus	3/107	32/17393	0.00098605	0.0494401	0.0435938	APOE/CD36/FCER1G	3
2DG > CTRL	ego_FindMarkers_gene_neg	CC	GO:0005833	hemoglobin complex	5/110	12/18381	5.36466e-09	1.34116e-06	1.0447e-06	AHSP/HBB/HBG2/HBA1/HBD	5
2DG > CTRL	ego_FindMarkers_gene_neg	CC	GO:0071682	endocytic vesicle lumen	5/110	23/18381	2.16278e-07	2.16937e-05	1.68983e-05	APOE/CALR/HBB/HSP90B1/HBA1	5
2DG > CTRL	ego_FindMarkers_gene_neg	CC	GO:0062023	collagen-containing extracellular matrix	14/110	427/18381	2.60324e-07	2.16937e-05	1.68983e-05	S100A6/APOE/CALR/S100A4/TPSAB1/TPSB2/HSP90B1/CTSH/LGALS1/LGALS3/ANXA5/S100A9/ANXA1/CPA3	14
2DG > CTRL	ego_FindMarkers_gene_neg	CC	GO:0031838	haptoglobin-hemoglobin complex	4/110	11/18381	3.87928e-07	2.42455e-05	1.8886e-05	HBB/HBG2/HBA1/HBD	4
2DG > CTRL	ego_FindMarkers_gene_neg	CC	GO:0034663	endoplasmic reticulum chaperone complex	3/110	11/18381	3.32276e-05	0.00130575	0.00101711	HSPA5/HSP90B1/SDF2L1	3
2DG > CTRL	ego_FindMarkers_gene_neg	CC	GO:0044754	autolysosome	3/110	11/18381	3.32276e-05	0.00130575	0.00101711	FTH1/FTL/SQSTM1	3
2DG > CTRL	ego_FindMarkers_gene_neg	CC	GO:0032994	protein-lipid complex	4/110	39/18381	8.49786e-05	0.00256936	0.00200139	APOE/APOC1/DBI/HDLBP	4
2DG > CTRL	ego_FindMarkers_gene_neg	CC	GO:0005788	endoplasmic reticulum lumen	9/110	310/18381	0.000102774	0.00256936	0.00200139	APOE/CALR/HSPA5/HSP90B1/DBI/MANF/CKAP4/LGALS1/SDF2L1	9
2DG > CTRL	ego_FindMarkers_gene_neg	CC	GO:0005925	focal adhesion	10/110	419/18381	0.000209866	0.00423265	0.00329701	CALR/HSPA5/VIM/AHNAK/HSP90B1/MAP2K2/ANXA5/REXO2/ANXA1/AKAP12	10
2DG > CTRL	ego_FindMarkers_gene_neg	CC	GO:0072562	blood microparticle	6/110	143/18381	0.000220098	0.00423265	0.00329701	APOE/HBB/HBG2/ANXA5/HBA1/HBD	6
2DG > CTRL	ego_FindMarkers_gene_neg	CC	GO:0070820	tertiary granule	6/110	162/18381	0.000429937	0.00703889	0.00548293	FTH1/HBB/CTSH/LGALS3/FCER1G/CYBB	6
2DG > CTRL	ego_FindMarkers_gene_neg	CC	GO:0034364	high-density lipoprotein particle	3/110	27/18381	0.000549352	0.0076299	0.00594329	APOE/APOC1/HDLBP	3
2DG > CTRL	ego_FindMarkers_gene_neg	CC	GO:0005844	polysome	4/110	65/18381	0.000620782	0.00816818	0.00636258	RPS26/CALR/VIM/HDLBP	4
2DG > CTRL	ego_FindMarkers_gene_neg	CC	GO:0030666	endocytic vesicle membrane	6/110	191/18381	0.00101899	0.0121309	0.00944932	APOE/CALR/CD36/UBC/ATP6V0A2/CYBB	6
2DG > CTRL	ego_FindMarkers_gene_neg	CC	GO:0098562	cytoplasmic side of membrane	6/110	193/18381	0.00107523	0.0122186	0.00951762	S100A6/RPS26/MAP2K2/ANK1/SPTA1/SNX5	6
2DG > CTRL	ego_FindMarkers_gene_neg	CC	GO:0016528	sarcoplasm	4/110	78/18381	0.00123235	0.0124246	0.00967808	CALR/HSP90B1/MANF/ANK1	4
2DG > CTRL	ego_FindMarkers_gene_neg	CC	GO:0031313	extrinsic component of endosome membrane	2/110	10/18381	0.00154775	0.0138192	0.0107644	SNX5/ANXA1	2
2DG > CTRL	ego_FindMarkers_gene_neg	CC	GO:0001726	ruffle	5/110	178/18381	0.00434614	0.0311726	0.0242819	S100A6/SAMSN1/CAPG/SNX5/S100A11	5
2DG > CTRL	ego_FindMarkers_gene_neg	MF	GO:0016209	antioxidant activity	9/109	83/17749	2.00068e-09	7.10242e-07	6.12841e-07	APOE/GPX4/ALOX5AP/HBB/HBG2/S100A9/HBA1/HBD/PRDX2	9
2DG > CTRL	ego_FindMarkers_gene_neg	MF	GO:0004601	peroxidase activity	7/109	50/17749	2.1791e-08	3.86791e-06	3.33747e-06	GPX4/ALOX5AP/HBB/HBG2/HBA1/HBD/PRDX2	7
2DG > CTRL	ego_FindMarkers_gene_neg	MF	GO:0031720	haptoglobin binding	4/109	10/17749	2.74695e-07	2.43792e-05	2.10359e-05	HBB/HBG2/HBA1/HBD	4
2DG > CTRL	ego_FindMarkers_gene_neg	MF	GO:0005344	oxygen carrier activity	4/109	14/17749	1.28479e-06	9.12201e-05	7.87103e-05	HBB/HBG2/HBA1/HBD	4
2DG > CTRL	ego_FindMarkers_gene_neg	MF	GO:0048306	calcium-dependent protein binding	6/109	81/17749	1.04286e-05	0.000617026	0.000532408	S100A6/S100A4/S100A9/CALM1/S100A11/ANXA1	6
2DG > CTRL	ego_FindMarkers_gene_neg	MF	GO:0043177	organic acid binding	7/109	139/17749	2.3793e-05	0.00120665	0.00104117	ALOX5AP/HBB/HBG2/GLUL/S100A9/HBA1/HBD	7
2DG > CTRL	ego_FindMarkers_gene_neg	MF	GO:0045296	cadherin binding	10/109	333/17749	3.89258e-05	0.00172733	0.00149045	RPS26/HSPA5/CAST/AHNAK/HDLBP/SLC3A2/CAPG/SNX5/S100A11/ANXA1	10
2DG > CTRL	ego_FindMarkers_gene_neg	MF	GO:0004859	phospholipase inhibitor activity	3/109	12/17749	4.76077e-05	0.00187786	0.00162033	APOC1/ANXA5/ANXA1	3
2DG > CTRL	ego_FindMarkers_gene_neg	MF	GO:0044548	S100 protein binding	3/109	14/17749	7.80666e-05	0.00277136	0.0023913	S100A6/AHNAK/S100A11	3
2DG > CTRL	ego_FindMarkers_gene_neg	MF	GO:0019825	oxygen binding	4/109	39/17749	9.37987e-05	0.00302714	0.002612	HBB/HBG2/HBA1/HBD	4
2DG > CTRL	ego_FindMarkers_gene_neg	MF	GO:0019865	immunoglobulin binding	3/109	23/17749	0.000364838	0.0099629	0.0085966	MS4A2/LGALS3/FCER1G	3
2DG > CTRL	ego_FindMarkers_gene_neg	MF	GO:0020037	heme binding	5/109	137/17749	0.00156538	0.0321361	0.027729	HBB/HBG2/HBA1/CYBB/HBD	5
2DG > CTRL	ego_FindMarkers_gene_neg	MF	GO:0008199	ferric iron binding	2/109	10/17749	0.00162843	0.0321361	0.027729	FTH1/FTL	2
2DG > CTRL	ego_FindMarkers_gene_neg	MF	GO:0050786	RAGE receptor binding	2/109	10/17749	0.00162843	0.0321361	0.027729	S100A4/S100A9	2
2DG > CTRL	ego_FindMarkers_gene_neg	MF	GO:0051117	ATPase binding	4/109	82/17749	0.00162944	0.0321361	0.027729	ANK1/UBXN1/SDF2L1/ATP6V0A2	4
2DG > CTRL	ego_FindMarkers_gene_neg	MF	GO:0031625	ubiquitin protein ligase binding	7/109	296/17749	0.00233926	0.0382315	0.0329885	CALR/HSPA5/UBC/KCNH2/UBXN1/SQSTM1/NFKBIA	7
2DG > CTRL	ego_FindMarkers_gene_neg	MF	GO:0008179	adenylate cyclase binding	2/109	12/17749	0.00236928	0.0382315	0.0329885	CALM1/AKAP12	2
2DG > CTRL	ego_FindMarkers_gene_neg	MF	GO:0035325	Toll-like receptor binding	2/109	12/17749	0.00236928	0.0382315	0.0329885	CD36/S100A9	2
2DG > CTRL	ego_FindMarkers_gene_neg	MF	GO:0005504	fatty acid binding	3/109	48/17749	0.00318777	0.0480235	0.0414376	APOC1/ALOX5AP/S100A9	3

## Sheet: CTRL_DON
Comparison	Method	ONTOLOGY	ID	Description	GeneRatio	BgRatio	pvalue	p.adjust	qvalue	geneID	Count
CTRL > DON	ego_avg_gene_pos	BP	GO:0002664	regulation of T cell tolerance induction	1/3	13/17393	0.00224073	0.036745	0.00987546	CLC	1
CTRL > DON	ego_avg_gene_pos	BP	GO:0002517	T cell tolerance induction	1/3	15/17393	0.00258517	0.036745	0.00987546	CLC	1
CTRL > DON	ego_avg_gene_pos	BP	GO:0002643	regulation of tolerance induction	1/3	20/17393	0.0034459	0.036745	0.00987546	CLC	1
CTRL > DON	ego_avg_gene_pos	BP	GO:0019835	cytolysis	1/3	24/17393	0.00413412	0.036745	0.00987546	LYZ	1
CTRL > DON	ego_avg_gene_pos	BP	GO:0002507	tolerance induction	1/3	31/17393	0.00533776	0.036745	0.00987546	CLC	1
CTRL > DON	ego_avg_gene_pos	BP	GO:0002369	T cell cytokine production	1/3	38/17393	0.00654043	0.036745	0.00987546	CLC	1
CTRL > DON	ego_avg_gene_pos	BP	GO:0002724	regulation of T cell cytokine production	1/3	38/17393	0.00654043	0.036745	0.00987546	CLC	1
CTRL > DON	ego_avg_gene_pos	BP	GO:0046006	regulation of activated T cell proliferation	1/3	42/17393	0.00722723	0.036745	0.00987546	CLC	1
CTRL > DON	ego_avg_gene_pos	BP	GO:0050798	activated T cell proliferation	1/3	45/17393	0.00774212	0.036745	0.00987546	CLC	1
CTRL > DON	ego_avg_gene_pos	BP	GO:0031640	killing of cells of another organism	1/3	47/17393	0.00808529	0.036745	0.00987546	LYZ	1
CTRL > DON	ego_avg_gene_pos	BP	GO:0070231	T cell apoptotic process	1/3	50/17393	0.00859988	0.036745	0.00987546	CLC	1
CTRL > DON	ego_avg_gene_pos	BP	GO:0001895	retina homeostasis	1/3	82/17393	0.0140779	0.0439078	0.0118005	LYZ	1
CTRL > DON	ego_avg_gene_pos	BP	GO:0002709	regulation of T cell mediated immunity	1/3	86/17393	0.0147612	0.0439078	0.0118005	CLC	1
CTRL > DON	ego_avg_gene_pos	BP	GO:0050829	defense response to Gram-negative bacterium	1/3	88/17393	0.0151027	0.0439078	0.0118005	LYZ	1
CTRL > DON	ego_avg_gene_pos	BP	GO:0050830	defense response to Gram-positive bacterium	1/3	104/17393	0.0178322	0.0439078	0.0118005	LYZ	1
CTRL > DON	ego_avg_gene_pos	BP	GO:0002456	T cell mediated immunity	1/3	108/17393	0.0185138	0.0439078	0.0118005	CLC	1
CTRL > DON	ego_avg_gene_pos	BP	GO:0019730	antimicrobial humoral response	1/3	122/17393	0.0208969	0.0467692	0.0125696	LYZ	1
CTRL > DON	ego_avg_gene_pos	CC	GO:0098554	cytoplasmic side of endoplasmic reticulum membrane	1/3	14/18381	0.00228335	0.0345563	0.00873001	RPS29	1
CTRL > DON	ego_avg_gene_pos	CC	GO:0030867	rough endoplasmic reticulum membrane	1/3	24/18381	0.00391219	0.0345563	0.00873001	RPS29	1
CTRL > DON	ego_avg_gene_pos	CC	GO:0042788	polysomal ribosome	1/3	31/18381	0.00505132	0.0345563	0.00873001	RPS29	1
CTRL > DON	ego_avg_gene_pos	CC	GO:0022627	cytosolic small ribosomal subunit	1/3	42/18381	0.00683962	0.0345563	0.00873001	RPS29	1
CTRL > DON	ego_avg_gene_pos	CC	GO:1904724	tertiary granule lumen	1/3	55/18381	0.00895031	0.0345563	0.00873001	LYZ	1
CTRL > DON	ego_avg_gene_pos	CC	GO:0035580	specific granule lumen	1/3	62/18381	0.0100856	0.0345563	0.00873001	LYZ	1
CTRL > DON	ego_avg_gene_pos	CC	GO:0005844	polysome	1/3	65/18381	0.0105719	0.0345563	0.00873001	RPS29	1
CTRL > DON	ego_avg_gene_pos	CC	GO:0015935	small ribosomal subunit	1/3	68/18381	0.011058	0.0345563	0.00873001	RPS29	1
CTRL > DON	ego_avg_gene_pos	CC	GO:0005791	rough endoplasmic reticulum	1/3	79/18381	0.0128391	0.0356642	0.0090099	RPS29	1
CTRL > DON	ego_avg_gene_pos	CC	GO:0035578	azurophil granule lumen	1/3	91/18381	0.0147797	0.0365272	0.00922794	LYZ	1
CTRL > DON	ego_avg_gene_pos	CC	GO:0005766	primary lysosome	1/3	154/18381	0.024926	0.0416067	0.0105112	LYZ	1
CTRL > DON	ego_avg_gene_pos	CC	GO:0005775	vacuolar lumen	1/3	174/18381	0.0281324	0.0416067	0.0105112	LYZ	1
CTRL > DON	ego_avg_gene_pos	CC	GO:0098562	cytoplasmic side of membrane	1/3	193/18381	0.031172	0.0432945	0.0109375	RPS29	1
CTRL > DON	ego_avg_gene_pos	MF	GO:0061783	peptidoglycan muralytic activity	1/3	13/17749	0.00219582	0.0106407	0.00124453	LYZ	1
CTRL > DON	ego_avg_gene_pos	MF	GO:0097153	cysteine-type endopeptidase activity involved in apoptotic process	1/3	14/17749	0.0023646	0.0106407	0.00124453	CLC	1
CTRL > DON	ego_avg_gene_pos	MF	GO:0004553	hydrolase activity, hydrolyzing O-glycosyl compounds	1/3	91/17749	0.0153033	0.0374456	0.0043796	LYZ	1
CTRL > DON	ego_avg_gene_pos	MF	GO:0016798	hydrolase activity, acting on glycosyl bonds	1/3	141/17749	0.0236448	0.0374456	0.0043796	LYZ	1
CTRL > DON	ego_avg_gene_pos	MF	GO:0003735	structural constituent of ribosome	1/3	159/17749	0.0266362	0.0374456	0.0043796	RPS29	1
CTRL > DON	ego_avg_gene_pos	MF	GO:0030246	carbohydrate binding	1/3	266/17749	0.0442923	0.0498288	0.00582793	CLC	1
CTRL > DON	ego_FindMarkers_gene_pos	BP	GO:0002181	cytoplasmic translation	11/34	144/17393	2.06721e-15	1.9163e-12	1.47969e-12	RPL23A/RPL31/RPL38/RPL5/RPL22/RPL23/RPS29/RPL39/RPS27/RPL36A/RPL34	11
CTRL > DON	ego_FindMarkers_gene_pos	BP	GO:0006417	regulation of translation	8/34	383/17393	5.65334e-07	0.000262032	0.00020233	RPL38/RPL5/RPL22/EEF2/RACK1/EIF3E/SOX4/CYP1B1	8
CTRL > DON	ego_FindMarkers_gene_pos	BP	GO:0034248	regulation of cellular amide metabolic process	8/34	439/17393	1.57663e-06	0.000487179	0.000376178	RPL38/RPL5/RPL22/EEF2/RACK1/EIF3E/SOX4/CYP1B1	8
CTRL > DON	ego_FindMarkers_gene_pos	BP	GO:2000112	regulation of cellular macromolecule biosynthetic process	8/34	467/17393	2.49922e-06	0.000579194	0.000447229	RPL38/RPL5/RPL22/EEF2/RACK1/EIF3E/SOX4/CYP1B1	8
CTRL > DON	ego_FindMarkers_gene_pos	BP	GO:0042255	ribosome assembly	4/34	60/17393	5.49124e-06	0.00100814	0.000778446	RPL23A/RPL38/RPL5/RPS27	4
CTRL > DON	ego_FindMarkers_gene_pos	BP	GO:0000027	ribosomal large subunit assembly	3/34	26/17393	1.72072e-05	0.00199388	0.00153959	RPL23A/RPL38/RPL5	3
CTRL > DON	ego_FindMarkers_gene_pos	BP	GO:1904667	negative regulation of ubiquitin protein ligase activity	2/34	12/17393	0.000241816	0.024907	0.0192321	RPL5/RPL23	2
CTRL > DON	ego_FindMarkers_gene_pos	BP	GO:0042273	ribosomal large subunit biogenesis	3/34	71/17393	0.000356203	0.0292582	0.022592	RPL23A/RPL38/RPL5	3
CTRL > DON	ego_FindMarkers_gene_pos	BP	GO:0071826	ribonucleoprotein complex subunit organization	4/34	177/17393	0.000378747	0.0292582	0.022592	RPL23A/RPL38/RPL5/RPS27	4
CTRL > DON	ego_FindMarkers_gene_pos	BP	GO:0090136	epithelial cell-cell adhesion	2/34	17/17393	0.000495242	0.0322402	0.0248945	KIT/CYP1B1	2
CTRL > DON	ego_FindMarkers_gene_pos	BP	GO:0097067	cellular response to thyroid hormone stimulus	2/34	17/17393	0.000495242	0.0322402	0.0248945	LMO2/KIT	2
CTRL > DON	ego_FindMarkers_gene_pos	BP	GO:0002320	lymphoid progenitor cell differentiation	2/34	22/17393	0.000836047	0.0407903	0.0314965	SOX4/KIT	2
CTRL > DON	ego_FindMarkers_gene_pos	BP	GO:1904666	regulation of ubiquitin protein ligase activity	2/34	24/17393	0.00099647	0.0440497	0.0340132	RPL5/RPL23	2
CTRL > DON	ego_FindMarkers_gene_pos	BP	GO:1901796	regulation of signal transduction by p53 class mediator	3/34	101/17393	0.000997889	0.0440497	0.0340132	RPL5/RPL23/SOX4	3
CTRL > DON	ego_FindMarkers_gene_pos	BP	GO:0001841	neural tube formation	3/34	104/17393	0.00108608	0.0457634	0.0353365	LMO4/PRKACB/SOX4	3
CTRL > DON	ego_FindMarkers_gene_pos	CC	GO:0022626	cytosolic ribosome	11/36	99/18381	3.35645e-17	2.38308e-15	1.55457e-15	RPL23A/RPL31/RPL38/RPL5/RPL22/RPL23/RPS29/RPL39/RPS27/RPL36A/RPL34	11
CTRL > DON	ego_FindMarkers_gene_pos	CC	GO:0005844	polysome	6/36	65/18381	2.7675e-09	3.27487e-08	2.13631e-08	RPL31/RPL38/RPS29/EEF2/RPL39/RPL36A	6
CTRL > DON	ego_FindMarkers_gene_pos	CC	GO:0005925	focal adhesion	6/36	419/18381	0.000147671	0.0013077	0.00085306	RPL31/RPL38/RPL5/RPL22/RPL23/RPS29	6
CTRL > DON	ego_FindMarkers_gene_pos	CC	GO:0030055	cell-substrate junction	6/36	428/18381	0.000165765	0.0013077	0.00085306	RPL31/RPL38/RPL5/RPL22/RPL23/RPS29	6
CTRL > DON	ego_FindMarkers_gene_pos	MF	GO:0003735	structural constituent of ribosome	11/33	159/17749	3.43211e-15	3.53508e-13	2.63731e-13	RPL23A/RPL31/RPL38/RPL5/RPL22/RPL23/RPS29/RPL39/RPS27/RPL36A/RPL34	11
CTRL > DON	ego_FindMarkers_gene_pos	MF	GO:0045296	cadherin binding	6/33	333/17749	3.01089e-05	0.00155061	0.00115682	RPL23A/EEF2/RACK1/EIF3E/RPL34/FXYD5	6
CTRL > DON	ego_FindMarkers_gene_pos	MF	GO:0004857	enzyme inhibitor activity	6/33	383/17749	6.56534e-05	0.0022541	0.00168165	RPL5/RPL23/RACK1/TXNIP/TAOK3/SPINK2	6
CTRL > DON	ego_FindMarkers_gene_pos	MF	GO:0019843	rRNA binding	3/33	65/17749	0.000236451	0.00608861	0.00454234	RPL23A/RPL5/RPL23	3
CTRL > DON	ego_FindMarkers_gene_pos	MF	GO:0055106	ubiquitin-protein transferase regulator activity	2/33	21/17749	0.00068858	0.0141847	0.0105824	RPL5/RPL23	2
CTRL > DON	ego_FindMarkers_gene_pos	MF	GO:0031625	ubiquitin protein ligase binding	4/33	296/17749	0.00211861	0.0300644	0.0224293	RPL5/RPL23/TXNIP/PRKACB	4
CTRL > DON	ego_FindMarkers_gene_pos	MF	GO:0045182	translation regulator activity	3/33	143/17749	0.00234074	0.0300644	0.0224293	RPL22/EEF2/EIF3E	3
CTRL > DON	ego_FindMarkers_gene_pos	MF	GO:0044389	ubiquitin-like protein ligase binding	4/33	314/17749	0.00262373	0.0300644	0.0224293	RPL5/RPL23/TXNIP/PRKACB	4
CTRL > DON	ego_FindMarkers_gene_pos	MF	GO:0042169	SH2 domain binding	2/33	41/17749	0.00262699	0.0300644	0.0224293	RACK1/KIT	2
DON > CTRL	ego_avg_gene_neg	BP	GO:0015671	oxygen transport	1/2	15/17393	0.00172414	0.0190386	0.000392953	HBB	1
DON > CTRL	ego_avg_gene_neg	BP	GO:0045653	negative regulation of megakaryocyte differentiation	1/2	18/17393	0.00206879	0.0190386	0.000392953	H4C3	1
DON > CTRL	ego_avg_gene_neg	BP	GO:0070293	renal absorption	1/2	20/17393	0.00229852	0.0190386	0.000392953	HBB	1
DON > CTRL	ego_avg_gene_neg	BP	GO:0015669	gas transport	1/2	21/17393	0.00241338	0.0190386	0.000392953	HBB	1
DON > CTRL	ego_avg_gene_neg	BP	GO:0042744	hydrogen peroxide catabolic process	1/2	29/17393	0.00333199	0.0190386	0.000392953	HBB	1
DON > CTRL	ego_avg_gene_neg	BP	GO:0006335	DNA replication-dependent chromatin assembly	1/2	32/17393	0.00367636	0.0190386	0.000392953	H4C3	1
DON > CTRL	ego_avg_gene_neg	BP	GO:0034723	DNA replication-dependent chromatin organization	1/2	32/17393	0.00367636	0.0190386	0.000392953	H4C3	1
DON > CTRL	ego_avg_gene_neg	BP	GO:0006336	DNA replication-independent chromatin assembly	1/2	33/17393	0.00379114	0.0190386	0.000392953	H4C3	1
DON > CTRL	ego_avg_gene_neg	BP	GO:0034724	DNA replication-independent chromatin organization	1/2	34/17393	0.00390591	0.0190386	0.000392953	H4C3	1
DON > CTRL	ego_avg_gene_neg	BP	GO:0045652	regulation of megakaryocyte differentiation	1/2	36/17393	0.00413543	0.0190386	0.000392953	H4C3	1
DON > CTRL	ego_avg_gene_neg	BP	GO:0045429	positive regulation of nitric oxide biosynthetic process	1/2	37/17393	0.00425018	0.0190386	0.000392953	HBB	1
DON > CTRL	ego_avg_gene_neg	BP	GO:1904407	positive regulation of nitric oxide metabolic process	1/2	39/17393	0.00447966	0.0190386	0.000392953	HBB	1
DON > CTRL	ego_avg_gene_neg	BP	GO:0030219	megakaryocyte differentiation	1/2	57/17393	0.00654381	0.0208584	0.000430514	H4C3	1
DON > CTRL	ego_avg_gene_neg	BP	GO:0006809	nitric oxide biosynthetic process	1/2	67/17393	0.00768963	0.0216528	0.000446911	HBB	1
DON > CTRL	ego_avg_gene_neg	BP	GO:0070527	platelet aggregation	1/2	69/17393	0.00791872	0.0216528	0.000446911	HBB	1
DON > CTRL	ego_avg_gene_neg	BP	GO:2001057	reactive nitrogen species metabolic process	1/2	74/17393	0.00849131	0.0216528	0.000446911	HBB	1
DON > CTRL	ego_avg_gene_neg	BP	GO:0034109	homotypic cell-cell adhesion	1/2	93/17393	0.0106657	0.0241572	0.0004986	HBB	1
DON > CTRL	ego_avg_gene_neg	BP	GO:0098869	cellular oxidant detoxification	1/2	95/17393	0.0108944	0.0241572	0.0004986	HBB	1
DON > CTRL	ego_avg_gene_neg	BP	GO:0042542	response to hydrogen peroxide	1/2	119/17393	0.0136372	0.0254403	0.000525083	HBB	1
DON > CTRL	ego_avg_gene_neg	BP	GO:0006352	DNA-templated transcription, initiation	1/2	131/17393	0.0150072	0.0254403	0.000525083	H4C3	1
DON > CTRL	ego_avg_gene_neg	BP	GO:0098754	detoxification	1/2	135/17393	0.0154637	0.0254403	0.000525083	HBB	1
DON > CTRL	ego_avg_gene_neg	BP	GO:0032200	telomere organization	1/2	161/17393	0.018428	0.0284797	0.000587816	H4C3	1
DON > CTRL	ego_avg_gene_neg	BP	GO:0008217	regulation of blood pressure	1/2	182/17393	0.0208191	0.0307162	0.000633977	HBB	1
DON > CTRL	ego_avg_gene_neg	BP	GO:0065004	protein-DNA complex assembly	1/2	198/17393	0.0226388	0.0307162	0.000633977	H4C3	1
DON > CTRL	ego_avg_gene_neg	BP	GO:0050817	coagulation	1/2	225/17393	0.0257059	0.0307162	0.000633977	HBB	1
DON > CTRL	ego_avg_gene_neg	BP	GO:0007599	hemostasis	1/2	227/17393	0.0259329	0.0307162	0.000633977	HBB	1
DON > CTRL	ego_avg_gene_neg	BP	GO:0071824	protein-DNA complex subunit organization	1/2	232/17393	0.0265002	0.0307162	0.000633977	H4C3	1
DON > CTRL	ego_avg_gene_neg	BP	GO:0006338	chromatin remodeling	1/2	263/17393	0.0300143	0.0340162	0.000702088	H4C3	1
DON > CTRL	ego_avg_gene_neg	BP	GO:0006979	response to oxidative stress	1/2	418/17393	0.0474891	0.0485533	0.00100213	HBB	1
DON > CTRL	ego_avg_gene_neg	BP	GO:0042060	wound healing	1/2	419/17393	0.0476013	0.0485533	0.00100213	HBB	1
DON > CTRL	ego_avg_gene_neg	CC	GO:0031838	haptoglobin-hemoglobin complex	1/2	11/18381	0.00119656	0.00785209		HBB	1
DON > CTRL	ego_avg_gene_neg	CC	GO:0005833	hemoglobin complex	1/2	12/18381	0.00130531	0.00785209		HBB	1
DON > CTRL	ego_avg_gene_neg	CC	GO:0043505	CENP-A containing nucleosome	1/2	18/18381	0.00195764	0.00785209		H4C3	1
DON > CTRL	ego_avg_gene_neg	CC	GO:0061638	CENP-A containing chromatin	1/2	18/18381	0.00195764	0.00785209		H4C3	1
DON > CTRL	ego_avg_gene_neg	CC	GO:0034506	chromosome, centromeric core domain	1/2	19/18381	0.00206634	0.00785209		H4C3	1
DON > CTRL	ego_avg_gene_neg	CC	GO:0071682	endocytic vesicle lumen	1/2	23/18381	0.00250109	0.00792011		HBB	1
DON > CTRL	ego_avg_gene_neg	CC	GO:1904724	tertiary granule lumen	1/2	55/18381	0.00597565	0.0162196		HBB	1
DON > CTRL	ego_avg_gene_neg	CC	GO:0072562	blood microparticle	1/2	143/18381	0.0154994	0.0275556		HBB	1
DON > CTRL	ego_avg_gene_neg	CC	GO:0044815	DNA packaging complex	1/2	190/18381	0.0205672	0.0275556		H4C3	1
DON > CTRL	ego_avg_gene_neg	CC	GO:0032993	protein-DNA complex	1/2	216/18381	0.0233651	0.0275556		H4C3	1
DON > CTRL	ego_avg_gene_neg	CC	GO:0000228	nuclear chromosome	1/2	228/18381	0.024655	0.0275556		H4C3	1
DON > CTRL	ego_avg_gene_neg	MF	GO:0031720	haptoglobin binding	1/2	10/17749	0.00112654	0.00867337		HBB	1
DON > CTRL	ego_avg_gene_neg	MF	GO:0005344	oxygen carrier activity	1/2	14/17749	0.00157698	0.00867337		HBB	1
DON > CTRL	ego_avg_gene_neg	MF	GO:0019825	oxygen binding	1/2	39/17749	0.00438991	0.0133667		HBB	1
DON > CTRL	ego_avg_gene_neg	MF	GO:0004601	peroxidase activity	1/2	50/17749	0.00562634	0.0133667		HBB	1
DON > CTRL	ego_avg_gene_neg	MF	GO:0016684	oxidoreductase activity, acting on peroxide as acceptor	1/2	54/17749	0.00607576	0.0133667		HBB	1
DON > CTRL	ego_avg_gene_neg	MF	GO:0016209	antioxidant activity	1/2	83/17749	0.00933103	0.0146631		HBB	1
DON > CTRL	ego_avg_gene_neg	MF	GO:0020037	heme binding	1/2	137/17749	0.0153783	0.0181458		HBB	1
DON > CTRL	ego_avg_gene_neg	MF	GO:0043177	organic acid binding	1/2	139/17749	0.015602	0.0181458		HBB	1
DON > CTRL	ego_avg_gene_neg	MF	GO:0046906	tetrapyrrole binding	1/2	147/17749	0.0164962	0.0181458		HBB	1
DON > CTRL	ego_avg_gene_neg	MF	GO:0046982	protein heterodimerization activity	1/2	330/17749	0.0368405	0.0368405		H4C3	1
DON > CTRL	ego_FindMarkers_gene_neg	BP	GO:0032200	telomere organization	11/109	161/17393	5.32979e-09	1.23864e-05	1.002e-05	HSP90AA1/H4C3/XRCC5/HNRNPU/PTGES3/CCT3/H3C4/CCT5/H3-3B/PRKDC/PCNA	11
DON > CTRL	ego_FindMarkers_gene_neg	BP	GO:0051052	regulation of DNA metabolic process	15/109	465/17393	2.06803e-07	0.000130455	0.000105532	HSP90AA1/HMGB1/H1-5/H1-3/XRCC5/HNRNPU/PTGES3/H1-4/CCT3/CCT5/H1-2/PRKDC/PCNA/KPNA2/TFRC	15
DON > CTRL	ego_FindMarkers_gene_neg	BP	GO:0050821	protein stabilization	10/109	185/17393	2.4923e-07	0.000130455	0.000105532	GAPDH/HSP90AA1/HSPD1/H1-5/PARK7/PIM1/PTGES3/CCT3/CCT5/CALR	10
DON > CTRL	ego_FindMarkers_gene_neg	BP	GO:0071897	DNA biosynthetic process	10/109	188/17393	2.89359e-07	0.000130455	0.000105532	HSP90AA1/PCLAF/CENPF/TYMS/XRCC5/HNRNPU/PTGES3/CCT3/CCT5/PCNA	10
DON > CTRL	ego_FindMarkers_gene_neg	BP	GO:0031647	regulation of protein stability	12/109	292/17393	2.94091e-07	0.000130455	0.000105532	GAPDH/HSP90AA1/HSPA8/HSPD1/H1-5/PARK7/PIM1/PTGES3/CCT3/CCT5/PRKDC/CALR	12
DON > CTRL	ego_FindMarkers_gene_neg	BP	GO:0006403	RNA localization	10/109	194/17393	3.86956e-07	0.000130455	0.000105532	YBX1/RAN/SRSF3/EIF5A/HNRNPU/SRSF7/CCT3/HNRNPAB/CCT5/SSB	10
DON > CTRL	ego_FindMarkers_gene_neg	BP	GO:1990748	cellular detoxification	8/109	110/17393	4.42795e-07	0.000130455	0.000105532	PARK7/PIM1/GSTO1/GPX4/HBB/HBG2/PRDX2/HBD	8
DON > CTRL	ego_FindMarkers_gene_neg	BP	GO:0065004	protein-DNA complex assembly	10/109	198/17393	4.67059e-07	0.000130455	0.000105532	HMGB1/H4C3/H1-5/H1-3/NASP/CENPF/H1-4/H3C4/H1-2/H3-3B	10
DON > CTRL	ego_FindMarkers_gene_neg	BP	GO:0030261	chromosome condensation	6/109	48/17393	5.22449e-07	0.000130455	0.000105532	H1-5/H1-3/H1-4/H1-2/H3-3B/TOP2A	6
DON > CTRL	ego_FindMarkers_gene_neg	BP	GO:0006457	protein folding	10/109	202/17393	5.6134e-07	0.000130455	0.000105532	HSP90AA1/HSPA8/HSPD1/HSPE1/PTGES3/CCT3/CCT5/HSPH1/NUDC/CALR	10
DON > CTRL	ego_FindMarkers_gene_neg	BP	GO:0006334	nucleosome assembly	8/109	122/17393	9.78078e-07	0.00017485	0.000141445	H4C3/H1-5/H1-3/NASP/H1-4/H3C4/H1-2/H3-3B	8
DON > CTRL	ego_FindMarkers_gene_neg	BP	GO:1990830	cellular response to leukemia inhibitory factor	7/109	92/17393	1.76731e-06	0.000255074	0.000206342	SRSF3/XRCC5/HNRNPU/SRSF7/BCLAF1/SRM/TFRC	7
DON > CTRL	ego_FindMarkers_gene_neg	BP	GO:1990823	response to leukemia inhibitory factor	7/109	93/17393	1.90138e-06	0.000255074	0.000206342	SRSF3/XRCC5/HNRNPU/SRSF7/BCLAF1/SRM/TFRC	7
DON > CTRL	ego_FindMarkers_gene_neg	BP	GO:0009636	response to toxic substance	10/109	232/17393	1.97597e-06	0.000255074	0.000206342	FOS/PARK7/PIM1/GSTO1/TYMS/GPX4/HBB/HBG2/PRDX2/HBD	10
DON > CTRL	ego_FindMarkers_gene_neg	BP	GO:0071824	protein-DNA complex subunit organization	10/109	232/17393	1.97597e-06	0.000255074	0.000206342	HMGB1/H4C3/H1-5/H1-3/NASP/CENPF/H1-4/H3C4/H1-2/H3-3B	10
DON > CTRL	ego_FindMarkers_gene_neg	BP	GO:0098754	detoxification	8/109	135/17393	2.1037e-06	0.000255074	0.000206342	PARK7/PIM1/GSTO1/GPX4/HBB/HBG2/PRDX2/HBD	8
DON > CTRL	ego_FindMarkers_gene_neg	BP	GO:0034728	nucleosome organization	8/109	155/17393	5.89046e-06	0.000547577	0.000442962	H4C3/H1-5/H1-3/NASP/H1-4/H3C4/H1-2/H3-3B	8
DON > CTRL	ego_FindMarkers_gene_neg	BP	GO:0046034	ATP metabolic process	10/109	266/17393	6.66866e-06	0.000572705	0.00046329	GAPDH/HSPA8/LDHA/COX5A/PARK7/TPI1/PKM/NDUFS6/ATP5MC1/CCNB1	10
DON > CTRL	ego_FindMarkers_gene_neg	BP	GO:0033044	regulation of chromosome organization	9/109	210/17393	6.90006e-06	0.000572705	0.00046329	CENPF/XRCC5/HNRNPU/CCT3/CCT5/H3-3B/TOP2A/CCNB1/PTTG1	9
DON > CTRL	ego_FindMarkers_gene_neg	BP	GO:0009147	pyrimidine nucleoside triphosphate metabolic process	4/109	24/17393	1.40787e-05	0.00105545	0.000853808	NME2/NME1/TYMS/DUT	4
DON > CTRL	ego_FindMarkers_gene_neg	BP	GO:0042743	hydrogen peroxide metabolic process	5/109	53/17393	1.99074e-05	0.00140196	0.00113412	PARK7/HBB/HBG2/PRDX2/HBD	5
DON > CTRL	ego_FindMarkers_gene_neg	BP	GO:0000280	nuclear division	12/109	444/17393	2.20667e-05	0.00150832	0.00122016	RAN/CENPF/HNRNPU/MKI67/TPX2/NUDC/ASPM/TOP2A/UBE2S/CCNB1/PTTG1/CALR	12
DON > CTRL	ego_FindMarkers_gene_neg	BP	GO:0046939	nucleotide phosphorylation	6/109	99/17393	3.68362e-05	0.00228826	0.00185109	GAPDH/NME2/LDHA/TPI1/NME1/PKM	6
DON > CTRL	ego_FindMarkers_gene_neg	BP	GO:0006221	pyrimidine nucleotide biosynthetic process	4/109	31/17393	4.03046e-05	0.00233353	0.00188771	NME2/NME1/TYMS/DUT	4
DON > CTRL	ego_FindMarkers_gene_neg	BP	GO:0052548	regulation of endopeptidase activity	11/109	404/17393	4.62671e-05	0.00256011	0.002071	GAPDH/HMGB1/HSPD1/PARK7/HSPE1/NDUFA13/PSME2/PEBP1/BIRC5/PTTG1/ARL6IP1	11
DON > CTRL	ego_FindMarkers_gene_neg	BP	GO:0140014	mitotic nuclear division	9/109	291/17393	8.97117e-05	0.00434354	0.00351371	RAN/CENPF/HNRNPU/MKI67/TPX2/NUDC/UBE2S/CCNB1/PTTG1	9
DON > CTRL	ego_FindMarkers_gene_neg	BP	GO:0015671	oxygen transport	3/109	15/17393	0.000103122	0.00479311	0.00387739	HBB/HBG2/HBD	3
DON > CTRL	ego_FindMarkers_gene_neg	BP	GO:2000767	positive regulation of cytoplasmic translation	3/109	15/17393	0.000103122	0.00479311	0.00387739	YBX1/HNRNPU/PKM	3
DON > CTRL	ego_FindMarkers_gene_neg	BP	GO:1900182	positive regulation of protein localization to nucleus	5/109	84/17393	0.00018361	0.00761982	0.00616406	RAN/PARK7/CCT3/CCT5/TFRC	5
DON > CTRL	ego_FindMarkers_gene_neg	BP	GO:0070734	histone H3-K27 methylation	3/109	19/17393	0.000215642	0.00852847	0.00689911	H1-3/H1-4/H1-2	3
DON > CTRL	ego_FindMarkers_gene_neg	BP	GO:0051983	regulation of chromosome segregation	5/109	87/17393	0.000216515	0.00852847	0.00689911	CENPF/HNRNPU/MKI67/CCNB1/PTTG1	5
DON > CTRL	ego_FindMarkers_gene_neg	BP	GO:0048545	response to steroid hormone	9/109	331/17393	0.00023602	0.0090871	0.00735101	RAN/HSPA8/FOS/PARK7/TYMS/HNRNPU/PTGES3/PCNA/CALR	9
DON > CTRL	ego_FindMarkers_gene_neg	BP	GO:0006338	chromatin remodeling	8/109	263/17393	0.000250247	0.0090871	0.00735101	H4C3/H1-5/H1-3/NASP/H1-4/H3C4/H1-2/H3-3B	8
DON > CTRL	ego_FindMarkers_gene_neg	BP	GO:0051251	positive regulation of lymphocyte activation	9/109	354/17393	0.00038634	0.0124913	0.0101048	MIF/HMGB1/HSPD1/HLA-DRB5/NFKBIZ/HSPH1/PRKDC/TFRC/IGLL1	9
DON > CTRL	ego_FindMarkers_gene_neg	BP	GO:0002218	activation of innate immune response	4/109	57/17393	0.00044648	0.0136529	0.0110445	HSP90AA1/HMGB1/XRCC5/PRKDC	4
DON > CTRL	ego_FindMarkers_gene_neg	BP	GO:2001244	positive regulation of intrinsic apoptotic signaling pathway	4/109	57/17393	0.00044648	0.0136529	0.0110445	PARK7/EIF5A/MCL1/BCLAF1	4
DON > CTRL	ego_FindMarkers_gene_neg	BP	GO:0050657	nucleic acid transport	6/109	157/17393	0.000463129	0.0137989	0.0111626	YBX1/RAN/SRSF3/EIF5A/SRSF7/SSB	6
DON > CTRL	ego_FindMarkers_gene_neg	BP	GO:0050658	RNA transport	6/109	157/17393	0.000463129	0.0137989	0.0111626	YBX1/RAN/SRSF3/EIF5A/SRSF7/SSB	6
DON > CTRL	ego_FindMarkers_gene_neg	BP	GO:0051131	chaperone-mediated protein complex assembly	3/109	25/17393	0.000498029	0.0145839	0.0117976	HSP90AA1/HSPD1/PTGES3	3
DON > CTRL	ego_FindMarkers_gene_neg	BP	GO:0034504	protein localization to nucleus	8/109	293/17393	0.000514577	0.0145839	0.0117976	RAN/PARK7/HNRNPU/CCT3/CCT5/CALR/KPNA2/TFRC	8
DON > CTRL	ego_FindMarkers_gene_neg	BP	GO:0006090	pyruvate metabolic process	5/109	106/17393	0.00054052	0.0151346	0.0122431	GAPDH/LDHA/TPI1/VDAC1/PKM	5
DON > CTRL	ego_FindMarkers_gene_neg	BP	GO:0033138	positive regulation of peptidyl-serine phosphorylation	5/109	107/17393	0.000564219	0.0152616	0.0123459	MIF/HSP90AA1/PARK7/OSM/TFRC	5
DON > CTRL	ego_FindMarkers_gene_neg	BP	GO:0022618	ribonucleoprotein complex assembly	6/109	169/17393	0.000682944	0.0176351	0.0142659	HSP90AA1/SNRPG/XRCC5/SNRPE/PTGES3/PRKDC	6
DON > CTRL	ego_FindMarkers_gene_neg	BP	GO:2000112	regulation of cellular macromolecule biosynthetic process	10/109	467/17393	0.000703552	0.0177723	0.0143769	GAPDH/YBX1/DBI/EIF5A/TYMS/HNRNPU/PKM/PA2G4/PRKDC/CALR	10
DON > CTRL	ego_FindMarkers_gene_neg	BP	GO:0001516	prostaglandin biosynthetic process	3/109	29/17393	0.000776936	0.0190063	0.0153752	MIF/FABP5/PTGES3	3
DON > CTRL	ego_FindMarkers_gene_neg	BP	GO:0046457	prostanoid biosynthetic process	3/109	29/17393	0.000776936	0.0190063	0.0153752	MIF/FABP5/PTGES3	3
DON > CTRL	ego_FindMarkers_gene_neg	BP	GO:0002833	positive regulation of response to biotic stimulus	6/109	174/17393	0.000795353	0.0192542	0.0155757	MIF/HSP90AA1/HMGB1/HSPD1/XRCC5/PRKDC	6
DON > CTRL	ego_FindMarkers_gene_neg	BP	GO:0060218	hematopoietic stem cell differentiation	3/109	30/17393	0.000859343	0.0203787	0.0164854	OSM/XRCC5/PRKDC	3
DON > CTRL	ego_FindMarkers_gene_neg	BP	GO:0071826	ribonucleoprotein complex subunit organization	6/109	177/17393	0.000869352	0.0203988	0.0165016	HSP90AA1/SNRPG/XRCC5/SNRPE/PTGES3/PRKDC	6
DON > CTRL	ego_FindMarkers_gene_neg	BP	GO:0009410	response to xenobiotic stimulus	9/109	397/17393	0.000877747	0.0203988	0.0165016	CD69/FOS/CENPF/GSTO1/TYMS/XRCC5/PCNA/CALR/TFRC	9
DON > CTRL	ego_FindMarkers_gene_neg	BP	GO:0006091	generation of precursor metabolites and energy	10/109	485/17393	0.000938789	0.0213485	0.0172698	GAPDH/LDHA/COX5A/PARK7/TPI1/NDUFA13/PTGES3/PKM/NDUFS6/CCNB1	10
DON > CTRL	ego_FindMarkers_gene_neg	BP	GO:0032355	response to estradiol	5/109	122/17393	0.00102158	0.0220797	0.0178613	H2AZ1/GPX4/SOCS2/PCNA/CALR	5
DON > CTRL	ego_FindMarkers_gene_neg	BP	GO:0008380	RNA splicing	9/109	407/17393	0.00104508	0.0220797	0.0178613	RPS26/YBX1/HSPA8/SRSF3/SNRPG/SNRPE/HNRNPU/SRSF7/CCNL1	9
DON > CTRL	ego_FindMarkers_gene_neg	BP	GO:0007052	mitotic spindle organization	5/109	125/17393	0.00113886	0.0236378	0.0191218	RAN/HNRNPU/TPX2/NUDC/CCNB1	5
DON > CTRL	ego_FindMarkers_gene_neg	BP	GO:0031330	negative regulation of cellular catabolic process	7/109	259/17393	0.00122787	0.024476	0.0197999	YBX1/PARK7/MCL1/HNRNPU/HNRNPAB/SLIRP/APOC1	7
DON > CTRL	ego_FindMarkers_gene_neg	BP	GO:1901654	response to ketone	6/109	190/17393	0.00125329	0.024476	0.0197999	FOS/NASP/PARK7/TYMS/PCNA/CALR	6
DON > CTRL	ego_FindMarkers_gene_neg	BP	GO:0007059	chromosome segregation	8/109	338/17393	0.00129731	0.0249169	0.0201565	RAN/CENPF/HNRNPU/MKI67/NUDC/TOP2A/CCNB1/PTTG1	8
DON > CTRL	ego_FindMarkers_gene_neg	BP	GO:0002200	somatic diversification of immune receptors	4/109	77/17393	0.00138979	0.026259	0.0212423	HMGB1/HSPD1/PRKDC/TFRC	4
DON > CTRL	ego_FindMarkers_gene_neg	BP	GO:0032103	positive regulation of response to external stimulus	9/109	425/17393	0.00141116	0.0264479	0.021395	MIF/HSP90AA1/HMGB1/PARK7/OSM/XRCC5/NFKBIZ/PRKDC/CALR	9
DON > CTRL	ego_FindMarkers_gene_neg	BP	GO:1902369	negative regulation of RNA catabolic process	4/109	78/17393	0.00145792	0.0266787	0.0215818	YBX1/HNRNPU/HNRNPAB/SLIRP	4
DON > CTRL	ego_FindMarkers_gene_neg	BP	GO:0006986	response to unfolded protein	5/109	136/17393	0.00165552	0.028539	0.0230867	HSP90AA1/HSPA8/HSPD1/HSPE1/HSPH1	5
DON > CTRL	ego_FindMarkers_gene_neg	BP	GO:0006096	glycolytic process	4/109	81/17393	0.00167625	0.028539	0.0230867	GAPDH/LDHA/TPI1/PKM	4
DON > CTRL	ego_FindMarkers_gene_neg	BP	GO:0006183	GTP biosynthetic process	2/109	10/17393	0.00169466	0.028539	0.0230867	NME2/NME1	2
DON > CTRL	ego_FindMarkers_gene_neg	BP	GO:0031349	positive regulation of defense response	7/109	275/17393	0.00173026	0.0287222	0.0232349	HSP90AA1/HMGB1/PARK7/OSM/XRCC5/NFKBIZ/PRKDC	7
DON > CTRL	ego_FindMarkers_gene_neg	BP	GO:0034248	regulation of cellular amide metabolic process	9/109	439/17393	0.00176221	0.0288407	0.0233307	GAPDH/YBX1/EIF5A/TYMS/HNRNPU/PKM/PA2G4/PRKDC/CALR	9
DON > CTRL	ego_FindMarkers_gene_neg	BP	GO:0071383	cellular response to steroid hormone stimulus	6/109	204/17393	0.00179955	0.0290427	0.0234941	RAN/HSPA8/PARK7/HNRNPU/PTGES3/CALR	6
DON > CTRL	ego_FindMarkers_gene_neg	BP	GO:0050000	chromosome localization	4/109	83/17393	0.00183382	0.0291904	0.0236135	CENPF/HNRNPU/NUDC/CCNB1	4
DON > CTRL	ego_FindMarkers_gene_neg	BP	GO:0002347	response to tumor cell	3/109	39/17393	0.00185685	0.029356	0.0237475	HMGB1/HSPD1/PRDX2	3
DON > CTRL	ego_FindMarkers_gene_neg	BP	GO:0098813	nuclear chromosome segregation	7/109	279/17393	0.00187785	0.0294873	0.0238537	RAN/CENPF/HNRNPU/NUDC/TOP2A/CCNB1/PTTG1	7
DON > CTRL	ego_FindMarkers_gene_neg	BP	GO:0002181	cytoplasmic translation	5/109	144/17393	0.00212693	0.0312847	0.0253078	RPS26/YBX1/EIF4A1/HNRNPU/PKM	5
DON > CTRL	ego_FindMarkers_gene_neg	BP	GO:0042773	ATP synthesis coupled electron transport	4/109	87/17393	0.00217924	0.0316535	0.0256061	COX5A/PARK7/NDUFS6/CCNB1	4
DON > CTRL	ego_FindMarkers_gene_neg	BP	GO:0042775	mitochondrial ATP synthesis coupled electron transport	4/109	87/17393	0.00217924	0.0316535	0.0256061	COX5A/PARK7/NDUFS6/CCNB1	4
DON > CTRL	ego_FindMarkers_gene_neg	BP	GO:0097193	intrinsic apoptotic signaling pathway	7/109	287/17393	0.00220226	0.0317891	0.0257158	MIF/PARK7/EIF5A/MCL1/NDUFA13/BCLAF1/PRKDC	7
DON > CTRL	ego_FindMarkers_gene_neg	BP	GO:0051651	maintenance of location in cell	6/109	215/17393	0.00234262	0.0329954	0.0266916	PARK7/GSTO1/TMSB10/HNRNPU/ASPM/CALR	6
DON > CTRL	ego_FindMarkers_gene_neg	BP	GO:0050870	positive regulation of T cell activation	6/109	218/17393	0.00251015	0.0337201	0.0272779	HMGB1/HSPD1/HLA-DRB5/NFKBIZ/HSPH1/TFRC	6
DON > CTRL	ego_FindMarkers_gene_neg	BP	GO:1905819	negative regulation of chromosome separation	3/109	44/17393	0.00263057	0.0347355	0.0280992	CENPF/CCNB1/PTTG1	3
DON > CTRL	ego_FindMarkers_gene_neg	BP	GO:0007338	single fertilization	5/109	153/17393	0.0027668	0.0356666	0.0288525	PARK7/CCT3/CCT5/H3-3B/SLIRP	5
DON > CTRL	ego_FindMarkers_gene_neg	BP	GO:0051988	regulation of attachment of spindle microtubules to kinetochore	2/109	13/17393	0.00290156	0.0358683	0.0290156	HNRNPU/CCNB1	2
DON > CTRL	ego_FindMarkers_gene_neg	BP	GO:1903599	positive regulation of autophagy of mitochondrion	2/109	13/17393	0.00290156	0.0358683	0.0290156	PARK7/VDAC1	2
DON > CTRL	ego_FindMarkers_gene_neg	BP	GO:0051168	nuclear export	5/109	155/17393	0.00292605	0.0359796	0.0291057	RAN/SRSF3/PARK7/SSB/CALR	5
DON > CTRL	ego_FindMarkers_gene_neg	BP	GO:0019693	ribose phosphate metabolic process	8/109	389/17393	0.00310819	0.0372922	0.0301675	GAPDH/RAN/NME2/LDHA/TPI1/NME1/PKM/ATP5MC1	8
DON > CTRL	ego_FindMarkers_gene_neg	BP	GO:0006692	prostanoid metabolic process	3/109	47/17393	0.0031772	0.0372922	0.0301675	MIF/FABP5/PTGES3	3
DON > CTRL	ego_FindMarkers_gene_neg	BP	GO:0006693	prostaglandin metabolic process	3/109	47/17393	0.0031772	0.0372922	0.0301675	MIF/FABP5/PTGES3	3
DON > CTRL	ego_FindMarkers_gene_neg	BP	GO:0048146	positive regulation of fibroblast proliferation	3/109	47/17393	0.0031772	0.0372922	0.0301675	MIF/CCNB1/S100A6	3
DON > CTRL	ego_FindMarkers_gene_neg	BP	GO:0044849	estrous cycle	2/109	14/17393	0.00337135	0.0380606	0.0307892	EGR1/PCNA	2
DON > CTRL	ego_FindMarkers_gene_neg	BP	GO:0010951	negative regulation of endopeptidase activity	6/109	235/17393	0.00363553	0.0404257	0.0327024	GAPDH/PARK7/PEBP1/BIRC5/PTTG1/ARL6IP1	6
DON > CTRL	ego_FindMarkers_gene_neg	BP	GO:0009409	response to cold	3/109	50/17393	0.00378867	0.0416151	0.0336645	HSP90AA1/HSPD1/FOS	3
DON > CTRL	ego_FindMarkers_gene_neg	BP	GO:0006089	lactate metabolic process	2/109	15/17393	0.00387415	0.0416151	0.0336645	LDHA/PARK7	2
DON > CTRL	ego_FindMarkers_gene_neg	BP	GO:0006271	DNA strand elongation involved in DNA replication	2/109	15/17393	0.00387415	0.0416151	0.0336645	MCM3/PCNA	2
DON > CTRL	ego_FindMarkers_gene_neg	BP	GO:1904874	positive regulation of telomerase RNA localization to Cajal body	2/109	15/17393	0.00387415	0.0416151	0.0336645	CCT3/CCT5	2
DON > CTRL	ego_FindMarkers_gene_neg	BP	GO:0009895	negative regulation of catabolic process	7/109	318/17393	0.00388574	0.0416151	0.0336645	YBX1/PARK7/MCL1/HNRNPU/HNRNPAB/SLIRP/APOC1	7
DON > CTRL	ego_FindMarkers_gene_neg	BP	GO:1903039	positive regulation of leukocyte cell-cell adhesion	6/109	239/17393	0.0039475	0.041936	0.0339242	HMGB1/HSPD1/HLA-DRB5/NFKBIZ/HSPH1/TFRC	6
DON > CTRL	ego_FindMarkers_gene_neg	BP	GO:0010950	positive regulation of endopeptidase activity	5/109	167/17393	0.00402398	0.041936	0.0339242	HMGB1/HSPD1/HSPE1/NDUFA13/PSME2	5
DON > CTRL	ego_FindMarkers_gene_neg	BP	GO:0042110	T cell activation	9/109	500/17393	0.00419181	0.043058	0.0348317	EGR1/HMGB1/HSPD1/HLA-DRB5/NFKBIZ/HSPH1/PRKDC/PRDX2/TFRC	9
DON > CTRL	ego_FindMarkers_gene_neg	BP	GO:0046385	deoxyribose phosphate biosynthetic process	2/109	16/17393	0.00440955	0.043058	0.0348317	TYMS/DUT	2
DON > CTRL	ego_FindMarkers_gene_neg	BP	GO:0061684	chaperone-mediated autophagy	2/109	16/17393	0.00440955	0.043058	0.0348317	HSP90AA1/HSPA8	2
DON > CTRL	ego_FindMarkers_gene_neg	BP	GO:0072567	chemokine (C-X-C motif) ligand 2 production	2/109	16/17393	0.00440955	0.043058	0.0348317	MIF/HMGB1	2
DON > CTRL	ego_FindMarkers_gene_neg	BP	GO:0090336	positive regulation of brown fat cell differentiation	2/109	16/17393	0.00440955	0.043058	0.0348317	PIM1/HNRNPU	2
DON > CTRL	ego_FindMarkers_gene_neg	BP	GO:2000341	regulation of chemokine (C-X-C motif) ligand 2 production	2/109	16/17393	0.00440955	0.043058	0.0348317	MIF/HMGB1	2
DON > CTRL	ego_FindMarkers_gene_neg	BP	GO:2001020	regulation of response to DNA damage stimulus	6/109	245/17393	0.00445215	0.0432574	0.0349931	MIF/HMGB1/MCL1/BCLAF1/PRKDC/PCNA	6
DON > CTRL	ego_FindMarkers_gene_neg	BP	GO:0022613	ribonucleoprotein complex biogenesis	8/109	414/17393	0.00452109	0.0435975	0.0352682	HSP90AA1/RAN/SNRPG/XRCC5/SNRPE/PTGES3/PA2G4/PRKDC	8
DON > CTRL	ego_FindMarkers_gene_neg	BP	GO:0007566	embryo implantation	3/109	54/17393	0.00470865	0.0448451	0.0362775	VMP1/H3-3B/CALR	3
DON > CTRL	ego_FindMarkers_gene_neg	BP	GO:0010332	response to gamma radiation	3/109	54/17393	0.00470865	0.0448451	0.0362775	EGR1/XRCC5/PRKDC	3
DON > CTRL	ego_FindMarkers_gene_neg	BP	GO:0050863	regulation of T cell activation	7/109	336/17393	0.00523348	0.0486504	0.0393557	HMGB1/HSPD1/HLA-DRB5/NFKBIZ/HSPH1/PRDX2/TFRC	7
DON > CTRL	ego_FindMarkers_gene_neg	CC	GO:0032993	protein-DNA complex	14/111	216/18381	4.83517e-11	1.44572e-08	1.07901e-08	H2AZ1/FOS/H4C3/H1-5/H1-3/H2AC20/XRCC5/H1-4/H3C4/H1-2/H3-3B/PRKDC/MCM3/PCNA	14
DON > CTRL	ego_FindMarkers_gene_neg	CC	GO:0000786	nucleosome	9/111	125/18381	6.56065e-08	9.80817e-06	7.3203e-06	H2AZ1/H4C3/H1-5/H1-3/H2AC20/H1-4/H3C4/H1-2/H3-3B	9
DON > CTRL	ego_FindMarkers_gene_neg	CC	GO:0044815	DNA packaging complex	10/111	190/18381	2.29378e-07	2.28613e-05	1.70625e-05	H2AZ1/H4C3/H1-5/H1-3/H2AC20/XRCC5/H1-4/H3C4/H1-2/H3-3B	10
DON > CTRL	ego_FindMarkers_gene_neg	CC	GO:0098687	chromosomal region	13/111	365/18381	3.13491e-07	2.34334e-05	1.74895e-05	H4C3/CENPF/XRCC5/HNRNPU/PTGES3/H3-3B/BIRC5/SSB/PRKDC/MCM3/PCNA/TOP2A/CCNB1	13
DON > CTRL	ego_FindMarkers_gene_neg	CC	GO:1904813	ficolin-1-rich granule lumen	7/111	124/18381	1.01912e-05	0.000436033	0.000325432	MIF/HSP90AA1/NME2/HMGB1/HSPA8/PKM/HBB	7
DON > CTRL	ego_FindMarkers_gene_neg	CC	GO:0071682	endocytic vesicle lumen	4/111	23/18381	1.02081e-05	0.000436033	0.000325432	HSP90AA1/HBB/HSPH1/CALR	4
DON > CTRL	ego_FindMarkers_gene_neg	CC	GO:0031838	haptoglobin-hemoglobin complex	3/111	11/18381	3.41394e-05	0.000927972	0.000692589	HBB/HBG2/HBD	3
DON > CTRL	ego_FindMarkers_gene_neg	CC	GO:0101031	chaperone complex	4/111	33/18381	4.50287e-05	0.00104234	0.000777946	HSPA8/PTGES3/CCT3/CCT5	4
DON > CTRL	ego_FindMarkers_gene_neg	CC	GO:0005833	hemoglobin complex	3/111	12/18381	4.5319e-05	0.00104234	0.000777946	HBB/HBG2/HBD	3
DON > CTRL	ego_FindMarkers_gene_neg	CC	GO:0000228	nuclear chromosome	8/111	228/18381	7.30932e-05	0.00156106	0.00116509	H4C3/HNRNPU/H3C4/H3-3B/BIRC5/MCM3/PCNA/TOP2A	8
DON > CTRL	ego_FindMarkers_gene_neg	CC	GO:0005635	nuclear envelope	11/111	478/18381	0.000149511	0.00279399	0.00208528	GAPDH/YBX1/RAN/DUSP2/CENPF/EIF5A/GPX4/TMPO/JPT1/CALR/S100A6	11
DON > CTRL	ego_FindMarkers_gene_neg	CC	GO:0061695	transferase complex, transferring phosphorus-containing groups	8/111	256/18381	0.000162867	0.00286454	0.00213795	POLR2L/XRCC5/SOCS2/PRKDC/CCNL1/MCM3/PCNA/CCNB1	8
DON > CTRL	ego_FindMarkers_gene_neg	CC	GO:0005697	telomerase holoenzyme complex	3/111	21/18381	0.000263331	0.00437421	0.00326468	SNRPE/HNRNPU/PTGES3	3
DON > CTRL	ego_FindMarkers_gene_neg	CC	GO:0005874	microtubule	10/111	433/18381	0.000293775	0.00454461	0.00339186	HNRNPU/CCT3/TUBA1B/CCT5/HSPH1/BIRC5/TPX2/NUDC/ASPM/TUBB4B	10
DON > CTRL	ego_FindMarkers_gene_neg	CC	GO:0098576	lumenal side of membrane	3/111	32/18381	0.000935737	0.0116577	0.00870071	HSPA8/HLA-DRB5/CALR	3
DON > CTRL	ego_FindMarkers_gene_neg	CC	GO:0030496	midbody	6/111	204/18381	0.00149634	0.0174493	0.0130233	RAN/CENPF/HNRNPU/BIRC5/NUDC/ASPM	6
DON > CTRL	ego_FindMarkers_gene_neg	CC	GO:0005687	U4 snRNP	2/111	10/18381	0.00157569	0.0174493	0.0130233	SNRPG/SNRPE	2
DON > CTRL	ego_FindMarkers_gene_neg	CC	GO:0005832	chaperonin-containing T-complex	2/111	10/18381	0.00157569	0.0174493	0.0130233	CCT3/CCT5	2
DON > CTRL	ego_FindMarkers_gene_neg	CC	GO:0072562	blood microparticle	5/111	143/18381	0.00175921	0.0187859	0.0140208	HSPA8/HBB/HBG2/TFRC/HBD	5
DON > CTRL	ego_FindMarkers_gene_neg	CC	GO:0098803	respiratory chain complex	4/111	87/18381	0.00190774	0.0191187	0.0142692	COX5A/COX7B/NDUFA13/NDUFS6	4
DON > CTRL	ego_FindMarkers_gene_neg	CC	GO:0031074	nucleocytoplasmic transport complex	2/111	11/18381	0.00191826	0.0191187	0.0142692	RAN/KPNA2	2
DON > CTRL	ego_FindMarkers_gene_neg	CC	GO:0005746	mitochondrial respirasome	4/111	90/18381	0.00215992	0.0195875	0.0146191	COX5A/COX7B/NDUFA13/NDUFS6	4
DON > CTRL	ego_FindMarkers_gene_neg	CC	GO:0098800	inner mitochondrial membrane protein complex	5/111	150/18381	0.00216824	0.0195875	0.0146191	COX5A/COX7B/NDUFA13/NDUFS6/ATP5MC1	5
DON > CTRL	ego_FindMarkers_gene_neg	CC	GO:0000940	outer kinetochore	2/111	12/18381	0.00229285	0.0195875	0.0146191	CENPF/CCNB1	2
DON > CTRL	ego_FindMarkers_gene_neg	CC	GO:0034709	methylosome	2/111	12/18381	0.00229285	0.0195875	0.0146191	SNRPG/SNRPE	2
DON > CTRL	ego_FindMarkers_gene_neg	CC	GO:1990124	messenger ribonucleoprotein complex	2/111	12/18381	0.00229285	0.0195875	0.0146191	YBX1/HNRNPAB	2
DON > CTRL	ego_FindMarkers_gene_neg	CC	GO:0070469	respirasome	4/111	97/18381	0.002836	0.0229179	0.0171048	COX5A/COX7B/NDUFA13/NDUFS6	4
DON > CTRL	ego_FindMarkers_gene_neg	CC	GO:0030894	replisome	2/111	15/18381	0.00360483	0.0270953	0.0202225	MCM3/PCNA	2
DON > CTRL	ego_FindMarkers_gene_neg	CC	GO:0000922	spindle pole	5/111	169/18381	0.00362479	0.0270953	0.0202225	CENPF/HNRNPU/TPX2/ASPM/CCNB1	5
DON > CTRL	ego_FindMarkers_gene_neg	CC	GO:0005775	vacuolar lumen	5/111	174/18381	0.00410268	0.0289979	0.0216425	HSP90AA1/HSPA8/FABP5/PA2G4/TUBB4B	5
DON > CTRL	ego_FindMarkers_gene_neg	CC	GO:0042470	melanosome	4/111	108/18381	0.00417027	0.0289979	0.0216425	HSP90AA1/RAN/HSPA8/TFRC	4
DON > CTRL	ego_FindMarkers_gene_neg	CC	GO:0048770	pigment granule	4/111	108/18381	0.00417027	0.0289979	0.0216425	HSP90AA1/RAN/HSPA8/TFRC	4
DON > CTRL	ego_FindMarkers_gene_neg	CC	GO:0034719	SMN-Sm protein complex	2/111	17/18381	0.0046325	0.0307804	0.0229728	SNRPG/SNRPE	2
DON > CTRL	ego_FindMarkers_gene_neg	CC	GO:0000791	euchromatin	3/111	62/18381	0.00625884	0.0389874	0.0290981	H2AZ1/H1-3/H1-2	3
DON > CTRL	ego_FindMarkers_gene_neg	CC	GO:0098798	mitochondrial protein-containing complex	6/111	276/18381	0.00660904	0.0403286	0.0300992	COX5A/COX7B/VDAC1/NDUFA13/NDUFS6/ATP5MC1	6
DON > CTRL	ego_FindMarkers_gene_neg	MF	GO:0051082	unfolded protein binding	10/111	112/17749	2.01411e-09	6.70697e-07	5.32148e-07	HSP90AA1/HSPA8/HSPD1/HSPE1/PTGES3/CCT3/CCT5/NUDC/TUBB4B/CALR	10
DON > CTRL	ego_FindMarkers_gene_neg	MF	GO:0031492	nucleosomal DNA binding	6/111	39/17749	1.4399e-07	2.39744e-05	1.90219e-05	H2AZ1/H1-5/H1-3/H1-4/H1-2/H3-3B	6
DON > CTRL	ego_FindMarkers_gene_neg	MF	GO:0140104	molecular carrier activity	7/111	73/17749	3.58527e-07	3.97965e-05	3.15756e-05	RAN/HSPA8/PARK7/HBB/HBG2/KPNA2/HBD	7
DON > CTRL	ego_FindMarkers_gene_neg	MF	GO:0016209	antioxidant activity	7/111	83/17749	8.6792e-07	7.03506e-05	5.58179e-05	PARK7/GSTO1/GPX4/HBB/HBG2/PRDX2/HBD	7
DON > CTRL	ego_FindMarkers_gene_neg	MF	GO:0016684	oxidoreductase activity, acting on peroxide as acceptor	6/111	54/17749	1.05632e-06	7.03506e-05	5.58179e-05	PARK7/GPX4/HBB/HBG2/PRDX2/HBD	6
DON > CTRL	ego_FindMarkers_gene_neg	MF	GO:0031491	nucleosome binding	6/111	66/17749	3.49677e-06	0.000172279	0.000136691	H2AZ1/H1-5/H1-3/H1-4/H1-2/H3-3B	6
DON > CTRL	ego_FindMarkers_gene_neg	MF	GO:0051087	chaperone binding	7/111	105/17749	4.25048e-06	0.000172279	0.000136691	HSPA8/HSPD1/HSPE1/PTGES3/BIRC5/CALR/TFRC	7
DON > CTRL	ego_FindMarkers_gene_neg	MF	GO:0003729	mRNA binding	11/111	316/17749	4.6562e-06	0.000172279	0.000136691	RPS26/YBX1/EIF4A1/PARK7/TYMS/HNRNPU/PKM/HNRNPAB/CCT5/SSB/CALR	11
DON > CTRL	ego_FindMarkers_gene_neg	MF	GO:0044183	protein folding chaperone	5/111	41/17749	5.47196e-06	0.000182216	0.000144575	HSP90AA1/HSPA8/CCT3/CCT5/CALR	5
DON > CTRL	ego_FindMarkers_gene_neg	MF	GO:0003725	double-stranded RNA binding	6/111	75/17749	7.40412e-06	0.00022166	0.000175871	EIF4A1/HSPD1/HNRNPU/TUBA1B/TUBB4B/TFRC	6
DON > CTRL	ego_FindMarkers_gene_neg	MF	GO:0070182	DNA polymerase binding	4/111	21/17749	7.98776e-06	0.00022166	0.000175871	HSP90AA1/HMGB1/PTGES3/PCNA	4
DON > CTRL	ego_FindMarkers_gene_neg	MF	GO:0023026	MHC class II protein complex binding	4/111	25/17749	1.65606e-05	0.000393905	0.000312534	HSP90AA1/HSPA8/HLA-DRB5/PKM	4
DON > CTRL	ego_FindMarkers_gene_neg	MF	GO:0031720	haptoglobin binding	3/111	10/17749	2.7668e-05	0.00061423	0.000487346	HBB/HBG2/HBD	3
DON > CTRL	ego_FindMarkers_gene_neg	MF	GO:0019825	oxygen binding	4/111	39/17749	0.000100659	0.0018622	0.00147751	PARK7/HBB/HBG2/HBD	4
DON > CTRL	ego_FindMarkers_gene_neg	MF	GO:0016887	ATP hydrolysis activity	9/111	310/17749	0.000143121	0.00250838	0.00199021	HSP90AA1/EIF4A1/HSPA8/HSPD1/HSPE1/CCT3/CCT5/HSPH1/MCM3	9
DON > CTRL	ego_FindMarkers_gene_neg	MF	GO:0044389	ubiquitin-like protein ligase binding	9/111	314/17749	0.000157573	0.00262359	0.00208162	HSP90AA1/HSPA8/HSPD1/TPI1/XRCC5/TUBA1B/PA2G4/CCNB1/CALR	9
DON > CTRL	ego_FindMarkers_gene_neg	MF	GO:0045296	cadherin binding	9/111	333/17749	0.000243968	0.00380115	0.00301593	RPS26/RAN/HSPA8/LDHA/PARK7/PKM/H3C4/TMPO/NUDC	9
DON > CTRL	ego_FindMarkers_gene_neg	MF	GO:0000979	RNA polymerase II core promoter sequence-specific DNA binding	3/111	20/17749	0.000251127	0.00380115	0.00301593	H2AZ1/FOS/H3-3B	3
DON > CTRL	ego_FindMarkers_gene_neg	MF	GO:0003697	single-stranded DNA binding	5/111	119/17749	0.000906252	0.0125742	0.00997672	YBX1/HMGB1/HSPD1/HNRNPU/MCM3	5
DON > CTRL	ego_FindMarkers_gene_neg	MF	GO:0015453	oxidoreduction-driven active transmembrane transporter activity	4/111	71/17749	0.00101992	0.0135853	0.0107789	COX5A/COX7B/NDUFA13/NDUFS6	4
DON > CTRL	ego_FindMarkers_gene_neg	MF	GO:0046982	protein heterodimerization activity	8/111	330/17749	0.00110213	0.0141158	0.0111998	RAN/H2AZ1/H4C3/MCL1/H2AC20/H3C4/H3-3B/TOP2A	8
DON > CTRL	ego_FindMarkers_gene_neg	MF	GO:0043177	organic acid binding	5/111	139/17749	0.00180795	0.022298	0.0176918	FABP5/TYMS/HBB/HBG2/HBD	5
DON > CTRL	ego_FindMarkers_gene_neg	MF	GO:0034511	U3 snoRNA binding	2/111	11/17749	0.0020547	0.0244362	0.0193883	XRCC5/PRKDC	2
DON > CTRL	ego_FindMarkers_gene_neg	MF	GO:0140097	catalytic activity, acting on DNA	6/111	215/17749	0.00232225	0.0257769	0.0204521	NME1/XRCC5/PTGES3/MCM3/PCNA/TOP2A	6
DON > CTRL	ego_FindMarkers_gene_neg	MF	GO:0043021	ribonucleoprotein complex binding	5/111	150/17749	0.00252013	0.0270711	0.0214789	PIM1/NME1/EIF5A/SNRPG/HNRNPU	5
DON > CTRL	ego_FindMarkers_gene_neg	MF	GO:0016853	isomerase activity	5/111	153/17749	0.00274539	0.0285692	0.0226675	MIF/HSPD1/TPI1/PTGES3/TOP2A	5
DON > CTRL	ego_FindMarkers_gene_neg	MF	GO:0004550	nucleoside diphosphate kinase activity	2/111	17/17749	0.00495783	0.0446205	0.035403	NME2/NME1	2
DON > CTRL	ego_FindMarkers_gene_neg	MF	GO:0008301	DNA binding, bending	2/111	17/17749	0.00495783	0.0446205	0.035403	HMGB1/TOP2A	2
DON > CTRL	ego_FindMarkers_gene_neg	MF	GO:0008022	protein C-terminus binding	5/111	179/17749	0.00534873	0.0468718	0.0371892	CENPF/XRCC5/MKI67/PCNA/TOP2A	5
DON > CTRL	ego_FindMarkers_gene_neg	MF	GO:0004129	cytochrome-c oxidase activity	2/111	18/17749	0.00555488	0.0474301	0.0376323	COX5A/COX7B	2

## Sheet: CTRL_AOA
Comparison	Method	ONTOLOGY	ID	Description	GeneRatio	BgRatio	pvalue	p.adjust	qvalue	geneID	Count
CTRL>AOA	ego_avg_gene_pos	BP	GO:0042744	hydrogen peroxide catabolic process	4/28	29/17393	1.24101e-07	0.000109209	7.6028e-05	HBB/HBD/EPX/MPO	4
CTRL>AOA	ego_avg_gene_pos	BP	GO:0071824	protein-DNA complex subunit organization	6/28	232/17393	1.55582e-06	0.000456373	0.000317715	CENPF/HMGB2/H4C3/H1-5/HMGA1/HMGB1	6
CTRL>AOA	ego_avg_gene_pos	BP	GO:0065004	protein-DNA complex assembly	5/28	198/17393	1.44368e-05	0.00226812	0.001579	CENPF/HMGB2/H4C3/H1-5/HMGB1	5
CTRL>AOA	ego_avg_gene_pos	BP	GO:0032392	DNA geometric change	4/28	94/17393	1.48297e-05	0.00226812	0.001579	HMGB2/HMGA1/HMGB1/TOP2A	4
CTRL>AOA	ego_avg_gene_pos	BP	GO:0098869	cellular oxidant detoxification	4/28	95/17393	1.54645e-05	0.00226812	0.001579	HBB/HBD/EPX/MPO	4
CTRL>AOA	ego_avg_gene_pos	BP	GO:0009636	response to toxic substance	5/28	232/17393	3.09387e-05	0.00302512	0.00210601	HBB/HBD/EPX/MPO/TYMS	5
CTRL>AOA	ego_avg_gene_pos	BP	GO:0034728	nucleosome organization	4/28	155/17393	0.00010515	0.00613634	0.00427195	HMGB2/H4C3/H1-5/HMGA1	4
CTRL>AOA	ego_avg_gene_pos	BP	GO:0032481	positive regulation of type I interferon production	3/28	58/17393	0.000108652	0.00613634	0.00427195	HSPD1/HMGB2/GAPDH	3
CTRL>AOA	ego_avg_gene_pos	BP	GO:0032613	interleukin-10 production	3/28	58/17393	0.000108652	0.00613634	0.00427195	HSPD1/HMGB1/EPX	3
CTRL>AOA	ego_avg_gene_pos	BP	GO:0032653	regulation of interleukin-10 production	3/28	58/17393	0.000108652	0.00613634	0.00427195	HSPD1/HMGB1/EPX	3
CTRL>AOA	ego_avg_gene_pos	BP	GO:0009157	deoxyribonucleoside monophosphate biosynthetic process	2/28	10/17393	0.00011157	0.00613634	0.00427195	DUT/TYMS	2
CTRL>AOA	ego_avg_gene_pos	BP	GO:0006310	DNA recombination	5/28	318/17393	0.000137703	0.00712817	0.00496243	HSPD1/HMGB2/H1-5/HMGB1/TOP2A	5
CTRL>AOA	ego_avg_gene_pos	BP	GO:0009176	pyrimidine deoxyribonucleoside monophosphate metabolic process	2/28	13/17393	0.00019281	0.00848366	0.00590609	DUT/TYMS	2
CTRL>AOA	ego_avg_gene_pos	BP	GO:0002200	somatic diversification of immune receptors	3/28	77/17393	0.000252363	0.00929488	0.00647084	HSPD1/HMGB2/HMGB1	3
CTRL>AOA	ego_avg_gene_pos	BP	GO:0015671	oxygen transport	2/28	15/17393	0.000259036	0.00929488	0.00647084	HBB/HBD	2
CTRL>AOA	ego_avg_gene_pos	BP	GO:0009265	2'-deoxyribonucleotide biosynthetic process	2/28	16/17393	0.000295746	0.00929488	0.00647084	DUT/TYMS	2
CTRL>AOA	ego_avg_gene_pos	BP	GO:0046385	deoxyribose phosphate biosynthetic process	2/28	16/17393	0.000295746	0.00929488	0.00647084	DUT/TYMS	2
CTRL>AOA	ego_avg_gene_pos	BP	GO:0002709	regulation of T cell mediated immunity	3/28	86/17393	0.000349662	0.0106104	0.00738669	HSPD1/HMGB1/CLC	3
CTRL>AOA	ego_avg_gene_pos	BP	GO:0002837	regulation of immune response to tumor cell	2/28	19/17393	0.000420181	0.011555	0.00804426	HSPD1/HMGB1	2
CTRL>AOA	ego_avg_gene_pos	BP	GO:0002834	regulation of response to tumor cell	2/28	21/17393	0.000514985	0.011926	0.00830253	HSPD1/HMGB1	2
CTRL>AOA	ego_avg_gene_pos	BP	GO:0032069	regulation of nuclease activity	2/28	21/17393	0.000514985	0.011926	0.00830253	HMGB2/HMGB1	2
CTRL>AOA	ego_avg_gene_pos	BP	GO:0002418	immune response to tumor cell	2/28	24/17393	0.000674819	0.0139411	0.00970543	HSPD1/HMGB1	2
CTRL>AOA	ego_avg_gene_pos	BP	GO:0002456	T cell mediated immunity	3/28	108/17393	0.000681215	0.0139411	0.00970543	HSPD1/HMGB1/CLC	3
CTRL>AOA	ego_avg_gene_pos	BP	GO:0009219	pyrimidine deoxyribonucleotide metabolic process	2/28	25/17393	0.00073277	0.0146554	0.0102027	DUT/TYMS	2
CTRL>AOA	ego_avg_gene_pos	BP	GO:0006338	chromatin remodeling	4/28	263/17393	0.000786097	0.0150384	0.0104693	HMGB2/H4C3/H1-5/HMGA1	4
CTRL>AOA	ego_avg_gene_pos	BP	GO:0006334	nucleosome assembly	3/28	122/17393	0.000970417	0.0181695	0.0126491	HMGB2/H4C3/H1-5	3
CTRL>AOA	ego_avg_gene_pos	BP	GO:0045070	positive regulation of viral genome replication	2/28	32/17393	0.0012031	0.0211746	0.0147412	PPIA/TOP2A	2
CTRL>AOA	ego_avg_gene_pos	BP	GO:0045652	regulation of megakaryocyte differentiation	2/28	36/17393	0.00152207	0.0257581	0.017932	HMGB2/H4C3	2
CTRL>AOA	ego_avg_gene_pos	BP	GO:0002347	response to tumor cell	2/28	39/17393	0.00178491	0.0296362	0.0206319	HSPD1/HMGB1	2
CTRL>AOA	ego_avg_gene_pos	BP	GO:0046006	regulation of activated T cell proliferation	2/28	42/17393	0.00206779	0.0324938	0.0226213	HMGB1/CLC	2
CTRL>AOA	ego_avg_gene_pos	BP	GO:0042742	defense response to bacterium	4/28	346/17393	0.00216044	0.0325633	0.0226696	HMGB2/PRG2/EPX/MPO	4
CTRL>AOA	ego_avg_gene_pos	BP	GO:0002449	lymphocyte mediated immunity	4/28	347/17393	0.00218322	0.0325633	0.0226696	HSPD1/TUBB/HMGB1/CLC	4
CTRL>AOA	ego_avg_gene_pos	BP	GO:0050798	activated T cell proliferation	2/28	45/17393	0.00237052	0.033112	0.0230516	HMGB1/CLC	2
CTRL>AOA	ego_avg_gene_pos	BP	GO:0002822	regulation of adaptive immune response based on somatic recombination of immune receptors built from immunoglobulin superfamily domains	3/28	170/17393	0.00251118	0.0339975	0.0236681	HSPD1/HMGB1/CLC	3
CTRL>AOA	ego_avg_gene_pos	BP	GO:0017148	negative regulation of translation	3/28	170/17393	0.00251118	0.0339975	0.0236681	NCL/GAPDH/TYMS	3
CTRL>AOA	ego_avg_gene_pos	BP	GO:0031640	killing of cells of another organism	2/28	47/17393	0.00258327	0.0340943	0.0237355	HMGN2/GAPDH	2
CTRL>AOA	ego_avg_gene_pos	BP	GO:0002706	regulation of lymphocyte mediated immunity	3/28	172/17393	0.00259582	0.0340943	0.0237355	HSPD1/HMGB1/CLC	3
CTRL>AOA	ego_avg_gene_pos	BP	GO:0002833	positive regulation of response to biotic stimulus	3/28	174/17393	0.00268221	0.0343444	0.0239096	HSPD1/HMGB2/HMGB1	3
CTRL>AOA	ego_avg_gene_pos	BP	GO:0001906	cell killing	3/28	182/17393	0.00304552	0.0377473	0.0262786	HMGN2/TUBB/GAPDH	3
CTRL>AOA	ego_avg_gene_pos	BP	GO:0050821	protein stabilization	3/28	185/17393	0.0031892	0.0384451	0.0267644	HSPD1/H1-5/GAPDH	3
CTRL>AOA	ego_avg_gene_pos	BP	GO:0050832	defense response to fungus	2/28	53/17393	0.00327345	0.0389275	0.0271003	GAPDH/MPO	2
CTRL>AOA	ego_avg_gene_pos	BP	GO:0071897	DNA biosynthetic process	3/28	188/17393	0.00333699	0.039154	0.0272579	CENPF/PCLAF/TYMS	3
CTRL>AOA	ego_avg_gene_pos	BP	GO:2000113	negative regulation of cellular macromolecule biosynthetic process	3/28	191/17393	0.00348894	0.0403982	0.0281241	NCL/GAPDH/TYMS	3
CTRL>AOA	ego_avg_gene_pos	BP	GO:0034249	negative regulation of cellular amide metabolic process	3/28	192/17393	0.00354052	0.040463	0.0281692	NCL/GAPDH/TYMS	3
CTRL>AOA	ego_avg_gene_pos	BP	GO:0030219	megakaryocyte differentiation	2/28	57/17393	0.00377629	0.042065	0.0292845	HMGB2/H4C3	2
CTRL>AOA	ego_avg_gene_pos	BP	GO:0043388	positive regulation of DNA binding	2/28	57/17393	0.00377629	0.042065	0.0292845	HMGB2/HMGB1	2
CTRL>AOA	ego_avg_gene_pos	BP	GO:0006979	response to oxidative stress	4/28	418/17393	0.00426309	0.0462837	0.0322214	PPIA/HBB/EPX/MPO	4
CTRL>AOA	ego_avg_gene_pos	BP	GO:0050918	positive chemotaxis	2/28	64/17393	0.00473702	0.0484719	0.0337448	HMGB2/HMGB1	2
CTRL>AOA	ego_avg_gene_pos	CC	GO:0034774	secretory granule lumen	7/28	322/18381	4.09432e-07	1.24154e-05	8.28758e-06	TUBB/PPIA/SRGN/HMGB1/RNASE2/EPX/MPO	7
CTRL>AOA	ego_avg_gene_pos	CC	GO:0060205	cytoplasmic vesicle lumen	7/28	325/18381	4.35835e-07	1.24154e-05	8.28758e-06	TUBB/PPIA/SRGN/HMGB1/RNASE2/EPX/MPO	7
CTRL>AOA	ego_avg_gene_pos	CC	GO:0031983	vesicle lumen	7/28	327/18381	4.54223e-07	1.24154e-05	8.28758e-06	TUBB/PPIA/SRGN/HMGB1/RNASE2/EPX/MPO	7
CTRL>AOA	ego_avg_gene_pos	CC	GO:0000793	condensed chromosome	5/28	251/18381	3.46822e-05	0.000584418	0.000390112	CENPF/HMGB2/MKI67/HMGB1/TOP2A	5
CTRL>AOA	ego_avg_gene_pos	CC	GO:0031838	haptoglobin-hemoglobin complex	2/28	11/18381	0.000122035	0.00147118	0.000982045	HBB/HBD	2
CTRL>AOA	ego_avg_gene_pos	CC	GO:0005833	hemoglobin complex	2/28	12/18381	0.000146304	0.00147118	0.000982045	HBB/HBD	2
CTRL>AOA	ego_avg_gene_pos	CC	GO:0000792	heterochromatin	3/28	69/18381	0.000155062	0.00147118	0.000982045	H2AZ1/H1-5/HMGA1	3
CTRL>AOA	ego_avg_gene_pos	CC	GO:0000786	nucleosome	3/28	125/18381	0.000888268	0.00606983	0.00405175	H2AZ1/H4C3/H1-5	3
CTRL>AOA	ego_avg_gene_pos	CC	GO:0005766	primary lysosome	3/28	154/18381	0.00162014	0.0094894	0.00633439	TUBB/RNASE2/MPO	3
CTRL>AOA	ego_avg_gene_pos	CC	GO:0005775	vacuolar lumen	3/28	174/18381	0.00229505	0.0125463	0.00837494	TUBB/RNASE2/MPO	3
CTRL>AOA	ego_avg_gene_pos	CC	GO:0044815	DNA packaging complex	3/28	190/18381	0.00294431	0.0150896	0.0100726	H2AZ1/H4C3/H1-5	3
CTRL>AOA	ego_avg_gene_pos	CC	GO:0032993	protein-DNA complex	3/28	216/18381	0.00422136	0.0203619	0.013592	H2AZ1/H4C3/H1-5	3
CTRL>AOA	ego_avg_gene_pos	CC	GO:0000775	chromosome, centromeric region	3/28	227/18381	0.0048486	0.0220881	0.0147443	CENPF/H4C3/TOP2A	3
CTRL>AOA	ego_avg_gene_pos	MF	GO:0004601	peroxidase activity	4/28	50/17749	1.08531e-06	9.20028e-05	4.60795e-05	HBB/HBD/EPX/MPO	4
CTRL>AOA	ego_avg_gene_pos	MF	GO:0016684	oxidoreductase activity, acting on peroxide as acceptor	4/28	54/17749	1.48392e-06	9.20028e-05	4.60795e-05	HBB/HBD/EPX/MPO	4
CTRL>AOA	ego_avg_gene_pos	MF	GO:0008301	DNA binding, bending	3/28	17/17749	2.35575e-06	9.7371e-05	4.87682e-05	HMGB2/HMGB1/TOP2A	3
CTRL>AOA	ego_avg_gene_pos	MF	GO:0016209	antioxidant activity	4/28	83/17749	8.35598e-06	0.000259035	0.000129738	HBB/HBD/EPX/MPO	4
CTRL>AOA	ego_avg_gene_pos	MF	GO:0000217	DNA secondary structure binding	3/28	36/17749	2.42438e-05	0.000601246	0.000301134	HMGB2/HMGA1/HMGB1	3
CTRL>AOA	ego_avg_gene_pos	MF	GO:0031492	nucleosomal DNA binding	3/28	39/17749	3.09332e-05	0.000639287	0.000320186	HMGN2/H2AZ1/H1-5	3
CTRL>AOA	ego_avg_gene_pos	MF	GO:0020037	heme binding	4/28	137/17749	6.02334e-05	0.00106699	0.000534402	HBB/HBD/EPX/MPO	4
CTRL>AOA	ego_avg_gene_pos	MF	GO:0031720	haptoglobin binding	2/28	10/17749	0.000107156	0.00132874	0.000665496	HBB/HBD	2
CTRL>AOA	ego_avg_gene_pos	MF	GO:0050786	RAGE receptor binding	2/28	10/17749	0.000107156	0.00132874	0.000665496	HMGB2/HMGB1	2
CTRL>AOA	ego_avg_gene_pos	MF	GO:0031491	nucleosome binding	3/28	66/17749	0.000150533	0.00169692	0.000849901	HMGN2/H2AZ1/H1-5	3
CTRL>AOA	ego_avg_gene_pos	MF	GO:0008022	protein C-terminus binding	4/28	179/17749	0.000169492	0.00175142	0.000877198	CENPF/NCL/MKI67/TOP2A	4
CTRL>AOA	ego_avg_gene_pos	MF	GO:0005344	oxygen carrier activity	2/28	14/17749	0.000215849	0.00205887	0.00103118	HBB/HBD	2
CTRL>AOA	ego_avg_gene_pos	MF	GO:0140297	DNA-binding transcription factor binding	5/28	471/17749	0.000764127	0.00592198	0.00296602	CENPF/NCL/HMGB2/HMGA1/HMGB1	5
CTRL>AOA	ego_avg_gene_pos	MF	GO:0003697	single-stranded DNA binding	3/28	119/17749	0.000851795	0.0062131	0.00311182	HSPD1/HMGB2/HMGB1	3
CTRL>AOA	ego_avg_gene_pos	MF	GO:0001530	lipopolysaccharide binding	2/28	34/17749	0.00130496	0.00870667	0.00436073	HSPD1/HMGB1	2
CTRL>AOA	ego_avg_gene_pos	MF	GO:0043177	organic acid binding	3/28	139/17749	0.00133409	0.00870667	0.00436073	HBB/HBD/TYMS	3
CTRL>AOA	ego_avg_gene_pos	MF	GO:0042056	chemoattractant activity	2/28	36/17749	0.00146261	0.0090682	0.0045418	HMGB2/HMGB1	2
CTRL>AOA	ego_avg_gene_pos	MF	GO:0019825	oxygen binding	2/28	39/17749	0.00171529	0.00990098	0.0049589	HBB/HBD	2
CTRL>AOA	ego_avg_gene_pos	MF	GO:0016853	isomerase activity	3/28	153/17749	0.00175663	0.00990098	0.0049589	HSPD1/PPIA/TOP2A	3
CTRL>AOA	ego_avg_gene_pos	MF	GO:0003684	damaged DNA binding	2/28	68/17749	0.00512645	0.0276383	0.0138426	HMGB2/HMGB1	2
CTRL>AOA	ego_avg_gene_pos	MF	GO:0005539	glycosaminoglycan binding	3/28	234/17749	0.00581084	0.0291917	0.0146207	PPIA/PRG2/MPO	3
CTRL>AOA	ego_avg_gene_pos	MF	GO:0003725	double-stranded RNA binding	2/28	75/17749	0.00620258	0.0295815	0.0148159	HSPD1/TUBA1B	2
CTRL>AOA	ego_avg_gene_pos	MF	GO:0003713	transcription coactivator activity	3/28	266/17749	0.00826655	0.036609	0.0183356	HMGB2/HMGA1/HMGB1	3
CTRL>AOA	ego_avg_gene_pos	MF	GO:1901681	sulfur compound binding	3/28	266/17749	0.00826655	0.036609	0.0183356	PPIA/PRG2/MPO	3
CTRL>AOA	ego_avg_gene_pos	MF	GO:0072341	modified amino acid binding	2/28	91/17749	0.00901193	0.0385338	0.0192996	HMGB1/TYMS	2
CTRL>AOA	ego_avg_gene_pos	MF	GO:0031625	ubiquitin protein ligase binding	3/28	296/17749	0.0110508	0.0456766	0.0228771	HSPD1/TUBB/TUBA1B	3
CTRL>AOA	ego_avg_gene_pos	MF	GO:0005200	structural constituent of cytoskeleton	2/28	103/17749	0.0114266	0.0457065	0.0228921	TUBB/TUBA1B	2
CTRL>AOA	ego_FindMarkers_gene_pos	BP	GO:0033044	regulation of chromosome organization	41/331	210/17393	1.03073e-29	3.42203e-26	2.7233e-26	CENPF/HNRNPA2B1/HNRNPA1/HNRNPC/TOP2A/PARP1/HNRNPD/PTTG1/SFPQ/DNMT1/SMC4/UBE2C/TRIM28/MAD2L1/DLGAP5/ZWINT/NCAPG/CENPE/AURKB/CCNB1/NCAPH/SMC2/HNRNPU/PLK1/CDT1/NCAPD2/BUB1B/MYC/MCM2/FEN1/CCT8/BAZ1B/TACC3/CCT3/XRCC5/CCT6A/DKC1/CCT2/CCT4/CCT5/RAD21	41
CTRL>AOA	ego_FindMarkers_gene_pos	BP	GO:0032200	telomere organization	31/331	161/17393	1.754e-22	2.91164e-19	2.31713e-19	H3C2/HSP90AB1/HNRNPA2B1/HNRNPA1/HNRNPC/PARP1/HNRNPD/PRKDC/PCNA/HSP90AA1/H4C3/AURKB/XRCC6/H3C4/HNRNPU/MYC/EZH2/FEN1/CCT8/RPA3/CCT3/XRCC5/CCT6A/DKC1/CCT2/CCT4/RFC1/CCT5/PTGES3/APEX1/NHP2	31
CTRL>AOA	ego_FindMarkers_gene_pos	BP	GO:0140014	mitotic nuclear division	39/331	291/17393	5.10837e-22	5.65327e-19	4.49895e-19	CENPF/MKI67/RAN/TPX2/NUSAP1/PTTG1/SMC4/UBE2C/RANBP1/MAD2L1/KIF11/PRC1/DLGAP5/ZWINT/NCAPG/CENPE/KIF15/AURKB/SMC1A/CDC20/CCNB1/MYBL2/NCAPH/SMC2/HNRNPU/CDCA8/PLK1/CDT1/NCAPD2/BUB1B/CHEK1/KPNB1/BAZ1B/KIF20B/UBE2S/TACC3/PHB2/NUDC/RAD21	39
CTRL>AOA	ego_FindMarkers_gene_pos	BP	GO:0000723	telomere maintenance	27/331	131/17393	1.54389e-20	1.02514e-17	8.15822e-18	HSP90AB1/HNRNPA2B1/HNRNPA1/HNRNPC/PARP1/HNRNPD/PRKDC/PCNA/HSP90AA1/AURKB/XRCC6/HNRNPU/MYC/FEN1/CCT8/RPA3/CCT3/XRCC5/CCT6A/DKC1/CCT2/CCT4/RFC1/CCT5/PTGES3/APEX1/NHP2	27
CTRL>AOA	ego_FindMarkers_gene_pos	BP	GO:0000280	nuclear division	44/331	444/17393	1.83278e-19	7.60603e-17	6.05299e-17	CENPF/MKI67/RAN/TOP2A/TPX2/ASPM/NUSAP1/PTTG1/SMC4/UBE2C/RANBP1/MAD2L1/KIF11/PRC1/DLGAP5/ZWINT/CCNB2/NCAPG/CENPE/KIF15/AURKB/SMC1A/CDC20/CCNB1/MYBL2/NCAPH/SMC2/HNRNPU/CDCA8/PLK1/CDT1/CALR/NCAPD2/BUB1B/CHEK1/KPNB1/BAZ1B/KIF20B/UBE2S/TACC3/PHB2/NUDC/RAD21/CKS2	44
CTRL>AOA	ego_FindMarkers_gene_pos	BP	GO:0000375	RNA splicing, via transesterification reactions	36/331	295/17393	5.10579e-19	1.88347e-16	1.49889e-16	NCL/HNRNPA2B1/HNRNPA1/HNRNPC/RBMX/SRSF3/SFPQ/SNRPD1/C1QBP/HNRNPM/SNRPF/HNRNPA3/SNRPB/HNRNPK/HNRNPU/SRSF7/SNRNP25/DDX39A/PTBP1/SNRPE/HNRNPL/SNRPA/SNRPA1/SRSF2/HNRNPR/HSPA8/KHSRP/DDX1/DDX39B/LSM5/LSM4/SNRPG/SYNCRIP/SRSF9/TRA2B/PNN	36
CTRL>AOA	ego_FindMarkers_gene_pos	BP	GO:0007059	chromosome segregation	38/331	338/17393	8.78185e-19	2.91557e-16	2.32026e-16	CENPF/MKI67/RAN/TOP2A/SLC25A5/NUSAP1/PTTG1/SFPQ/SMC4/UBE2C/MAD2L1/PRC1/DLGAP5/ZWINT/NCAPG/CENPE/AURKB/SMC1A/CDC20/CCNB1/BRCA1/NCAPH/SMC2/HNRNPU/CDCA8/KNL1/PLK1/CDT1/NCAPD2/BUB1B/KPNB1/FEN1/CENPW/BAZ1B/TACC3/PHB2/NUDC/RAD21	38
CTRL>AOA	ego_FindMarkers_gene_pos	BP	GO:0098813	nuclear chromosome segregation	34/331	279/17393	5.37962e-18	1.27574e-15	1.01525e-15	CENPF/RAN/TOP2A/NUSAP1/PTTG1/SFPQ/SMC4/UBE2C/MAD2L1/PRC1/DLGAP5/ZWINT/NCAPG/CENPE/AURKB/SMC1A/CDC20/CCNB1/NCAPH/SMC2/HNRNPU/CDCA8/KNL1/PLK1/CDT1/NCAPD2/BUB1B/KPNB1/FEN1/BAZ1B/TACC3/PHB2/NUDC/RAD21	34
CTRL>AOA	ego_FindMarkers_gene_pos	BP	GO:0071824	protein-DNA complex subunit organization	31/331	232/17393	1.17341e-17	2.29161e-15	1.8237e-15	NASP/CENPF/HMGB2/NPM1/H3C2/H1-5/HMGA1/ANP32B/HMGB1/SSRP1/H4C3/H1-3/NAP1L1/DLGAP5/ANP32E/HELLS/CENPE/H2AX/SET/H3C4/SUPT16H/CDT1/GMNN/MYC/MCM2/CENPW/CHAF1A/H1-2/DNAJC9/SMARCC1/H1-4	31
CTRL>AOA	ego_FindMarkers_gene_pos	BP	GO:0006338	chromatin remodeling	32/331	263/17393	5.62e-17	9.82021e-15	7.81506e-15	NASP/HMGB2/NPM1/H3C2/H1-5/HMGA1/ANP32B/HNRNPC/SSRP1/H4C3/ACTB/H1-3/CBX3/NAP1L1/ANP32E/HELLS/H2AX/SET/H3C4/SUPT16H/MYC/MCM2/CENPW/BAZ1B/CHAF1A/RBBP7/H1-2/DNAJC9/RBBP4/SMARCC1/CHD4/H1-4	32
CTRL>AOA	ego_FindMarkers_gene_pos	BP	GO:0006260	DNA replication	32/331	280/17393	3.53725e-16	5.87184e-14	4.6729e-14	NASP/NUCKS1/HMGA1/DUT/PCLAF/PCNA/SSRP1/CCNA2/CDK1/MCM4/RRM2/MCM3/RRM1/NAP1L1/MCM7/SET/MCM5/SUPT16H/CDT1/GMNN/CHEK1/ORC6/GINS2/MCM2/FEN1/MCM6/CHAF1A/RPA3/RBBP7/DDX21/RBBP4/RFC1	32
CTRL>AOA	ego_FindMarkers_gene_pos	BP	GO:0030261	chromosome condensation	15/331	48/17393	7.03008e-15	9.33595e-13	7.42968e-13	H1-5/TOP2A/NUSAP1/SMC4/CDK1/H1-3/NCAPG/NCAPH/SMC2/PLK1/NCAPD2/BAZ1B/H1-2/ACIN1/H1-4	15
CTRL>AOA	ego_FindMarkers_gene_pos	BP	GO:0034728	nucleosome organization	23/331	155/17393	2.13406e-14	2.53038e-12	2.01371e-12	NASP/HMGB2/NPM1/H3C2/H1-5/HMGA1/ANP32B/SSRP1/H4C3/H1-3/NAP1L1/ANP32E/H2AX/SET/H3C4/SUPT16H/MCM2/CENPW/CHAF1A/H1-2/DNAJC9/SMARCC1/H1-4	23
CTRL>AOA	ego_FindMarkers_gene_pos	BP	GO:0065004	protein-DNA complex assembly	25/331	198/17393	6.95503e-14	7.6969e-12	6.12531e-12	NASP/CENPF/HMGB2/NPM1/H3C2/H1-5/ANP32B/HMGB1/H4C3/H1-3/NAP1L1/DLGAP5/HELLS/CENPE/H2AX/SET/H3C4/CDT1/GMNN/MCM2/CENPW/CHAF1A/H1-2/DNAJC9/H1-4	25
CTRL>AOA	ego_FindMarkers_gene_pos	BP	GO:0006403	RNA localization	24/331	194/17393	3.52054e-13	3.77039e-11	3.00053e-11	NPM1/HNRNPA2B1/HNRNPA1/RAN/SRSF3/YBX1/EIF5A/HNRNPA3/HNRNPAB/HNRNPU/SRSF7/DDX39A/KPNB1/CCT8/CCT3/CCT6A/DKC1/CCT2/CCT4/KHSRP/DDX39B/CCT5/SSB/NHP2	24
CTRL>AOA	ego_FindMarkers_gene_pos	BP	GO:0044772	mitotic cell cycle phase transition	34/331	410/17393	5.60713e-13	5.4752e-11	4.35724e-11	NASP/CENPF/PRKDC/CLSPN/CCNA2/CDK1/UBE2C/RRM2/MAD2L1/RRM1/CDKN3/DLGAP5/ZWINT/GTSE1/CCNB2/CENPE/AURKB/CCNB1/BRCA1/PLK1/CDT1/BUB1B/MYC/CHEK1/EZH2/UBE2S/CDK4/TACC3/CKS1B/PHB2/TFDP1/APEX1/RAD21/CKS2	34
CTRL>AOA	ego_FindMarkers_gene_pos	BP	GO:0031497	chromatin assembly	24/331	200/17393	6.90976e-13	6.37233e-11	5.0712e-11	NASP/HMGB2/NPM1/H3C2/H1-5/ANP32B/DNMT1/H4C3/TRIM28/H1-3/CBX3/NAP1L1/HELLS/H2AX/SET/H3C4/MCM2/EZH2/CENPW/CHAF1A/H1-2/DNAJC9/RBBP4/H1-4	24
CTRL>AOA	ego_FindMarkers_gene_pos	BP	GO:0009141	nucleoside triphosphate metabolic process	18/331	107/17393	1.69352e-12	1.51959e-10	1.20931e-10	RAN/DUT/TYMS/PARP1/ATP5MC2/NME2/IMPDH2/ATP5MC3/NME1/NME4/ATP5F1A/DTYMK/MYC/ENO1/ATP5F1B/DCTPP1/ATP5F1D/ATP5MC1	18
CTRL>AOA	ego_FindMarkers_gene_pos	BP	GO:0045787	positive regulation of cell cycle	29/331	314/17393	2.19617e-12	1.86956e-10	1.48782e-10	NPM1/NUSAP1/SFPQ/CDK1/UBE2C/RANBP1/RRM2/MAD2L1/RRM1/DLGAP5/AURKB/CCNB1/HNRNPU/CDT1/CALR/MYC/CHEK1/EZH2/FEN1/KIF20B/CDK4/CKS1B/PHB2/TFDP1/DDX39B/CITED2/APEX1/RAD21/CKS2	29
CTRL>AOA	ego_FindMarkers_gene_pos	BP	GO:1900182	positive regulation of protein localization to nucleus	16/331	84/17393	4.08834e-12	3.31056e-10	2.63459e-10	HSP90AB1/RAN/PARP1/CDK1/TRIM28/TFRC/PLK1/CCT8/CCT3/CCT6A/DKC1/CCT2/CCT4/IPO5/CCT5/PARK7	16
CTRL>AOA	ego_FindMarkers_gene_pos	BP	GO:0051983	regulation of chromosome segregation	16/331	87/17393	7.20068e-12	5.43324e-10	4.32385e-10	CENPF/MKI67/PTTG1/UBE2C/MAD2L1/DLGAP5/ZWINT/CENPE/AURKB/CCNB1/HNRNPU/PLK1/CDT1/BUB1B/TACC3/RAD21	16
CTRL>AOA	ego_FindMarkers_gene_pos	BP	GO:1902850	microtubule cytoskeleton organization involved in mitosis	20/331	152/17393	1.08624e-11	7.83982e-10	6.23904e-10	RAN/TPX2/NUSAP1/STMN1/MAD2L1/KIF11/PRC1/DLGAP5/CENPE/KIF15/AURKB/SMC1A/CDC20/CCNB1/MYBL2/HNRNPU/PLK1/KPNB1/TACC3/NUDC	20
CTRL>AOA	ego_FindMarkers_gene_pos	BP	GO:0034502	protein localization to chromosome	16/331	93/17393	2.08806e-11	1.38647e-09	1.10337e-09	H1-5/CDK1/AURKB/KNL1/PLK1/CDT1/EZH2/CCT8/CCT3/XRCC5/CCT6A/DKC1/CCT2/CCT4/CCT5/RAD21	16
CTRL>AOA	ego_FindMarkers_gene_pos	BP	GO:0006457	protein folding	22/331	202/17393	4.48434e-11	2.70691e-09	2.1542e-09	HSPD1/HSP90AB1/PPIA/HSP90AA1/PPIB/TBCA/CALR/CCT8/CCT3/CCT6A/HSPE1/ST13/CCT2/CCT4/HSPA8/HSP90B1/CCT5/PTGES3/NUDC/PDIA6/HSPA5/P4HB	22
CTRL>AOA	ego_FindMarkers_gene_pos	BP	GO:1905818	regulation of chromosome separation	14/331	70/17393	4.59616e-11	2.72487e-09	2.16849e-09	CENPF/PTTG1/UBE2C/MAD2L1/DLGAP5/ZWINT/CENPE/AURKB/CCNB1/PLK1/CDT1/BUB1B/TACC3/RAD21	14
CTRL>AOA	ego_FindMarkers_gene_pos	BP	GO:1904874	positive regulation of telomerase RNA localization to Cajal body	8/331	15/17393	9.06267e-11	5.01468e-09	3.99075e-09	CCT8/CCT3/CCT6A/DKC1/CCT2/CCT4/CCT5/NHP2	8
CTRL>AOA	ego_FindMarkers_gene_pos	BP	GO:0140694	non-membrane-bounded organelle assembly	29/331	375/17393	1.66155e-10	8.61931e-09	6.85938e-09	CENPF/RPSA/NPM1/TUBB/RPLP0/ACTG1/TPX2/ASPM/PRKDC/C1QBP/KIF11/RPL6/PRC1/DLGAP5/CCNB2/CENPE/KIF15/AURKB/SMC1A/CDC20/BRCA1/MYBL2/HNRNPU/PLK1/KPNB1/CENPW/XRCC5/TPM1/LSM4	29
CTRL>AOA	ego_FindMarkers_gene_pos	BP	GO:1901990	regulation of mitotic cell cycle phase transition	25/331	292/17393	3.85938e-10	1.66404e-08	1.32427e-08	CENPF/PRKDC/CLSPN/CDK1/UBE2C/RRM2/MAD2L1/RRM1/DLGAP5/ZWINT/GTSE1/CENPE/AURKB/CCNB1/BRCA1/PLK1/CDT1/BUB1B/CHEK1/EZH2/CDK4/PHB2/TFDP1/APEX1/RAD21	25
CTRL>AOA	ego_FindMarkers_gene_pos	BP	GO:1904867	protein localization to Cajal body	7/331	12/17393	6.19446e-10	2.337e-08	1.85982e-08	CCT8/CCT3/CCT6A/DKC1/CCT2/CCT4/CCT5	7
CTRL>AOA	ego_FindMarkers_gene_pos	BP	GO:0022618	ribonucleoprotein complex assembly	18/331	169/17393	3.87912e-09	1.25036e-07	9.95053e-08	RPSA/HSP90AB1/EIF3A/RPLP0/PRKDC/SNRPD1/HSP90AA1/SNRPF/RPL6/SNRPB/XRCC5/SNRPE/DDX1/DDX39B/LSM4/SNRPG/SRSF9/PTGES3	18
CTRL>AOA	ego_FindMarkers_gene_pos	BP	GO:0022613	ribonucleoprotein complex biogenesis	28/331	414/17393	6.9868e-09	2.10874e-07	1.67817e-07	RPSA/NPM1/HSP90AB1/EIF3A/RPLP0/RAN/PRKDC/SNRPD1/C1QBP/HSP90AA1/SNRPF/PA2G4/RPL6/SNRPB/NOP56/NOLC1/XRCC5/SNRPE/DKC1/DDX21/DDX1/DDX39B/LSM4/SNRPG/SRSF9/PTGES3/WDR43/NHP2	28
CTRL>AOA	ego_FindMarkers_gene_pos	BP	GO:0071826	ribonucleoprotein complex subunit organization	18/331	177/17393	8.12013e-09	2.38574e-07	1.89861e-07	RPSA/HSP90AB1/EIF3A/RPLP0/PRKDC/SNRPD1/HSP90AA1/SNRPF/RPL6/SNRPB/XRCC5/SNRPE/DDX1/DDX39B/LSM4/SNRPG/SRSF9/PTGES3	18
CTRL>AOA	ego_FindMarkers_gene_pos	BP	GO:0046034	ATP metabolic process	22/331	266/17393	8.51584e-09	2.48005e-07	1.97366e-07	GAPDH/TPI1/PARP1/ATP5MC2/CDK1/ATP5MC3/UQCRH/PKM/CCNB1/ATP5F1A/MYC/ENO1/ATP5F1B/LDHA/ATP5F1D/PGAM1/ATP5MC1/HSPA8/UQCC2/COX5A/NDUFB9/PARK7	22
CTRL>AOA	ego_FindMarkers_gene_pos	BP	GO:0002181	cytoplasmic translation	16/331	144/17393	1.57004e-08	4.23783e-07	3.37253e-07	RPSA/RPS10/EIF3A/RPLP0/RPS2/EIF4A1/HNRNPD/RPS26/RPL8/YBX1/PKM/RPL6/HNRNPU/RPL4/RPL22L1/SYNCRIP	16
CTRL>AOA	ego_FindMarkers_gene_pos	BP	GO:0050821	protein stabilization	18/331	185/17393	1.63195e-08	4.32125e-07	3.43891e-07	HSPD1/H1-5/HSP90AB1/GAPDH/PFN1/HSP90AA1/PPIB/PIM1/CALR/CCT8/CCT3/CCT6A/CCT2/CCT4/PHB2/CCT5/PTGES3/PARK7	18
CTRL>AOA	ego_FindMarkers_gene_pos	BP	GO:0045839	negative regulation of mitotic nuclear division	10/331	48/17393	1.87395e-08	4.86057e-07	3.86811e-07	CENPF/MAD2L1/ZWINT/AURKB/CCNB1/PLK1/CDT1/BUB1B/CHEK1/RAD21	10
CTRL>AOA	ego_FindMarkers_gene_pos	BP	GO:0071353	cellular response to interleukin-4	8/331	32/17393	1.11689e-07	2.57504e-06	2.04926e-06	HSP90AB1/TUBA1B/IMPDH2/CORO1A/MCM2/CDK4/FASN/HSPA5	8
CTRL>AOA	ego_FindMarkers_gene_pos	BP	GO:0051383	kinetochore organization	7/331	23/17393	1.60086e-07	3.66541e-06	2.91699e-06	CENPF/SMC4/DLGAP5/CENPE/SMC2/CDT1/CENPW	7
CTRL>AOA	ego_FindMarkers_gene_pos	BP	GO:0070670	response to interleukin-4	8/331	34/17393	1.86502e-07	4.15561e-06	3.3071e-06	HSP90AB1/TUBA1B/IMPDH2/CORO1A/MCM2/CDK4/FASN/HSPA5	8
CTRL>AOA	ego_FindMarkers_gene_pos	BP	GO:0006401	RNA catabolic process	20/331	279/17393	4.22668e-07	9.23196e-06	7.34693e-06	SERBP1/NPM1/HNRNPC/HNRNPD/HNRNPM/YBX1/HNRNPAB/HNRNPU/FEN1/RNASE2/DKC1/KHSRP/LSM5/LSM4/SYNCRIP/FUS/PABPC4/APEX1/SSB/TENT5A	20
CTRL>AOA	ego_FindMarkers_gene_pos	BP	GO:0044839	cell cycle G2/M phase transition	14/331	152/17393	1.27073e-06	2.54145e-05	2.02253e-05	CENPF/NPM1/CLSPN/CCNA2/CDK1/RRM1/CCNB2/AURKB/CCNB1/BRCA1/PLK1/CHEK1/CDK4/RAD21	14
CTRL>AOA	ego_FindMarkers_gene_pos	BP	GO:1990830	cellular response to leukemia inhibitory factor	11/331	92/17393	1.36748e-06	2.70241e-05	2.15061e-05	NCL/SLC25A5/SRSF3/HELLS/MYBL2/HNRNPU/SRSF7/TFRC/XRCC5/SRM/CACYBP	11
CTRL>AOA	ego_FindMarkers_gene_pos	BP	GO:1990823	response to leukemia inhibitory factor	11/331	93/17393	1.52492e-06	2.9957e-05	2.38403e-05	NCL/SLC25A5/SRSF3/HELLS/MYBL2/HNRNPU/SRSF7/TFRC/XRCC5/SRM/CACYBP	11
CTRL>AOA	ego_FindMarkers_gene_pos	BP	GO:0006913	nucleocytoplasmic transport	20/331	306/17393	1.79375e-06	3.48259e-05	2.7715e-05	NPM1/HSP90AB1/HNRNPA2B1/ANP32B/HNRNPA1/RAN/SRSF3/CDK1/TRIM28/DDX39A/CALR/KPNB1/NOLC1/ANP32A/KPNA2/PHB2/IPO5/DDX39B/SSB/PARK7	20
CTRL>AOA	ego_FindMarkers_gene_pos	BP	GO:0051169	nuclear transport	20/331	306/17393	1.79375e-06	3.48259e-05	2.7715e-05	NPM1/HSP90AB1/HNRNPA2B1/ANP32B/HNRNPA1/RAN/SRSF3/CDK1/TRIM28/DDX39A/CALR/KPNB1/NOLC1/ANP32A/KPNA2/PHB2/IPO5/DDX39B/SSB/PARK7	20
CTRL>AOA	ego_FindMarkers_gene_pos	BP	GO:0050657	nucleic acid transport	14/331	157/17393	1.87301e-06	3.59444e-05	2.86051e-05	NPM1/HNRNPA2B1/HNRNPA1/RAN/SRSF3/YBX1/EIF5A/HNRNPA3/SRSF7/DDX39A/KPNB1/KHSRP/DDX39B/SSB	14
CTRL>AOA	ego_FindMarkers_gene_pos	BP	GO:0050658	RNA transport	14/331	157/17393	1.87301e-06	3.59444e-05	2.86051e-05	NPM1/HNRNPA2B1/HNRNPA1/RAN/SRSF3/YBX1/EIF5A/HNRNPA3/SRSF7/DDX39A/KPNB1/KHSRP/DDX39B/SSB	14
CTRL>AOA	ego_FindMarkers_gene_pos	BP	GO:0032986	protein-DNA complex disassembly	6/331	21/17393	1.9356e-06	3.65125e-05	2.90572e-05	HMGA1/SSRP1/SET/SUPT16H/MYC/SMARCC1	6
CTRL>AOA	ego_FindMarkers_gene_pos	BP	GO:0046939	nucleotide phosphorylation	11/331	99/17393	2.84893e-06	5.22566e-05	4.15866e-05	GAPDH/TPI1/NME2/NME1/PKM/NME4/DTYMK/MYC/ENO1/LDHA/PGAM1	11
CTRL>AOA	ego_FindMarkers_gene_pos	BP	GO:0046390	ribose phosphate biosynthetic process	15/331	187/17393	3.04385e-06	5.52217e-05	4.39463e-05	PARP1/ATP5MC2/NME2/IMPDH2/TKT/ATP5MC3/NME1/NME4/ATP5F1A/MYC/ENO1/PAICS/ATP5F1B/ATP5F1D/ATP5MC1	15
CTRL>AOA	ego_FindMarkers_gene_pos	BP	GO:0051303	establishment of chromosome localization	10/331	81/17393	3.08752e-06	5.57096e-05	4.43345e-05	CENPF/DLGAP5/CENPE/AURKB/CCNB1/HNRNPU/CDCA8/CDT1/KPNB1/NUDC	10
CTRL>AOA	ego_FindMarkers_gene_pos	BP	GO:0050000	chromosome localization	10/331	83/17393	3.8659e-06	6.7909e-05	5.4043e-05	CENPF/DLGAP5/CENPE/AURKB/CCNB1/HNRNPU/CDCA8/CDT1/KPNB1/NUDC	10
CTRL>AOA	ego_FindMarkers_gene_pos	BP	GO:0016032	viral process	23/331	409/17393	3.92664e-06	6.86128e-05	5.46031e-05	NUCKS1/RPSA/DEK/HSP90AB1/PPIA/EIF3A/CFL1/RAN/TOP2A/CDK1/TRIM28/PPIB/IFITM2/TFRC/PTBP1/ILF3/KPNA2/HSPA8/PSMC3/EIF3B/SIVA1/SSB/P4HB	23
CTRL>AOA	ego_FindMarkers_gene_pos	BP	GO:0006417	regulation of translation	22/331	383/17393	4.55514e-06	7.83578e-05	6.23583e-05	NCL/NPM1/GAPDH/TYMS/HNRNPD/PRKDC/C1QBP/DHFR/YBX1/EIF5A/PA2G4/PKM/HNRNPU/CALR/ILF3/EIF5B/NOLC1/KHSRP/DDX1/UQCC2/EIF3B/SYNCRIP	22
CTRL>AOA	ego_FindMarkers_gene_pos	BP	GO:0010332	response to gamma radiation	8/331	54/17393	7.67573e-06	0.000128704	0.000102425	EGR1/PARP1/PRKDC/H2AX/XRCC6/MYC/XRCC5/HSPA5	8
CTRL>AOA	ego_FindMarkers_gene_pos	BP	GO:0051438	regulation of ubiquitin-protein transferase activity	8/331	56/17393	1.01387e-05	0.000164198	0.000130671	RPS2/UBE2C/MAD2L1/CDC20/PLK1/BUB1B/UBE2S/PARK7	8
CTRL>AOA	ego_FindMarkers_gene_pos	BP	GO:1902175	regulation of oxidative stress-induced intrinsic apoptotic signaling pathway	6/331	28/17393	1.20091e-05	0.000191684	0.000152545	PPIA/PARP1/SFPQ/NONO/PARK7/P4HB	6
CTRL>AOA	ego_FindMarkers_gene_pos	BP	GO:0034248	regulation of cellular amide metabolic process	23/331	439/17393	1.24616e-05	0.000197012	0.000156785	NCL/NPM1/GAPDH/TYMS/HNRNPD/PRKDC/C1QBP/DHFR/YBX1/EIF5A/PA2G4/PKM/HNRNPU/CALR/ILF3/EIF5B/NOLC1/PGAM1/KHSRP/DDX1/UQCC2/EIF3B/SYNCRIP	23
CTRL>AOA	ego_FindMarkers_gene_pos	BP	GO:0046700	heterocycle catabolic process	23/331	441/17393	1.34025e-05	0.000209888	0.000167032	SERBP1/NPM1/HNRNPC/DUT/HNRNPD/HNRNPM/YBX1/HNRNPAB/HNRNPU/FEN1/RNASE2/DCTPP1/DKC1/KHSRP/LSM5/LSM4/SYNCRIP/FUS/PABPC4/APEX1/SSB/BLVRB/TENT5A	23
CTRL>AOA	ego_FindMarkers_gene_pos	BP	GO:0071478	cellular response to radiation	14/331	187/17393	1.43226e-05	0.0002222	0.00017683	NUCKS1/EGR1/NPM1/PARP1/PCNA/AURKB/H2AX/XRCC6/BRCA1/NMT1/MYC/CHEK1/XRCC5/HSPA5	14
CTRL>AOA	ego_FindMarkers_gene_pos	BP	GO:1904029	regulation of cyclin-dependent protein kinase activity	10/331	96/17393	1.44129e-05	0.000222424	0.000177008	HSP90AB1/CCNA2/ACTB/CDKN3/CCNB2/CCNB1/PLK1/CKS1B/IPO5/CKS2	10
CTRL>AOA	ego_FindMarkers_gene_pos	BP	GO:0044270	cellular nitrogen compound catabolic process	23/331	447/17393	1.66238e-05	0.000253169	0.000201476	SERBP1/NPM1/HNRNPC/DUT/HNRNPD/HNRNPM/YBX1/HNRNPAB/HNRNPU/FEN1/RNASE2/DCTPP1/DKC1/KHSRP/LSM5/LSM4/SYNCRIP/FUS/PABPC4/APEX1/SSB/BLVRB/TENT5A	23
CTRL>AOA	ego_FindMarkers_gene_pos	BP	GO:0006337	nucleosome disassembly	5/331	19/17393	2.26128e-05	0.000332188	0.00026436	HMGA1/SSRP1/SET/SUPT16H/SMARCC1	5
CTRL>AOA	ego_FindMarkers_gene_pos	BP	GO:0019439	aromatic compound catabolic process	23/331	463/17393	2.89114e-05	0.000417329	0.000332117	SERBP1/NPM1/HNRNPC/DUT/HNRNPD/HNRNPM/YBX1/HNRNPAB/HNRNPU/FEN1/RNASE2/DCTPP1/DKC1/KHSRP/LSM5/LSM4/SYNCRIP/FUS/PABPC4/APEX1/SSB/BLVRB/TENT5A	23
CTRL>AOA	ego_FindMarkers_gene_pos	BP	GO:2000112	regulation of cellular macromolecule biosynthetic process	23/331	467/17393	3.30493e-05	0.000474994	0.000378008	NCL/NPM1/GAPDH/TYMS/HNRNPD/PRKDC/C1QBP/DHFR/YBX1/EIF5A/PA2G4/PKM/HNRNPU/CALR/GATA1/ILF3/EIF5B/NOLC1/KHSRP/DDX1/UQCC2/EIF3B/SYNCRIP	23
CTRL>AOA	ego_FindMarkers_gene_pos	BP	GO:1904668	positive regulation of ubiquitin protein ligase activity	4/331	11/17393	3.82453e-05	0.000538027	0.00042817	UBE2C/CDC20/PLK1/UBE2S	4
CTRL>AOA	ego_FindMarkers_gene_pos	BP	GO:1903046	meiotic cell cycle process	14/331	206/17393	4.20917e-05	0.000587162	0.000467272	TOP2A/ASPM/PTTG1/SMC4/CCNB2/CDC20/NCAPH/SMC2/PLK1/CALR/NCAPD2/BUB1B/RAD21/CKS2	14
CTRL>AOA	ego_FindMarkers_gene_pos	BP	GO:0009060	aerobic respiration	13/331	181/17393	4.46512e-05	0.000620259	0.000493611	CDK1/UQCRH/CAT/CCNB1/ATP5F1A/IDH2/MYC/ATP5F1B/ATP5F1D/UQCC2/COX5A/NDUFB9/PARK7	13
CTRL>AOA	ego_FindMarkers_gene_pos	BP	GO:0006119	oxidative phosphorylation	11/331	133/17393	4.80564e-05	0.000662022	0.000526847	CDK1/UQCRH/CCNB1/ATP5F1A/MYC/ATP5F1B/ATP5F1D/UQCC2/COX5A/NDUFB9/PARK7	11
CTRL>AOA	ego_FindMarkers_gene_pos	BP	GO:1901361	organic cyclic compound catabolic process	23/331	491/17393	7.11292e-05	0.000940832	0.000748728	SERBP1/NPM1/HNRNPC/DUT/HNRNPD/HNRNPM/YBX1/HNRNPAB/HNRNPU/FEN1/RNASE2/DCTPP1/DKC1/KHSRP/LSM5/LSM4/SYNCRIP/FUS/PABPC4/APEX1/SSB/BLVRB/TENT5A	23
CTRL>AOA	ego_FindMarkers_gene_pos	BP	GO:2001020	regulation of response to DNA damage stimulus	15/331	245/17393	7.47066e-05	0.00098423	0.000783265	DEK/HMGB1/PARP1/MIF/PRKDC/PCNA/ACTB/TRIM28/H2AX/HNRNPK/BRCA1/MYC/CHEK1/DDX39B/FUS	15
CTRL>AOA	ego_FindMarkers_gene_pos	BP	GO:1901998	toxin transport	6/331	39/17393	8.71996e-05	0.00113087	0.000899963	CCT8/CCT3/CCT2/CCT4/CCT5/HSPA5	6
CTRL>AOA	ego_FindMarkers_gene_pos	BP	GO:1904951	positive regulation of establishment of protein localization	17/331	308/17393	9.11042e-05	0.00117691	0.000936602	HSP90AB1/PPIA/ANP32B/RAN/CDK1/TRIM28/NMT1/CCT8/KIF20B/MYH10/CCT3/CCT6A/DKC1/CCT2/CCT4/IPO5/CCT5	17
CTRL>AOA	ego_FindMarkers_gene_pos	BP	GO:0051131	chaperone-mediated protein complex assembly	5/331	25/17393	9.40677e-05	0.00121048	0.00096332	HSPD1/HSP90AB1/HSP90AA1/CCT2/PTGES3	5
CTRL>AOA	ego_FindMarkers_gene_pos	BP	GO:0002218	activation of innate immune response	7/331	57/17393	9.9126e-05	0.00126091	0.00100345	HMGB1/SFPQ/PRKDC/HSP90AA1/XRCC6/NONO/XRCC5	7
CTRL>AOA	ego_FindMarkers_gene_pos	BP	GO:0043388	positive regulation of DNA binding	7/331	57/17393	9.9126e-05	0.00126091	0.00100345	HMGB2/HMGB1/PARP1/TRIM28/NME1/MYC/PARK7	7
CTRL>AOA	ego_FindMarkers_gene_pos	BP	GO:0044794	positive regulation by host of viral process	4/331	14/17393	0.000110877	0.00137356	0.0010931	NUCKS1/CFL1/PPIB/HSPA8	4
CTRL>AOA	ego_FindMarkers_gene_pos	BP	GO:0098760	response to interleukin-7	4/331	14/17393	0.000110877	0.00137356	0.0010931	YBX1/ATP5F1B/HDGF/P4HB	4
CTRL>AOA	ego_FindMarkers_gene_pos	BP	GO:0098761	cellular response to interleukin-7	4/331	14/17393	0.000110877	0.00137356	0.0010931	YBX1/ATP5F1B/HDGF/P4HB	4
CTRL>AOA	ego_FindMarkers_gene_pos	BP	GO:0062197	cellular response to chemical stress	17/331	317/17393	0.000129094	0.00158738	0.00126326	PPIA/PARP1/SFPQ/PCNA/DHFR/CDK1/CAT/MYC/EZH2/PRDX2/NONO/XRCC5/TPM1/MPO/APEX1/PARK7/P4HB	17
CTRL>AOA	ego_FindMarkers_gene_pos	BP	GO:0042255	ribosome assembly	7/331	60/17393	0.000137913	0.00167719	0.00133473	RPSA/NPM1/RPLP0/PRKDC/C1QBP/RPL6/XRCC5	7
CTRL>AOA	ego_FindMarkers_gene_pos	BP	GO:1904589	regulation of protein import	7/331	61/17393	0.000153282	0.001824	0.00145157	HSP90AB1/RAN/CDK1/TRIM28/NOLC1/HSPA8/IPO5	7
CTRL>AOA	ego_FindMarkers_gene_pos	BP	GO:0008631	intrinsic apoptotic signaling pathway in response to oxidative stress	6/331	44/17393	0.000174182	0.00203621	0.00162045	PPIA/PARP1/SFPQ/NONO/PARK7/P4HB	6
CTRL>AOA	ego_FindMarkers_gene_pos	BP	GO:0031396	regulation of protein ubiquitination	13/331	209/17393	0.000191377	0.00221384	0.00176181	HSP90AB1/PPIA/RPS2/HSP90AA1/UBE2C/MAD2L1/CDC20/BRCA1/PLK1/BUB1B/UBE2S/PARK7/HSPA5	13
CTRL>AOA	ego_FindMarkers_gene_pos	BP	GO:0031100	animal organ regeneration	7/331	65/17393	0.000229234	0.00258863	0.00206007	TYMS/PCNA/CCNA2/CDK1/MYC/EZH2/GATA1	7
CTRL>AOA	ego_FindMarkers_gene_pos	BP	GO:0031145	anaphase-promoting complex-dependent catabolic process	4/331	17/17393	0.000251981	0.00279797	0.00222667	UBE2C/CDC20/PLK1/UBE2S	4
CTRL>AOA	ego_FindMarkers_gene_pos	BP	GO:0051782	negative regulation of cell division	4/331	17/17393	0.000251981	0.00279797	0.00222667	ASPM/AURKB/MYC/ORC6	4
CTRL>AOA	ego_FindMarkers_gene_pos	BP	GO:1990748	cellular detoxification	9/331	110/17393	0.000252829	0.00279797	0.00222667	HBD/DHFR/CAT/PIM1/PRDX2/MPO/GSTP1/PARK7/S100A9	9
CTRL>AOA	ego_FindMarkers_gene_pos	BP	GO:0040029	regulation of gene expression, epigenetic	10/331	138/17393	0.000312889	0.00339475	0.00270159	H3C2/DNMT1/TRIM28/CBX3/HELLS/BRCA1/H3C4/HNRNPU/CHEK1/EZH2	10
CTRL>AOA	ego_FindMarkers_gene_pos	BP	GO:0070734	histone H3-K27 methylation	4/331	19/17393	0.000398214	0.00417057	0.003319	H1-3/EZH2/H1-2/H1-4	4
CTRL>AOA	ego_FindMarkers_gene_pos	BP	GO:0044843	cell cycle G1/S phase transition	13/331	226/17393	0.000408426	0.00425071	0.00338278	NASP/PRKDC/CCNA2/RRM2/RRM1/CDKN3/GTSE1/MYC/EZH2/CDK4/PHB2/TFDP1/APEX1	13
CTRL>AOA	ego_FindMarkers_gene_pos	BP	GO:0032069	regulation of nuclease activity	4/331	21/17393	0.000596699	0.00598501	0.00476296	HMGB2/NPM1/HMGB1/PCNA	4
CTRL>AOA	ego_FindMarkers_gene_pos	BP	GO:0051653	spindle localization	6/331	55/17393	0.000600328	0.00598525	0.00476315	CFL1/ASPM/NUSAP1/MAD2L1/PLK1/KPNB1	6
CTRL>AOA	ego_FindMarkers_gene_pos	BP	GO:0009410	response to xenobiotic stimulus	18/331	397/17393	0.000634167	0.00626618	0.00498672	CENPF/HSP90AB1/TYMS/PCNA/CDK1/CAT/MCM7/TFRC/CALR/MYC/KCNH2/CDK4/XRCC5/CD69/GSTP1/RPN2/APEX1/HSPA5	18
CTRL>AOA	ego_FindMarkers_gene_pos	BP	GO:0017038	protein import	12/331	209/17393	0.000687102	0.00670935	0.0053394	HSPD1/HSP90AB1/RAN/HSP90AA1/CDK1/TRIM28/KPNB1/NOLC1/KPNA2/PHB2/HSPA8/IPO5	12
CTRL>AOA	ego_FindMarkers_gene_pos	BP	GO:0051444	negative regulation of ubiquitin-protein transferase activity	4/331	22/17393	0.00071844	0.00697433	0.00555027	MAD2L1/CDC20/BUB1B/PARK7	4
CTRL>AOA	ego_FindMarkers_gene_pos	BP	GO:0042401	cellular biogenic amine biosynthetic process	5/331	38/17393	0.000725834	0.00702557	0.00559105	ODC1/HDC/AMD1/SRM/PARK7	5
CTRL>AOA	ego_FindMarkers_gene_pos	BP	GO:0042306	regulation of protein import into nucleus	6/331	57/17393	0.000727955	0.00702561	0.00559108	HSP90AB1/RAN/CDK1/TRIM28/NOLC1/IPO5	6
CTRL>AOA	ego_FindMarkers_gene_pos	BP	GO:1900407	regulation of cellular response to oxidative stress	7/331	79/17393	0.000760959	0.00728064	0.00579404	PPIA/PARP1/SFPQ/DHFR/NONO/PARK7/P4HB	7
CTRL>AOA	ego_FindMarkers_gene_pos	BP	GO:0060236	regulation of mitotic spindle organization	5/331	39/17393	0.000819751	0.00775377	0.00617057	TPX2/KIF15/HNRNPU/PLK1/TACC3	5
CTRL>AOA	ego_FindMarkers_gene_pos	BP	GO:1902275	regulation of chromatin organization	5/331	39/17393	0.000819751	0.00775377	0.00617057	MKI67/DNMT1/SSRP1/TRIM28/HNRNPU	5
CTRL>AOA	ego_FindMarkers_gene_pos	BP	GO:0046822	regulation of nucleocytoplasmic transport	8/331	104/17393	0.000835359	0.00787895	0.00627019	HSP90AB1/ANP32B/RAN/CDK1/TRIM28/NOLC1/IPO5/PARK7	8
CTRL>AOA	ego_FindMarkers_gene_pos	BP	GO:0007339	binding of sperm to zona pellucida	5/331	40/17393	0.000922436	0.00855443	0.00680774	CCT8/CCT3/CCT2/CCT4/CCT5	5
CTRL>AOA	ego_FindMarkers_gene_pos	BP	GO:0006090	pyruvate metabolic process	8/331	106/17393	0.000946617	0.00875423	0.00696675	GAPDH/TPI1/LDHB/PKM/MYC/ENO1/LDHA/PGAM1	8
CTRL>AOA	ego_FindMarkers_gene_pos	BP	GO:1901654	response to ketone	11/331	190/17393	0.00106344	0.00964652	0.00767684	NASP/TYMS/PARP1/HNRNPD/PCNA/CBX3/ATP5F1A/CALR/MYC/CDK4/PARK7	11
CTRL>AOA	ego_FindMarkers_gene_pos	BP	GO:0098754	detoxification	9/331	135/17393	0.00112588	0.0101025	0.00803971	HBD/DHFR/CAT/PIM1/PRDX2/MPO/GSTP1/PARK7/S100A9	9
CTRL>AOA	ego_FindMarkers_gene_pos	BP	GO:0006979	response to oxidative stress	18/331	418/17393	0.00114249	0.0102239	0.00813632	PPIA/PARP1/SFPQ/PCNA/HNRNPM/DHFR/CDK1/CAT/EZH2/PRDX2/PDLIM1/NONO/TPM1/MPO/GSTP1/APEX1/PARK7/P4HB	18
CTRL>AOA	ego_FindMarkers_gene_pos	BP	GO:0000302	response to reactive oxygen species	11/331	192/17393	0.00115765	0.0102765	0.00817819	PCNA/DHFR/CDK1/CAT/EZH2/PRDX2/TPM1/MPO/GSTP1/APEX1/PARK7	11
CTRL>AOA	ego_FindMarkers_gene_pos	BP	GO:0032781	positive regulation of ATP-dependent activity	5/331	44/17393	0.00143093	0.0123716	0.00984547	PFN1/UHRF1/HNRNPU/DNAJC9/TPM1	5
CTRL>AOA	ego_FindMarkers_gene_pos	BP	GO:1902882	regulation of response to oxidative stress	7/331	88/17393	0.00144131	0.0124289	0.00989112	PPIA/PARP1/SFPQ/DHFR/NONO/PARK7/P4HB	7
CTRL>AOA	ego_FindMarkers_gene_pos	BP	GO:0048511	rhythmic process	14/331	297/17393	0.00173342	0.0145328	0.0115654	EGR1/TOP2A/TYMS/HNRNPD/SFPQ/PRKDC/PCNA/IMPDH2/CDK1/CBX3/HNRNPU/EZH2/NONO/HSPA5	14
CTRL>AOA	ego_FindMarkers_gene_pos	BP	GO:0048545	response to steroid hormone	15/331	331/17393	0.00176987	0.0148009	0.0117788	HMGB2/RAN/TYMS/PARP1/PCNA/CBX3/BRCA1/ATP5F1A/HNRNPU/CALR/RBBP7/PHB2/HSPA8/PTGES3/PARK7	15
CTRL>AOA	ego_FindMarkers_gene_pos	BP	GO:0002833	positive regulation of response to biotic stimulus	10/331	174/17393	0.00187356	0.0155117	0.0123445	HSPD1/HMGB2/HMGB1/MIF/SFPQ/PRKDC/HSP90AA1/XRCC6/NONO/XRCC5	10
CTRL>AOA	ego_FindMarkers_gene_pos	BP	GO:0042770	signal transduction in response to DNA damage	10/331	174/17393	0.00187356	0.0155117	0.0123445	MIF/PRKDC/CLSPN/CDK1/GTSE1/H2AX/BRCA1/PLK1/CHEK1/DDX39B	10
CTRL>AOA	ego_FindMarkers_gene_pos	BP	GO:0071383	cellular response to steroid hormone stimulus	11/331	204/17393	0.00187828	0.0155122	0.0123448	RAN/PARP1/CBX3/BRCA1/ATP5F1A/HNRNPU/CALR/PHB2/HSPA8/PTGES3/PARK7	11
CTRL>AOA	ego_FindMarkers_gene_pos	BP	GO:0048146	positive regulation of fibroblast proliferation	5/331	47/17393	0.00192946	0.0158953	0.0126497	MIF/CCNA2/CCNB1/MYC/CDK4	5
CTRL>AOA	ego_FindMarkers_gene_pos	BP	GO:0009411	response to UV	9/331	146/17393	0.00194127	0.015953	0.0126957	NPM1/PCLAF/PARP1/PCNA/CAT/AURKB/MYC/CHEK1/FEN1	9
CTRL>AOA	ego_FindMarkers_gene_pos	BP	GO:0042744	hydrogen peroxide catabolic process	4/331	29/17393	0.00210074	0.0171014	0.0136096	HBD/CAT/PRDX2/MPO	4
CTRL>AOA	ego_FindMarkers_gene_pos	BP	GO:0000281	mitotic cytokinesis	6/331	71/17393	0.00230128	0.0184103	0.0146512	NUSAP1/STMN1/PLK1/KIF20B/MYH10/CKAP2	6
CTRL>AOA	ego_FindMarkers_gene_pos	BP	GO:0032355	response to estradiol	8/331	122/17393	0.00232822	0.018581	0.014787	H2AZ1/HNRNPD/PCNA/CCNA2/CAT/CALR/MYC/EZH2	8
CTRL>AOA	ego_FindMarkers_gene_pos	BP	GO:0043462	regulation of ATP-dependent activity	6/331	72/17393	0.00247112	0.0195802	0.0155823	PFN1/UHRF1/HNRNPU/MCM2/DNAJC9/TPM1	6
CTRL>AOA	ego_FindMarkers_gene_pos	BP	GO:0051293	establishment of spindle localization	5/331	50/17393	0.00254439	0.0201128	0.016006	CFL1/NUSAP1/MAD2L1/PLK1/KPNB1	5
CTRL>AOA	ego_FindMarkers_gene_pos	BP	GO:0006089	lactate metabolic process	3/331	15/17393	0.00262199	0.0205792	0.0163772	LDHB/LDHA/PARK7	3
CTRL>AOA	ego_FindMarkers_gene_pos	BP	GO:0048872	homeostasis of number of cells	13/331	280/17393	0.00285175	0.0222249	0.0176869	HMGB2/HMGB1/SLC25A5/MIF/PRKDC/CCNB2/CORO1A/KLF1/EZH2/GATA1/PRDX2/ACIN1/CITED2	13
CTRL>AOA	ego_FindMarkers_gene_pos	BP	GO:0045023	G0 to G1 transition	3/331	16/17393	0.00318192	0.0245104	0.0195057	RRM1/MYC/CHEK1	3
CTRL>AOA	ego_FindMarkers_gene_pos	BP	GO:0002200	somatic diversification of immune receptors	6/331	77/17393	0.00346531	0.0262069	0.0208559	HSPD1/HMGB2/HMGB1/PRKDC/TFRC/CTNNBL1	6
CTRL>AOA	ego_FindMarkers_gene_pos	BP	GO:0048144	fibroblast proliferation	6/331	79/17393	0.00393654	0.0288506	0.0229597	MIF/CCNA2/CCNB1/MYC/CDK4/GSTP1	6
CTRL>AOA	ego_FindMarkers_gene_pos	BP	GO:0031330	negative regulation of cellular catabolic process	12/331	259/17393	0.0041502	0.0303495	0.0241526	HSP90AB1/HNRNPC/HNRNPD/YBX1/HNRNPAB/HNRNPU/DKC1/SMARCC1/SYNCRIP/FUS/PARK7/TENT5A	12
CTRL>AOA	ego_FindMarkers_gene_pos	BP	GO:0006595	polyamine metabolic process	3/331	18/17393	0.00450789	0.0323686	0.0257594	ODC1/AMD1/SRM	3
CTRL>AOA	ego_FindMarkers_gene_pos	BP	GO:0033151	V(D)J recombination	3/331	18/17393	0.00450789	0.0323686	0.0257594	HMGB2/HMGB1/PRKDC	3
CTRL>AOA	ego_FindMarkers_gene_pos	BP	GO:0030502	negative regulation of bone mineralization	3/331	19/17393	0.00527845	0.0371281	0.0295471	GATA1/RFLNB/SRGN	3
CTRL>AOA	ego_FindMarkers_gene_pos	BP	GO:0046653	tetrahydrofolate metabolic process	3/331	19/17393	0.00527845	0.0371281	0.0295471	TYMS/DHFR/MTHFD1	3
CTRL>AOA	ego_FindMarkers_gene_pos	BP	GO:1902170	cellular response to reactive nitrogen species	3/331	19/17393	0.00527845	0.0371281	0.0295471	HNRNPD/CCNA2/ATP5F1A	3
CTRL>AOA	ego_FindMarkers_gene_pos	BP	GO:0019430	removal of superoxide radicals	3/331	20/17393	0.00612341	0.0427095	0.0339889	DHFR/PRDX2/MPO	3
CTRL>AOA	ego_FindMarkers_gene_pos	BP	GO:1902074	response to salt	3/331	20/17393	0.00612341	0.0427095	0.0339889	HNRNPA1/HNRNPD/HSPA5	3
CTRL>AOA	ego_FindMarkers_gene_pos	BP	GO:0009615	response to virus	15/331	382/17393	0.006693	0.046197	0.0367643	CFL1/STMN1/C1QBP/HSP90AA1/EIF5A/TRIM28/IFITM2/ENO1/RNASE2/ILF3/DDX21/ODC1/PHB2/DDX1/CCT5	15
CTRL>AOA	ego_FindMarkers_gene_pos	BP	GO:0046688	response to copper ion	4/331	40/17393	0.00686333	0.0471765	0.0375438	CDK1/TFRC/ATP5F1D/PARK7	4
CTRL>AOA	ego_FindMarkers_gene_pos	BP	GO:0042752	regulation of circadian rhythm	7/331	117/17393	0.00707165	0.0481104	0.038287	TOP2A/HNRNPD/SFPQ/PRKDC/CDK1/EZH2/NONO	7
CTRL>AOA	ego_FindMarkers_gene_pos	CC	GO:0098687	chromosomal region	52/337	365/18381	3.06955e-31	1.32911e-28	8.82091e-29	CENPF/HNRNPA2B1/TOP2A/PARP1/BIRC5/PRKDC/PCNA/DNMT1/SMC4/H4C3/CDK1/MCM4/MCM3/MAD2L1/CBX3/ZWINT/HELLS/CENPM/NCAPG/CENPE/MCM7/AURKB/H2AX/XRCC6/SMC1A/CCNB1/MCM5/HNRNPU/CDCA8/KNL1/PLK1/CDT1/CENPU/NCAPD2/BUB1B/CHEK1/MCM2/EZH2/FEN1/MCM6/CENPW/CBX5/CBX1/XRCC5/RBBP7/RBBP4/PTGES3/APEX1/CHD4/SSB/NHP2/RAD21	52
CTRL>AOA	ego_FindMarkers_gene_pos	CC	GO:0005681	spliceosomal complex	28/337	192/18381	1.81203e-17	2.61537e-15	1.73574e-15	NCL/HNRNPA2B1/HNRNPA1/HNRNPC/RBMX/SNRPD1/HNRNPM/YBX1/SNRPF/HNRNPA3/SNRPB/HNRNPK/HNRNPU/SNRNP25/CTNNBL1/SNRPE/SNRPA/SNRPA1/SRSF2/HNRNPR/HSPA8/DDX39B/LSM5/LSM4/SNRPG/SYNCRIP/TRA2B/PNN	28
CTRL>AOA	ego_FindMarkers_gene_pos	CC	GO:0032993	protein-DNA complex	28/337	216/18381	4.1997e-16	3.03079e-14	2.01144e-14	H2AZ1/NPM1/H3C2/H1-5/PARP1/PRKDC/PCNA/H4C3/MCM4/ACTB/MCM3/H1-3/H2AC11/H2AC16/MCM7/H2AX/XRCC6/MCM5/H3C4/GINS2/MCM2/GATA1/H2AZ2/MCM6/RPA3/XRCC5/H1-2/H1-4	28
CTRL>AOA	ego_FindMarkers_gene_pos	CC	GO:0000228	nuclear chromosome	27/337	228/18381	1.39662e-14	8.63912e-13	5.73351e-13	H3C2/TOP2A/BIRC5/PCNA/H4C3/MCM4/MCM3/ANP32E/MCM7/H2AX/SMC1A/BRCA1/MCM5/SMC2/H3C4/HNRNPU/PLK1/NCAPD2/CHEK1/ORC6/GINS2/MCM2/MCM6/BAZ1B/RPA3/RBBP4/RAD21	27
CTRL>AOA	ego_FindMarkers_gene_pos	CC	GO:0044815	DNA packaging complex	23/337	190/18381	8.37332e-13	4.0285e-11	2.67359e-11	H2AZ1/H3C2/H1-5/SMC4/H4C3/ACTB/H1-3/H2AC11/H2AC16/NCAPG/H2AX/XRCC6/SMC1A/NCAPH/SMC2/H3C4/NCAPD2/H2AZ2/XRCC5/H1-2/SMARCC1/H1-4/RAD21	23
CTRL>AOA	ego_FindMarkers_gene_pos	CC	GO:1904813	ficolin-1-rich granule lumen	19/337	124/18381	1.21195e-12	5.24774e-11	3.48276e-11	HSP90AB1/PPIA/HMGB1/MIF/NME2/HSP90AA1/IMPDH2/PKM/CAT/XRCC6/KPNB1/CCT8/PGAM1/PSMD14/HSPA8/PSMC3/ILF2/GSTP1/PRG2	19
CTRL>AOA	ego_FindMarkers_gene_pos	CC	GO:0005819	spindle	32/337	402/18381	3.25097e-12	1.00548e-10	6.67305e-11	CENPF/NPM1/TPX2/SLC25A5/ASPM/NUSAP1/MZT2B/BIRC5/MZT2A/HMMR/CDK1/MAD2L1/KIF11/CBX3/PRC1/DLGAP5/CENPE/KIF15/AURKB/SMC1A/CDC20/CCNB1/HNRNPU/CDCA8/PLK1/BUB1B/KIF20B/TACC3/CBX1/CKAP2/NUDC/RAD21	32
CTRL>AOA	ego_FindMarkers_gene_pos	CC	GO:0101031	chaperone complex	10/337	33/18381	2.39199e-10	6.09255e-09	4.04343e-09	HSP90AB1/CCT8/CCT3/CCT6A/DNAJC9/CCT2/CCT4/HSPA8/CCT5/PTGES3	10
CTRL>AOA	ego_FindMarkers_gene_pos	CC	GO:0005832	chaperonin-containing T-complex	6/337	10/18381	7.17268e-09	1.24231e-07	8.24481e-08	CCT8/CCT3/CCT6A/CCT2/CCT4/CCT5	6
CTRL>AOA	ego_FindMarkers_gene_pos	CC	GO:0042470	melanosome	14/337	108/18381	1.09529e-08	1.75652e-07	1.16574e-07	HSP90AB1/RAN/HSP90AA1/PPIB/NAP1L1/TFRC/FASN/YWHAB/CCT4/HSPA8/HSP90B1/PDIA6/HSPA5/P4HB	14
CTRL>AOA	ego_FindMarkers_gene_pos	CC	GO:0048770	pigment granule	14/337	108/18381	1.09529e-08	1.75652e-07	1.16574e-07	HSP90AB1/RAN/HSP90AA1/PPIB/NAP1L1/TFRC/FASN/YWHAB/CCT4/HSPA8/HSP90B1/PDIA6/HSPA5/P4HB	14
CTRL>AOA	ego_FindMarkers_gene_pos	CC	GO:0000786	nucleosome	13/337	125/18381	5.0823e-07	6.66859e-06	4.42573e-06	H2AZ1/H3C2/H1-5/H4C3/ACTB/H1-3/H2AC11/H2AC16/H2AX/H3C4/H2AZ2/H1-2/H1-4	13
CTRL>AOA	ego_FindMarkers_gene_pos	CC	GO:0034663	endoplasmic reticulum chaperone complex	5/337	11/18381	8.48684e-07	9.93189e-06	6.59148e-06	PPIB/HSP90B1/PDIA6/HSPA5/P4HB	5
CTRL>AOA	ego_FindMarkers_gene_pos	CC	GO:0005925	focal adhesion	24/337	419/18381	9.26524e-07	1.05575e-05	7.00667e-06	NPM1/HMGA1/RPS10/PPIA/CFL1/RPLP0/RPS2/ACTG1/RPL8/PFN1/ACTB/PPIB/RPL6/CAT/HNRNPK/ITGA2B/RPL4/CALR/PDLIM1/YWHAB/HSPA8/HSP90B1/HSPA5/P4HB	24
CTRL>AOA	ego_FindMarkers_gene_pos	CC	GO:0005753	mitochondrial proton-transporting ATP synthase complex	6/337	20/18381	1.13352e-06	1.23007e-05	8.16358e-06	ATP5MC2/ATP5MC3/ATP5F1A/ATP5F1B/ATP5F1D/ATP5MC1	6
CTRL>AOA	ego_FindMarkers_gene_pos	CC	GO:0030496	midbody	16/337	204/18381	1.19314e-06	1.23007e-05	8.16358e-06	CENPF/RAN/ASPM/BIRC5/CDK1/PRC1/CENPE/AURKB/HNRNPU/CDCA8/PLK1/KIF20B/MYH10/HSP90B1/NUDC/HSPA5	16
CTRL>AOA	ego_FindMarkers_gene_pos	CC	GO:0034709	methylosome	5/337	12/18381	1.43303e-06	1.3789e-05	9.1513e-06	SNRPD1/SNRPF/SNRPB/SNRPE/SNRPG	5
CTRL>AOA	ego_FindMarkers_gene_pos	CC	GO:0045259	proton-transporting ATP synthase complex	6/337	21/18381	1.56253e-06	1.47082e-05	9.76134e-06	ATP5MC2/ATP5MC3/ATP5F1A/ATP5F1B/ATP5F1D/ATP5MC1	6
CTRL>AOA	ego_FindMarkers_gene_pos	CC	GO:1902554	serine/threonine protein kinase complex	11/337	97/18381	1.63149e-06	1.50306e-05	9.97531e-06	PRKDC/PCNA/CCNA2/CDK1/CCNB2/XRCC6/CCNB1/CDK4/XRCC5/CKS1B/CKS2	11
CTRL>AOA	ego_FindMarkers_gene_pos	CC	GO:0120114	Sm-like protein family complex	10/337	81/18381	2.22623e-06	2.00824e-05	1.33281e-05	SNRPD1/SNRPF/SNRPB/SNRPE/SNRPA/SNRPA1/DDX39B/LSM5/LSM4/SNRPG	10
CTRL>AOA	ego_FindMarkers_gene_pos	CC	GO:0035770	ribonucleoprotein granule	17/337	260/18381	6.64404e-06	5.23067e-05	3.47143e-05	NCL/TUBB/RPLP0/YBX1/ACTB/HNRNPA3/RPL6/HNRNPAB/HNRNPK/HNRNPU/KPNB1/HNRNPL/PSMC3/DDX1/LSM4/SNRPG/PABPC4	17
CTRL>AOA	ego_FindMarkers_gene_pos	CC	GO:0034719	SMN-Sm protein complex	5/337	17/18381	1.03814e-05	7.88626e-05	5.23386e-05	SNRPD1/SNRPF/SNRPB/SNRPE/SNRPG	5
CTRL>AOA	ego_FindMarkers_gene_pos	CC	GO:0005635	nuclear envelope	23/337	478/18381	2.69547e-05	0.00019782	0.000131287	CENPF/TUBB/GAPDH/RAN/PARP1/LMNB1/YBX1/EIF5A/RANBP1/MAD2L1/TMPO/CBX3/CALR/KPNB1/ENO1/CBX5/CDK4/NUCB2/IPO5/CCAR1/JPT1/TRA2B/CACYBP	23
CTRL>AOA	ego_FindMarkers_gene_pos	CC	GO:0045120	pronucleus	4/337	13/18381	6.96286e-05	0.000463833	0.000307832	CENPF/CCNA2/EZH2/CBX1	4
CTRL>AOA	ego_FindMarkers_gene_pos	CC	GO:0005667	transcription regulator complex	22/337	482/18381	8.77235e-05	0.000575519	0.000381954	HMGA1/HMGB1/PARP1/SFPQ/PRKDC/TRIM28/CBX3/HNRNPAB/XRCC6/GMNN/MYC/GATA1/PDLIM1/NONO/CBX5/CDK4/RBBP7/RBBP4/TFDP1/HDGF/APEX1/CHD4	22
CTRL>AOA	ego_FindMarkers_gene_pos	CC	GO:0070603	SWI/SNF superfamily-type complex	8/337	86/18381	0.000179966	0.00109754	0.000728403	DEK/ANP32E/BAZ1B/RBBP7/DDX21/RBBP4/SMARCC1/CHD4	8
CTRL>AOA	ego_FindMarkers_gene_pos	CC	GO:0098798	mitochondrial protein-containing complex	15/337	276/18381	0.000186727	0.00112296	0.000745271	SLC25A5/ATP5MC2/ATP5MC3/UQCRH/ATP5F1A/ATP5F1B/MRPS34/ATP5F1D/PHB2/ATP5MC1/NDUFB11/MRPL51/COX5A/TIMM13/NDUFB9	15
CTRL>AOA	ego_FindMarkers_gene_pos	CC	GO:1904949	ATPase complex	8/337	88/18381	0.00021122	0.00125285	0.000831479	DEK/ANP32E/BAZ1B/RBBP7/DDX21/RBBP4/SMARCC1/CHD4	8
CTRL>AOA	ego_FindMarkers_gene_pos	CC	GO:1990204	oxidoreductase complex	9/337	116/18381	0.000287179	0.00159421	0.00105803	LDHB/RRM2/UQCRH/RRM1/CAT/LDHA/NDUFB11/NDUFB9/P4HB	9
CTRL>AOA	ego_FindMarkers_gene_pos	CC	GO:0005775	vacuolar lumen	11/337	174/18381	0.000377612	0.00204382	0.00135642	TUBB/HSP90AA1/PA2G4/FABP5/TUBB4B/CCT8/RNASE2/CCT2/MPO/HSPA8/PLAC8	11
CTRL>AOA	ego_FindMarkers_gene_pos	CC	GO:0005680	anaphase-promoting complex	4/337	21/18381	0.000519017	0.00267541	0.00177559	UBE2C/CDC20/BUB1B/UBE2S	4
CTRL>AOA	ego_FindMarkers_gene_pos	CC	GO:0031074	nucleocytoplasmic transport complex	3/337	11/18381	0.000903498	0.00444562	0.00295042	RAN/KPNB1/KPNA2	3
CTRL>AOA	ego_FindMarkers_gene_pos	CC	GO:0005732	sno(s)RNA-containing ribonucleoprotein complex	4/337	25/18381	0.00103542	0.00503751	0.00334324	NOP56/NOLC1/DKC1/NHP2	4
CTRL>AOA	ego_FindMarkers_gene_pos	CC	GO:1990124	messenger ribonucleoprotein complex	3/337	12/18381	0.00118836	0.00571734	0.00379442	YBX1/HNRNPA3/HNRNPAB	3
CTRL>AOA	ego_FindMarkers_gene_pos	CC	GO:0005766	primary lysosome	9/337	154/18381	0.00217828	0.009247	0.00613694	TUBB/PA2G4/FABP5/TUBB4B/CCT8/RNASE2/CCT2/MPO/PLAC8	9
CTRL>AOA	ego_FindMarkers_gene_pos	CC	GO:0005852	eukaryotic translation initiation factor 3 complex	3/337	15/18381	0.00235948	0.00965128	0.00640525	EIF3A/EIF3J/EIF3B	3
CTRL>AOA	ego_FindMarkers_gene_pos	CC	GO:0033290	eukaryotic 48S preinitiation complex	3/337	15/18381	0.00235948	0.00965128	0.00640525	EIF3A/EIF3J/EIF3B	3
CTRL>AOA	ego_FindMarkers_gene_pos	CC	GO:0000930	gamma-tubulin complex	3/337	16/18381	0.00286482	0.0113804	0.00755283	MZT2B/MZT2A/BRCA1	3
CTRL>AOA	ego_FindMarkers_gene_pos	CC	GO:1990391	DNA repair complex	4/337	39/18381	0.00550617	0.0210989	0.0140027	PRKDC/XRCC6/BRCA1/XRCC5	4
CTRL>AOA	ego_FindMarkers_gene_pos	CC	GO:0005844	polysome	5/337	65/18381	0.00676376	0.025467	0.0169017	RPS26/RPL8/RPL6/CALR/MYH10	5
CTRL>AOA	ego_FindMarkers_gene_pos	CC	GO:0009295	nucleoid	4/337	44/18381	0.00846172	0.0305327	0.0202636	SLC25A5/TUFM/ATP5F1B/UQCC2	4
CTRL>AOA	ego_FindMarkers_gene_pos	CC	GO:0045171	intercellular bridge	5/337	76/18381	0.0128649	0.0449233	0.0298141	TPX2/PRC1/CDCA8/SNRNP25/KIF20B	5
CTRL>AOA	ego_FindMarkers_gene_pos	CC	GO:0070938	contractile ring	2/337	10/18381	0.0136841	0.0466551	0.0309635	PRC1/KIF20B	2
CTRL>AOA	ego_FindMarkers_gene_pos	MF	GO:0016887	ATP hydrolysis activity	35/334	310/17749	1.42085e-17	7.15132e-15	5.57353e-15	HSPD1/HSP90AB1/EIF4A1/SMC4/HSP90AA1/MCM4/MCM3/MCM7/KIF15/SMC1A/MCM5/SMC2/ATP5F1A/DDX39A/ATAD2/MCM2/MCM6/CCT8/KIF20B/CCT3/CCT6A/HSPE1/CCT2/DDX21/CCT4/ACIN1/RFC1/HSPA8/PSMC3/DDX1/HSP90B1/DDX39B/CCT5/CHD4/HSPA5	35
CTRL>AOA	ego_FindMarkers_gene_pos	MF	GO:0003729	mRNA binding	35/334	316/17749	2.61474e-17	7.15132e-15	5.57353e-15	SERBP1/NCL/HNRNPA2B1/EIF3A/HNRNPC/RPS2/EIF4A1/TYMS/RBMX/HNRNPD/RPS26/C1QBP/HNRNPM/DHFR/YBX1/HNRNPA3/PKM/HNRNPAB/HNRNPK/HNRNPU/CALR/PTBP1/ILF3/MYH10/HNRNPL/HNRNPR/KHSRP/CCT5/SYNCRIP/FUS/PABPC4/TRA2B/SSB/NHP2/PARK7	35
CTRL>AOA	ego_FindMarkers_gene_pos	MF	GO:0051082	unfolded protein binding	21/334	112/17749	1.88904e-15	3.44435e-13	2.68442e-13	HSPD1/NPM1/HSP90AB1/PPIA/HSP90AA1/PPIB/CALR/TUBB4B/CCT8/CHAF1A/CCT3/CCT6A/HSPE1/CCT2/CCT4/HSPA8/HSP90B1/CCT5/PTGES3/NUDC/HSPA5	21
CTRL>AOA	ego_FindMarkers_gene_pos	MF	GO:0042393	histone binding	27/334	247/17749	1.83425e-13	2.50834e-11	1.95493e-11	NASP/PTMA/NPM1/DEK/ANP32B/SSRP1/CBX3/UHRF1/NAP1L1/ANP32E/H2AX/SET/NCAPD2/ATAD2/MCM2/BAZ1B/CBX5/CBX1/RBBP7/ANP32A/CKS1B/DNAJC9/RBBP4/SMARCC1/ZMYND8/CHD4/CKS2	27
CTRL>AOA	ego_FindMarkers_gene_pos	MF	GO:0031492	nucleosomal DNA binding	12/334	39/17749	4.01697e-12	4.39457e-10	3.425e-10	HMGN2/H2AZ1/H1-5/HNRNPC/HMGN1/ACTB/H1-3/H1-2/RBBP4/SMARCC1/CHD4/H1-4	12
CTRL>AOA	ego_FindMarkers_gene_pos	MF	GO:0031491	nucleosome binding	14/334	66/17749	1.70536e-11	1.55472e-09	1.2117e-09	HMGN2/H2AZ1/H1-5/HNRNPC/HMGN1/SSRP1/ACTB/H1-3/SUPT16H/H1-2/RBBP4/SMARCC1/CHD4/H1-4	14
CTRL>AOA	ego_FindMarkers_gene_pos	MF	GO:0003697	single-stranded DNA binding	17/334	119/17749	8.89738e-11	6.95266e-09	5.4187e-09	NUCKS1/HSPD1/HMGB2/HNRNPA2B1/HNRNPA1/HMGB1/SMC4/YBX1/MCM4/MCM3/MCM7/MCM5/SMC2/HNRNPU/MCM2/MCM6/RPA3	17
CTRL>AOA	ego_FindMarkers_gene_pos	MF	GO:0044183	protein folding chaperone	11/334	41/17749	1.69781e-10	1.03189e-08	8.04228e-09	HSP90AB1/HSP90AA1/CALR/CCT8/CCT3/CCT6A/CCT2/CCT4/HSPA8/CCT5/HSPA5	11
CTRL>AOA	ego_FindMarkers_gene_pos	MF	GO:0043021	ribonucleoprotein complex binding	18/334	150/17749	4.66942e-10	2.55417e-08	1.99065e-08	SERBP1/RPSA/NPM1/SNRPD1/C1QBP/EIF5A/NME1/SNRPB/PIM1/HNRNPU/EZH2/CBX5/NOLC1/SNRPA/SNRPG/RPN2/SRP72/HSPA5	18
CTRL>AOA	ego_FindMarkers_gene_pos	MF	GO:0045296	cadherin binding	26/334	333/17749	9.91218e-10	4.92906e-08	3.84156e-08	SERBP1/H3C2/HSP90AB1/RAN/RPS2/RPS26/PFN1/RANBP1/TMPO/PKM/RPL6/CCNB2/HNRNPK/H3C4/ENO1/NOP56/PAICS/PDLIM1/CCT8/LDHA/FASN/YWHAB/HSPA8/NUDC/PARK7/HSPA5	26
CTRL>AOA	ego_FindMarkers_gene_pos	MF	GO:0140097	catalytic activity, acting on DNA	20/334	215/17749	4.66292e-09	2.12551e-07	1.65656e-07	TOP2A/PCNA/DNMT1/MCM4/MCM3/NME1/MCM7/XRCC6/MCM5/MCM2/FEN1/MCM6/XRCC5/DKC1/RBBP4/RFC1/DDX1/PTGES3/APEX1/CHD4	20
CTRL>AOA	ego_FindMarkers_gene_pos	MF	GO:0042826	histone deacetylase binding	14/334	123/17749	8.09319e-08	3.16213e-06	2.46447e-06	H1-5/HSP90AB1/TOP2A/PARP1/HNRNPD/SFPQ/HSP90AA1/CDC20/GMNN/CBX5/YWHAB/KPNA2/RBBP4/CHD4	14
CTRL>AOA	ego_FindMarkers_gene_pos	MF	GO:0003725	double-stranded RNA binding	11/334	75/17749	1.48807e-07	5.4265e-06	4.22925e-06	HSPD1/HSP90AB1/TUBA1B/EIF4A1/HNRNPU/TFRC/TUBB4B/ILF3/DDX21/DDX1/ILF2	11
CTRL>AOA	ego_FindMarkers_gene_pos	MF	GO:0003684	damaged DNA binding	10/334	68/17749	5.37873e-07	1.73069e-05	1.34885e-05	HMGB2/HMGB1/PCNA/H2AX/XRCC6/BRCA1/FEN1/RPA3/XRCC5/APEX1	10
CTRL>AOA	ego_FindMarkers_gene_pos	MF	GO:0044389	ubiquitin-like protein ligase binding	21/334	314/17749	5.6993e-07	1.73195e-05	1.34983e-05	HSPD1/TUBB/HSP90AB1/TPI1/TUBA1B/ACTG1/SLC25A5/HSP90AA1/UBE2C/TRIM28/PA2G4/CCNB1/BRCA1/CALR/KCNH2/PRKAR2B/XRCC5/CCT2/HSPA8/CACYBP/HSPA5	21
CTRL>AOA	ego_FindMarkers_gene_pos	MF	GO:0030515	snoRNA binding	7/334	32/17749	1.76226e-06	4.72753e-05	3.6845e-05	PRKDC/NOP56/NOLC1/XRCC5/DKC1/DDX21/NHP2	7
CTRL>AOA	ego_FindMarkers_gene_pos	MF	GO:0070182	DNA polymerase binding	6/334	21/17749	1.81496e-06	4.72753e-05	3.6845e-05	HSP90AB1/HMGB1/PCNA/HSP90AA1/CDT1/PTGES3	6
CTRL>AOA	ego_FindMarkers_gene_pos	MF	GO:0042162	telomeric DNA binding	7/334	37/17749	4.97198e-06	0.00011332	8.8318e-05	NCL/HNRNPA2B1/HNRNPA1/HNRNPD/XRCC6/XRCC5/APEX1	7
CTRL>AOA	ego_FindMarkers_gene_pos	MF	GO:0036002	pre-mRNA binding	7/334	39/17749	7.19185e-06	0.000151305	0.000117923	HNRNPA2B1/HNRNPA1/HNRNPU/PTBP1/HNRNPL/SRSF2/TRA2B	7
CTRL>AOA	ego_FindMarkers_gene_pos	MF	GO:0003712	transcription coregulator activity	25/334	494/17749	7.83869e-06	0.000158806	0.000123769	NUCKS1/HMGB2/NPM1/HMGA1/HMGB1/NME2/C1QBP/TRIM28/PA2G4/BRCA1/HNRNPU/GMNN/ENO1/EZH2/PDLIM1/SRSF2/DDX1/CCAR1/SMARCC1/ZMYND8/FUS/HDGF/CITED2/APEX1/PARK7	25
CTRL>AOA	ego_FindMarkers_gene_pos	MF	GO:0140297	DNA-binding transcription factor binding	24/334	471/17749	1.06671e-05	0.00020839	0.000162413	NUCKS1/CENPF/NCL/PTMA/HMGB2/NPM1/HMGA1/HMGB1/PARP1/PRKDC/PCNA/ACTB/CALR/GMNN/MYC/GATA1/CBX5/PHB2/TFDP1/ZMYND8/CITED2/APEX1/CHD4/PARK7	24
CTRL>AOA	ego_FindMarkers_gene_pos	MF	GO:0017069	snRNA binding	7/334	46/17749	2.23551e-05	0.000407607	0.000317677	EIF5A/HNRNPU/SNRPA/SNRPA1/DDX21/DDX39B/LSM4	7
CTRL>AOA	ego_FindMarkers_gene_pos	MF	GO:0050786	RAGE receptor binding	4/334	10/17749	2.36497e-05	0.000417304	0.000325234	HMGB2/HMGB1/S100A4/S100A9	4
CTRL>AOA	ego_FindMarkers_gene_pos	MF	GO:0003727	single-stranded RNA binding	9/334	84/17749	2.83093e-05	0.000478461	0.000372898	HNRNPA1/HNRNPC/HNRNPDL/HNRNPU/PTBP1/ILF3/DDX1/PABPC4/SSB	9
CTRL>AOA	ego_FindMarkers_gene_pos	MF	GO:0051087	chaperone binding	10/334	105/17749	2.88651e-05	0.000478461	0.000372898	HSPD1/BIRC5/TBCA/TFRC/CALR/HSPE1/DNAJC9/HSPA8/PTGES3/HSPA5	10
CTRL>AOA	ego_FindMarkers_gene_pos	MF	GO:0070034	telomerase RNA binding	5/334	22/17749	4.63419e-05	0.000745559	0.000581067	HNRNPC/SNRPB/HNRNPU/DKC1/NHP2	5
CTRL>AOA	ego_FindMarkers_gene_pos	MF	GO:1990226	histone methyltransferase binding	4/334	12/17749	5.41057e-05	0.000845595	0.000659032	HSP90AB1/CBX3/NOP56/CBX1	4
CTRL>AOA	ego_FindMarkers_gene_pos	MF	GO:0015078	proton transmembrane transporter activity	10/334	117/17749	7.31646e-05	0.00111169	0.000866422	SLC25A5/ATP5MC2/ATP5MC3/UQCRH/SLC25A3/ATP5F1A/ATP5F1B/ATP5F1D/ATP5MC1/COX5A	10
CTRL>AOA	ego_FindMarkers_gene_pos	MF	GO:0015631	tubulin binding	19/334	374/17749	9.28031e-05	0.00137198	0.00106928	CENPF/GAPDH/TPX2/NUSAP1/STMN1/BIRC5/KIF11/PRC1/DLGAP5/GTSE1/CENPE/KIF15/TBCA/BRCA1/PLK1/KIF20B/CCT5/CACYBP/S100A9	19
CTRL>AOA	ego_FindMarkers_gene_pos	MF	GO:0016853	isomerase activity	11/334	153/17749	0.000154154	0.00221105	0.00172323	HSPD1/PPIA/TPI1/TOP2A/MIF/PPIB/DKC1/PGAM1/PTGES3/PDIA6/P4HB	11
CTRL>AOA	ego_FindMarkers_gene_pos	MF	GO:0090079	translation regulator activity, nucleic acid binding	9/334	106/17749	0.000175942	0.00234732	0.00182943	EIF3A/EIF4A1/TYMS/DHFR/EIF5A/TUFM/EIF3J/EIF5B/EIF3B	9
CTRL>AOA	ego_FindMarkers_gene_pos	MF	GO:0046982	protein heterodimerization activity	17/334	330/17749	0.000183039	0.00238386	0.00185791	H2AZ1/H3C2/RAN/TOP2A/H4C3/H2AC11/H2AC16/H2AX/SMC1A/H3C4/H2AZ2/CENPW/NOLC1/TPM1/PHB2/LSM5/P4HB	17
CTRL>AOA	ego_FindMarkers_gene_pos	MF	GO:0035173	histone kinase activity	4/334	16/17749	0.000187421	0.00238417	0.00185815	CDK1/AURKB/CHEK1/BAZ1B	4
CTRL>AOA	ego_FindMarkers_gene_pos	MF	GO:0003735	structural constituent of ribosome	11/334	159/17749	0.000216075	0.00268621	0.00209355	RPSA/RPS10/RPLP0/RPS2/RPS26/RPL8/RPL6/RPL4/RPL22L1/MRPS34/MRPL51	11
CTRL>AOA	ego_FindMarkers_gene_pos	MF	GO:0004550	nucleoside diphosphate kinase activity	4/334	17/17749	0.000241469	0.00293518	0.0022876	NME2/NME1/NME4/DTYMK	4
CTRL>AOA	ego_FindMarkers_gene_pos	MF	GO:0016538	cyclin-dependent protein serine/threonine kinase regulator activity	6/334	48/17749	0.000267647	0.00318268	0.00248048	CCNA2/CCNB2/CCNB1/CDK4/CKS1B/CKS2	6
CTRL>AOA	ego_FindMarkers_gene_pos	MF	GO:0005048	signal sequence binding	6/334	49/17749	0.000300224	0.00349409	0.00272319	CAT/KPNB1/NOLC1/AP2B1/KPNA2/IPO5	6
CTRL>AOA	ego_FindMarkers_gene_pos	MF	GO:0016829	lyase activity	12/334	194/17749	0.000319431	0.00364018	0.00283705	TPI1/HMGB1/XRCC6/ENO1/PAICS/RNASE2/XRCC5/FASN/ODC1/HDC/AMD1/PARK7	12
CTRL>AOA	ego_FindMarkers_gene_pos	MF	GO:0140104	molecular carrier activity	7/334	73/17749	0.000441072	0.00482533	0.00376072	RAN/HBD/KPNB1/KPNA2/HSPA8/IPO5/PARK7	7
CTRL>AOA	ego_FindMarkers_gene_pos	MF	GO:0031072	heat shock protein binding	9/334	121/17749	0.000473455	0.00507804	0.00395767	HSP90AB1/CDK1/TFRC/KPNB1/DNAJC9/ST13/HSPA8/PTGES3/HSPA5	9
CTRL>AOA	ego_FindMarkers_gene_pos	MF	GO:0016684	oxidoreductase activity, acting on peroxide as acceptor	6/334	54/17749	0.00051251	0.00539121	0.00420175	HBD/CAT/PRDX2/MPO/GSTP1/PARK7	6
CTRL>AOA	ego_FindMarkers_gene_pos	MF	GO:0000217	DNA secondary structure binding	5/334	36/17749	0.000534623	0.00551772	0.00430035	HMGB2/HMGA1/HMGB1/HNRNPD/CLSPN	5
CTRL>AOA	ego_FindMarkers_gene_pos	MF	GO:0042288	MHC class I protein binding	4/334	21/17749	0.000572184	0.00579602	0.00451725	TUBB/ATP5F1A/TUBB4B/ATP5F1B	4
CTRL>AOA	ego_FindMarkers_gene_pos	MF	GO:0008022	protein C-terminus binding	11/334	179/17749	0.000594427	0.00591185	0.00460752	CENPF/NCL/MKI67/TOP2A/PCNA/MAD2L1/CORO1A/XRCC6/CDC20/XRCC5/PHB2	11
CTRL>AOA	ego_FindMarkers_gene_pos	MF	GO:0005200	structural constituent of cytoskeleton	8/334	103/17749	0.000729388	0.00699956	0.00545525	TUBB/TUBA1B/ACTG1/ACTB/ANK1/TUBB4B/TPM1/TUBA1C	8
CTRL>AOA	ego_FindMarkers_gene_pos	MF	GO:0016209	antioxidant activity	7/334	83/17749	0.000957942	0.00851327	0.006635	HBD/CAT/PRDX2/MPO/GSTP1/PARK7/S100A9	7
CTRL>AOA	ego_FindMarkers_gene_pos	MF	GO:0061575	cyclin-dependent protein serine/threonine kinase activator activity	3/334	11/17749	0.000974036	0.00851327	0.006635	CCNB1/CKS1B/CKS2	3
CTRL>AOA	ego_FindMarkers_gene_pos	MF	GO:0001221	transcription coregulator binding	8/334	108/17749	0.000996069	0.00851327	0.006635	HMGA1/CBX3/MYC/ENO1/EZH2/GATA1/HDGF/CHD4	8
CTRL>AOA	ego_FindMarkers_gene_pos	MF	GO:0000287	magnesium ion binding	12/334	221/17749	0.00101636	0.00855304	0.00666599	RAN/DUT/TOP2A/TKT/PPA1/NME1/PKM/IDH2/PLK1/ENO1/FEN1/DCTPP1	12
CTRL>AOA	ego_FindMarkers_gene_pos	MF	GO:0023026	MHC class II protein complex binding	4/334	25/17749	0.00113977	0.00944624	0.00736212	HSP90AB1/HSP90AA1/PKM/HSPA8	4
CTRL>AOA	ego_FindMarkers_gene_pos	MF	GO:0045182	translation regulator activity	9/334	143/17749	0.00155997	0.0123667	0.00963823	EIF3A/EIF4A1/TYMS/DHFR/EIF5A/TUFM/EIF3J/EIF5B/EIF3B	9
CTRL>AOA	ego_FindMarkers_gene_pos	MF	GO:0097718	disordered domain specific binding	4/334	31/17749	0.00259451	0.0179645	0.014001	HSP90AB1/GAPDH/HSP90AA1/RRM1	4
CTRL>AOA	ego_FindMarkers_gene_pos	MF	GO:0003688	DNA replication origin binding	3/334	16/17749	0.00308297	0.0205657	0.0160283	HSPD1/MCM5/MCM2	3
CTRL>AOA	ego_FindMarkers_gene_pos	MF	GO:0016831	carboxy-lyase activity	4/334	33/17749	0.00327616	0.0215911	0.0168275	PAICS/ODC1/HDC/AMD1	4
CTRL>AOA	ego_FindMarkers_gene_pos	MF	GO:0035198	miRNA binding	4/334	34/17749	0.00365873	0.0229169	0.0178608	HNRNPA2B1/HNRNPA1/YBX1/DDX21	4
CTRL>AOA	ego_FindMarkers_gene_pos	MF	GO:0008301	DNA binding, bending	3/334	17/17749	0.00369187	0.0229169	0.0178608	HMGB2/HMGB1/TOP2A	3
CTRL>AOA	ego_FindMarkers_gene_pos	MF	GO:0008574	plus-end-directed microtubule motor activity	3/334	17/17749	0.00369187	0.0229169	0.0178608	KIF11/CENPE/KIF20B	3
CTRL>AOA	ego_FindMarkers_gene_pos	MF	GO:0070063	RNA polymerase binding	5/334	57/17749	0.00430674	0.0261754	0.0204003	ANP32B/PPIB/BRCA1/HNRNPU/WDR43	5
CTRL>AOA	ego_FindMarkers_gene_pos	MF	GO:0016646	oxidoreductase activity, acting on the CH-NH group of donors, NAD or NADP as acceptor	3/334	18/17749	0.00436906	0.0262624	0.0204681	DHFR/MTHFD1/BLVRB	3
CTRL>AOA	ego_FindMarkers_gene_pos	MF	GO:0016776	phosphotransferase activity, phosphate group as acceptor	4/334	38/17749	0.005491	0.0322965	0.025171	NME2/NME1/NME4/DTYMK	4
CTRL>AOA	ego_FindMarkers_gene_pos	MF	GO:1990841	promoter-specific chromatin binding	5/334	62/17749	0.00616887	0.0358976	0.0279775	EGR1/DNMT1/TRIM28/HNRNPU/EZH2	5
CTRL>AOA	ego_FindMarkers_gene_pos	MF	GO:0001046	core promoter sequence-specific DNA binding	4/334	42/17749	0.00785222	0.0442801	0.0345106	H2AZ1/NPM1/MYC/EZH2	4
CTRL>AOA	ego_FindMarkers_gene_pos	MF	GO:0035035	histone acetyltransferase binding	3/334	23/17749	0.0088473	0.0488836	0.0380984	EGR1/PCNA/CITED2	3
AOA>CTRL	ego_avg_gene_neg	BP	GO:0019882	antigen processing and presentation	7/36	104/17393	1.61254e-09	1.09025e-06	7.64772e-07	CTSS/FCER1G/HLA-B/CTSD/B2M/CD68/IFI30	7
AOA>CTRL	ego_avg_gene_neg	BP	GO:0048002	antigen processing and presentation of peptide antigen	6/36	60/17393	2.34315e-09	1.09025e-06	7.64772e-07	CTSS/FCER1G/HLA-B/CTSD/B2M/IFI30	6
AOA>CTRL	ego_avg_gene_neg	BP	GO:0019886	antigen processing and presentation of exogenous peptide antigen via MHC class II	5/36	28/17393	2.70087e-09	1.09025e-06	7.64772e-07	CTSS/FCER1G/CTSD/B2M/IFI30	5
AOA>CTRL	ego_avg_gene_neg	BP	GO:0045861	negative regulation of proteolysis	7/36	328/17393	4.15044e-06	0.000558464	0.000391743	CTSB/SDCBP/CD44/ANXA2/MMP9/CTSZ/CSTB	7
AOA>CTRL	ego_avg_gene_neg	BP	GO:1900120	regulation of receptor binding	3/36	21/17393	1.05566e-05	0.0012784	0.000896754	B2M/ANXA2/MMP9	3
AOA>CTRL	ego_avg_gene_neg	BP	GO:0055072	iron ion homeostasis	4/36	83/17393	2.52785e-05	0.00278294	0.00195213	SOD2/FTH1/B2M/FTL	4
AOA>CTRL	ego_avg_gene_neg	BP	GO:0048147	negative regulation of fibroblast proliferation	3/36	29/17393	2.86746e-05	0.00289374	0.00202986	SOD2/FTH1/IFI30	3
AOA>CTRL	ego_avg_gene_neg	BP	GO:0006026	aminoglycan catabolic process	3/36	32/17393	3.87576e-05	0.00361042	0.00253258	FUCA1/CHI3L1/CD44	3
AOA>CTRL	ego_avg_gene_neg	BP	GO:0051346	negative regulation of hydrolase activity	6/36	349/17393	7.32329e-05	0.00622443	0.00436621	CTSB/CD44/LGALS3/ANXA2/MMP9/CSTB	6
AOA>CTRL	ego_avg_gene_neg	BP	GO:0031623	receptor internalization	4/36	112/17393	8.18683e-05	0.00622443	0.00436621	FCER1G/CXCL8/SDCBP/ANXA2	4
AOA>CTRL	ego_avg_gene_neg	BP	GO:0042554	superoxide anion generation	3/36	41/17393	8.22385e-05	0.00622443	0.00436621	SOD2/ACP5/CYBB	3
AOA>CTRL	ego_avg_gene_neg	BP	GO:0030574	collagen catabolic process	3/36	42/17393	8.84387e-05	0.00629996	0.0044192	CTSS/CTSB/MMP9	3
AOA>CTRL	ego_avg_gene_neg	BP	GO:0006898	receptor-mediated endocytosis	5/36	240/17393	0.000127562	0.00858207	0.00602002	FCER1G/CXCL8/SDCBP/B2M/ANXA2	5
AOA>CTRL	ego_avg_gene_neg	BP	GO:0045806	negative regulation of endocytosis	3/36	50/17393	0.000149286	0.00903926	0.00634072	SDCBP/LGALS3/ANXA2	3
AOA>CTRL	ego_avg_gene_neg	BP	GO:0006826	iron ion transport	3/36	57/17393	0.000220657	0.0119929	0.00841259	FTH1/B2M/FTL	3
AOA>CTRL	ego_avg_gene_neg	BP	GO:0046686	response to cadmium ion	3/36	58/17393	0.000232363	0.0119929	0.00841259	SOD2/MMP9/CYBB	3
AOA>CTRL	ego_avg_gene_neg	BP	GO:0052547	regulation of peptidase activity	6/36	433/17393	0.000237679	0.0119929	0.00841259	CTSB/CTSD/CD44/ANXA2/MMP9/CSTB	6
AOA>CTRL	ego_avg_gene_neg	BP	GO:0045765	regulation of angiogenesis	5/36	278/17393	0.000252829	0.012247	0.00859086	CHI3L1/CYP1B1/CXCL8/GPNMB/CYBB	5
AOA>CTRL	ego_avg_gene_neg	BP	GO:0050918	positive chemotaxis	3/36	64/17393	0.000311091	0.0129282	0.00906866	CXCL8/GPNMB/LGALS3	3
AOA>CTRL	ego_avg_gene_neg	BP	GO:0071361	cellular response to ethanol	2/36	13/17393	0.000320269	0.0129282	0.00906866	SOD2/CYBB	2
AOA>CTRL	ego_avg_gene_neg	BP	GO:0006809	nitric oxide biosynthetic process	3/36	67/17393	0.00035617	0.0134788	0.00945491	CYP1B1/SOD2/ACP5	3
AOA>CTRL	ego_avg_gene_neg	BP	GO:0097006	regulation of plasma lipoprotein particle levels	3/36	70/17393	0.000405258	0.0148718	0.010432	PLA2G7/LIPA/ANXA2	3
AOA>CTRL	ego_avg_gene_neg	BP	GO:0010755	regulation of plasminogen activation	2/36	15/17393	0.000430009	0.0148783	0.0104366	ANXA2/CTSZ	2
AOA>CTRL	ego_avg_gene_neg	BP	GO:0051238	sequestering of metal ion	2/36	15/17393	0.000430009	0.0148783	0.0104366	FTH1/FTL	2
AOA>CTRL	ego_avg_gene_neg	BP	GO:2001057	reactive nitrogen species metabolic process	3/36	74/17393	0.000477197	0.01524	0.0106903	CYP1B1/SOD2/ACP5	3
AOA>CTRL	ego_avg_gene_neg	BP	GO:0002091	negative regulation of receptor internalization	2/36	16/17393	0.0004908	0.01524	0.0106903	SDCBP/ANXA2	2
AOA>CTRL	ego_avg_gene_neg	BP	GO:0050665	hydrogen peroxide biosynthetic process	2/36	17/17393	0.000555516	0.0160174	0.0112356	SOD2/CYBB	2
AOA>CTRL	ego_avg_gene_neg	BP	GO:0097067	cellular response to thyroid hormone stimulus	2/36	17/17393	0.000555516	0.0160174	0.0112356	CTSS/CTSB	2
AOA>CTRL	ego_avg_gene_neg	BP	GO:0048144	fibroblast proliferation	3/36	79/17393	0.000578018	0.0162786	0.0114189	SOD2/FTH1/IFI30	3
AOA>CTRL	ego_avg_gene_neg	BP	GO:0071248	cellular response to metal ion	4/36	189/17393	0.000606144	0.0164175	0.0115163	CRHBP/B2M/MMP9/CYBB	4
AOA>CTRL	ego_avg_gene_neg	BP	GO:0002237	response to molecule of bacterial origin	5/36	337/17393	0.000610063	0.0164175	0.0115163	CXCL8/SOD2/B2M/CD68/ACP5	5
AOA>CTRL	ego_avg_gene_neg	BP	GO:0032092	positive regulation of protein binding	3/36	83/17393	0.000667793	0.0168659	0.0118308	B2M/ANXA2/MMP9	3
AOA>CTRL	ego_avg_gene_neg	BP	GO:0032963	collagen metabolic process	3/36	94/17393	0.000959155	0.0223372	0.0156688	CTSS/CTSB/MMP9	3
AOA>CTRL	ego_avg_gene_neg	BP	GO:0050900	leukocyte migration	5/36	376/17393	0.000998391	0.0226666	0.0158998	FCER1G/CXCL8/PLA2G7/LGALS3/MMP9	5
AOA>CTRL	ego_avg_gene_neg	BP	GO:0071356	cellular response to tumor necrosis factor	4/36	218/17393	0.00103256	0.0226666	0.0158998	CHI3L1/CYP1B1/CXCL8/CRHBP	4
AOA>CTRL	ego_avg_gene_neg	BP	GO:2001243	negative regulation of intrinsic apoptotic signaling pathway	3/36	98/17393	0.00108217	0.0226666	0.0158998	SOD2/CD44/MMP9	3
AOA>CTRL	ego_avg_gene_neg	BP	GO:0097529	myeloid leukocyte migration	4/36	223/17393	0.00112303	0.0226666	0.0158998	FCER1G/CXCL8/PLA2G7/LGALS3	4
AOA>CTRL	ego_avg_gene_neg	BP	GO:2001234	negative regulation of apoptotic signaling pathway	4/36	223/17393	0.00112303	0.0226666	0.0158998	SOD2/CD44/LGALS3/MMP9	4
AOA>CTRL	ego_avg_gene_neg	BP	GO:0031639	plasminogen activation	2/36	25/17393	0.00121271	0.0233663	0.0163906	ANXA2/CTSZ	2
AOA>CTRL	ego_avg_gene_neg	BP	GO:0042445	hormone metabolic process	4/36	229/17393	0.0012388	0.0233663	0.0163906	CYP1B1/PLA2G7/CTSB/CTSZ	4
AOA>CTRL	ego_avg_gene_neg	BP	GO:0030593	neutrophil chemotaxis	3/36	103/17393	0.00124942	0.0233663	0.0163906	FCER1G/CXCL8/LGALS3	3
AOA>CTRL	ego_avg_gene_neg	BP	GO:0030595	leukocyte chemotaxis	4/36	231/17393	0.00127918	0.0233663	0.0163906	FCER1G/CXCL8/PLA2G7/LGALS3	4
AOA>CTRL	ego_avg_gene_neg	BP	GO:0097305	response to alcohol	4/36	232/17393	0.00129971	0.0233663	0.0163906	CYP1B1/CRHBP/SOD2/CYBB	4
AOA>CTRL	ego_avg_gene_neg	BP	GO:0034612	response to tumor necrosis factor	4/36	237/17393	0.00140586	0.0238027	0.0166967	CHI3L1/CYP1B1/CXCL8/CRHBP	4
AOA>CTRL	ego_avg_gene_neg	BP	GO:0051051	negative regulation of transport	5/36	411/17393	0.0014823	0.02459	0.017249	CRHBP/SDCBP/LGALS3/ANXA2/MMP9	5
AOA>CTRL	ego_avg_gene_neg	BP	GO:0001916	positive regulation of T cell mediated cytotoxicity	2/36	29/17393	0.00163269	0.0256777	0.018012	HLA-B/B2M	2
AOA>CTRL	ego_avg_gene_neg	BP	GO:0055094	response to lipoprotein particle	2/36	29/17393	0.00163269	0.0256777	0.018012	FCER1G/CD68	2
AOA>CTRL	ego_avg_gene_neg	BP	GO:0097066	response to thyroid hormone	2/36	29/17393	0.00163269	0.0256777	0.018012	CTSS/CTSB	2
AOA>CTRL	ego_avg_gene_neg	BP	GO:0071402	cellular response to lipoprotein particle stimulus	2/36	32/17393	0.00198685	0.030076	0.0210972	FCER1G/CD68	2
AOA>CTRL	ego_avg_gene_neg	BP	GO:0014911	positive regulation of smooth muscle cell migration	2/36	33/17393	0.00211229	0.03158	0.0221523	S100A11/CYP1B1	2
AOA>CTRL	ego_avg_gene_neg	BP	GO:0046466	membrane lipid catabolic process	2/36	34/17393	0.00224139	0.0319333	0.0224001	FUCA1/CYP1B1	2
AOA>CTRL	ego_avg_gene_neg	BP	GO:0001819	positive regulation of cytokine production	5/36	460/17393	0.00242648	0.0341683	0.0239678	FCER1G/CHI3L1/CYP1B1/B2M/CYBB	5
AOA>CTRL	ego_avg_gene_neg	BP	GO:0006022	aminoglycan metabolic process	3/36	132/17393	0.00254043	0.034567	0.0242475	FUCA1/CHI3L1/CD44	3
AOA>CTRL	ego_avg_gene_neg	BP	GO:0097193	intrinsic apoptotic signaling pathway	4/36	287/17393	0.00282202	0.0375615	0.0263481	CYP1B1/SOD2/CD44/MMP9	4
AOA>CTRL	ego_avg_gene_neg	BP	GO:0034614	cellular response to reactive oxygen species	3/36	137/17393	0.00282254	0.0375615	0.0263481	CYP1B1/SOD2/MMP9	3
AOA>CTRL	ego_avg_gene_neg	BP	GO:2000377	regulation of reactive oxygen species metabolic process	3/36	139/17393	0.00294058	0.0383014	0.0268671	CYP1B1/SOD2/ACP5	3
AOA>CTRL	ego_avg_gene_neg	BP	GO:0002687	positive regulation of leukocyte migration	3/36	141/17393	0.00306163	0.0390066	0.0273618	CXCL8/PLA2G7/LGALS3	3
AOA>CTRL	ego_avg_gene_neg	BP	GO:0042119	neutrophil activation	2/36	40/17393	0.00309219	0.0390066	0.0273618	FCER1G/CXCL8	2
AOA>CTRL	ego_avg_gene_neg	BP	GO:0043065	positive regulation of apoptotic process	5/36	488/17393	0.00313138	0.0390938	0.0274229	CYP1B1/SQSTM1/SOD2/CTSD/MMP9	5
AOA>CTRL	ego_avg_gene_neg	BP	GO:0042110	T cell activation	5/36	500/17393	0.00347493	0.0416735	0.0292325	FCER1G/GPNMB/CD44/LGALS3/B2M	5
AOA>CTRL	ego_avg_gene_neg	BP	GO:0007584	response to nutrient	3/36	148/17393	0.00350933	0.0416735	0.0292325	CYP1B1/SOD2/CYBB	3
AOA>CTRL	ego_avg_gene_neg	BP	GO:0001913	T cell mediated cytotoxicity	2/36	47/17393	0.0042467	0.0476129	0.0333987	HLA-B/B2M	2
AOA>CTRL	ego_avg_gene_neg	BP	GO:0048771	tissue remodeling	3/36	160/17393	0.0043662	0.0476129	0.0333987	GPNMB/LIPA/ACP5	3
AOA>CTRL	ego_avg_gene_neg	BP	GO:0016042	lipid catabolic process	4/36	325/17393	0.00440004	0.0476129	0.0333987	FUCA1/CYP1B1/PLA2G7/LIPA	4
AOA>CTRL	ego_avg_gene_neg	BP	GO:0003044	regulation of systemic arterial blood pressure mediated by a chemical signal	2/36	48/17393	0.0044256	0.0476129	0.0333987	SOD2/CTSZ	2
AOA>CTRL	ego_avg_gene_neg	BP	GO:0032640	tumor necrosis factor production	3/36	161/17393	0.00444282	0.0476129	0.0333987	GPNMB/ACP5/CYBB	3
AOA>CTRL	ego_avg_gene_neg	BP	GO:0032680	regulation of tumor necrosis factor production	3/36	161/17393	0.00444282	0.0476129	0.0333987	GPNMB/ACP5/CYBB	3
AOA>CTRL	ego_avg_gene_neg	BP	GO:1903037	regulation of leukocyte cell-cell adhesion	4/36	329/17393	0.00459474	0.0484151	0.0339614	GPNMB/CD44/LGALS3/B2M	4
AOA>CTRL	ego_avg_gene_neg	BP	GO:1901136	carbohydrate derivative catabolic process	3/36	164/17393	0.00467759	0.0484151	0.0339614	FUCA1/CHI3L1/CD44	3
AOA>CTRL	ego_avg_gene_neg	BP	GO:2001257	regulation of cation channel activity	3/36	164/17393	0.00467759	0.0484151	0.0339614	CTSS/CRHBP/MMP9	3
AOA>CTRL	ego_avg_gene_neg	CC	GO:0005775	vacuolar lumen	10/36	174/18381	9.15395e-13	1.33648e-10	7.70859e-11	FUCA1/CTSS/CTSB/SDCBP/PSAP/LIPA/CTSD/ANXA2/IFI30/FTL	10
AOA>CTRL	ego_avg_gene_neg	CC	GO:0070820	tertiary granule	9/36	162/18381	1.97026e-11	1.43829e-09	8.29583e-10	CTSS/FCER1G/CTSD/FTH1/LGALS3/B2M/MMP9/CSTB/CYBB	9
AOA>CTRL	ego_avg_gene_neg	CC	GO:0060205	cytoplasmic vesicle lumen	10/36	325/18381	4.39969e-10	1.13635e-08	6.55427e-09	FUCA1/S100A11/CHI3L1/SDCBP/CTSD/B2M/ANXA2/FTL/CTSZ/CSTB	10
AOA>CTRL	ego_avg_gene_neg	CC	GO:0031983	vesicle lumen	10/36	327/18381	4.66991e-10	1.13635e-08	6.55427e-09	FUCA1/S100A11/CHI3L1/SDCBP/CTSD/B2M/ANXA2/FTL/CTSZ/CSTB	10
AOA>CTRL	ego_avg_gene_neg	CC	GO:0005767	secondary lysosome	4/36	17/18381	2.89558e-08	4.22755e-07	2.43838e-07	CRHBP/SQSTM1/FTH1/FTL	4
AOA>CTRL	ego_avg_gene_neg	CC	GO:0042470	melanosome	6/36	108/18381	6.03621e-08	7.34405e-07	4.23593e-07	CAPG/GPNMB/CTSB/SDCBP/CTSD/ANXA2	6
AOA>CTRL	ego_avg_gene_neg	CC	GO:0048770	pigment granule	6/36	108/18381	6.03621e-08	7.34405e-07	4.23593e-07	CAPG/GPNMB/CTSB/SDCBP/CTSD/ANXA2	6
AOA>CTRL	ego_avg_gene_neg	CC	GO:0062023	collagen-containing extracellular matrix	9/36	427/18381	9.77779e-08	1.09812e-06	6.33379e-07	CTSS/CTSB/PSAP/CTSD/LGALS3/ANXA2/MMP9/CTSZ/CSTB	9
AOA>CTRL	ego_avg_gene_neg	CC	GO:0005770	late endosome	6/36	280/18381	1.57098e-05	0.000114682	6.61466e-05	CTSS/CRHBP/SQSTM1/PSAP/ANXA2/CD68	6
AOA>CTRL	ego_avg_gene_neg	CC	GO:0031904	endosome lumen	3/36	35/18381	4.32521e-05	0.000287037	0.000165558	CTSS/CTSB/B2M	3
AOA>CTRL	ego_avg_gene_neg	CC	GO:0030134	COPII-coated ER to Golgi transport vesicle	3/36	90/18381	0.000721046	0.00421091	0.00242879	HLA-B/B2M/CTSZ	3
AOA>CTRL	ego_avg_gene_neg	CC	GO:0042611	MHC protein complex	2/36	22/18381	0.000840544	0.00471998	0.00272241	HLA-B/B2M	2
AOA>CTRL	ego_avg_gene_neg	CC	GO:0036019	endolysosome	2/36	28/18381	0.00136532	0.00711915	0.00410621	CTSS/CTSB	2
AOA>CTRL	ego_avg_gene_neg	CC	GO:0005912	adherens junction	3/36	172/18381	0.0045828	0.0215835	0.012449	S100A11/SDCBP/ANXA2	3
AOA>CTRL	ego_avg_gene_neg	CC	GO:0031901	early endosome membrane	3/36	172/18381	0.0045828	0.0215835	0.012449	HLA-B/GPNMB/B2M	3
AOA>CTRL	ego_avg_gene_neg	CC	GO:0012507	ER to Golgi transport vesicle membrane	2/36	58/18381	0.00575454	0.0254595	0.0146846	HLA-B/B2M	2
AOA>CTRL	ego_avg_gene_neg	CC	GO:0005765	lysosomal membrane	4/36	401/18381	0.00757378	0.0298857	0.0172376	PSAP/CTSD/ANXA2/CD68	4
AOA>CTRL	ego_avg_gene_neg	CC	GO:0098852	lytic vacuole membrane	4/36	401/18381	0.00757378	0.0298857	0.0172376	PSAP/CTSD/ANXA2/CD68	4
AOA>CTRL	ego_avg_gene_neg	CC	GO:0005925	focal adhesion	4/36	419/18381	0.00881164	0.0329872	0.0190265	MARCKS/SDCBP/CD44/B2M	4
AOA>CTRL	ego_avg_gene_neg	MF	GO:0043394	proteoglycan binding	4/35	36/17749	7.1348e-07	6.42941e-05	4.39467e-05	CTSS/GPNMB/CTSB/SDCBP	4
AOA>CTRL	ego_avg_gene_neg	MF	GO:0008199	ferric iron binding	3/35	10/17749	8.34988e-07	6.42941e-05	4.39467e-05	FTH1/ACP5/FTL	3
AOA>CTRL	ego_avg_gene_neg	MF	GO:0005518	collagen binding	4/35	68/17749	9.43265e-06	0.00048421	0.00033097	CTSS/CTSB/CD44/MMP9	4
AOA>CTRL	ego_avg_gene_neg	MF	GO:0004197	cysteine-type endopeptidase activity	4/35	117/17749	8.01882e-05	0.0024698	0.00168817	CTSS/CTSB/CTSD/CTSZ	4
AOA>CTRL	ego_avg_gene_neg	MF	GO:0044548	S100 protein binding	2/35	14/17749	0.000338692	0.00709347	0.00484858	S100A11/ANXA2	2
AOA>CTRL	ego_avg_gene_neg	MF	GO:0005546	phosphatidylinositol-4,5-bisphosphate binding	3/35	81/17749	0.000539388	0.00872617	0.00596458	CAPG/SDCBP/ANXA2	3
AOA>CTRL	ego_avg_gene_neg	MF	GO:0098641	cadherin binding involved in cell-cell adhesion	2/35	18/17749	0.000566635	0.00872617	0.00596458	S100A11/ANXA2	2
AOA>CTRL	ego_avg_gene_neg	MF	GO:0019865	immunoglobulin binding	2/35	23/17749	0.000931203	0.0130368	0.00891103	FCER1G/LGALS3	2
AOA>CTRL	ego_avg_gene_neg	MF	GO:0043236	laminin binding	2/35	27/17749	0.00128553	0.0141408	0.00966562	CTSS/LGALS3	2
AOA>CTRL	ego_avg_gene_neg	MF	GO:0005543	phospholipid binding	5/35	461/17749	0.00197364	0.0202627	0.0138501	CAPG/PLA2G7/SDCBP/PSAP/ANXA2	5
AOA>CTRL	ego_avg_gene_neg	MF	GO:0042056	chemoattractant activity	2/35	36/17749	0.00228183	0.0213541	0.0145961	GPNMB/LGALS3	2
AOA>CTRL	ego_avg_gene_neg	MF	GO:0002020	protease binding	3/35	135/17749	0.00235727	0.0213541	0.0145961	PSAP/ANXA2/CSTB	3
AOA>CTRL	ego_avg_gene_neg	MF	GO:0005080	protein kinase C binding	2/35	55/17749	0.00525392	0.0385287	0.0263354	SQSTM1/MARCKS	2
AOA>CTRL	ego_avg_gene_neg	MF	GO:0050840	extracellular matrix binding	2/35	55/17749	0.00525392	0.0385287	0.0263354	CTSS/LGALS3	2
AOA>CTRL	ego_FindMarkers_gene_neg	BP	GO:0048002	antigen processing and presentation of peptide antigen	20/205	60/17393	2.89487e-24	9.15358e-21	6.98425e-21	HLA-A/HLA-C/HLA-B/B2M/CTSL/HLA-DQA1/IFI30/HLA-DRB1/TAPBP/HLA-E/HLA-DQB1/HLA-DRA/CTSD/HLA-DMB/HLA-DPA1/HLA-DMA/CTSS/HLA-DPB1/FCER1G/CD74	20
AOA>CTRL	ego_FindMarkers_gene_neg	BP	GO:0002396	MHC protein complex assembly	10/205	18/17393	1.67311e-15	5.8782e-13	4.48511e-13	B2M/HLA-DQA1/HLA-DRB1/TAPBP/HLA-DQB1/HLA-DRA/HLA-DMB/HLA-DPA1/HLA-DMA/HLA-DPB1	10
AOA>CTRL	ego_FindMarkers_gene_neg	BP	GO:0002501	peptide antigen assembly with MHC protein complex	10/205	18/17393	1.67311e-15	5.8782e-13	4.48511e-13	B2M/HLA-DQA1/HLA-DRB1/TAPBP/HLA-DQB1/HLA-DRA/HLA-DMB/HLA-DPA1/HLA-DMA/HLA-DPB1	10
AOA>CTRL	ego_FindMarkers_gene_neg	BP	GO:0002181	cytoplasmic translation	19/205	144/17393	6.5363e-15	1.84531e-12	1.40799e-12	RPS27/RPL35A/RPL34/RPL30/RPL13/RPL38/RPS28/RPL39/RPL10/RPS15A/RPS27A/RPS24/RPS3A/RPS12/RPL26/RPS21/RPL36A/RPL37/RPS4X	19
AOA>CTRL	ego_FindMarkers_gene_neg	BP	GO:0042110	T cell activation	30/205	500/17393	2.09461e-13	5.09473e-11	3.88732e-11	HLA-A/GPNMB/B2M/CD44/LGALS3/RELB/LILRB4/MAFB/CTSL/SLAMF7/CCL2/HLA-DQA1/CEBPB/PTPRC/HLA-DRB1/CLEC7A/HLA-E/HLA-DQB1/HLA-DRA/ZFP36L1/SOX4/HLA-DMB/HLA-DPA1/LAPTM5/HLA-DMA/CD81/HLA-DPB1/FCER1G/CD74/KIT	30
AOA>CTRL	ego_FindMarkers_gene_neg	BP	GO:0002764	immune response-regulating signaling pathway	28/205	457/17393	8.63054e-13	1.94927e-10	1.48731e-10	HLA-A/NFKBIA/BIRC3/LGALS3/TNFAIP3/C5AR1/SLC15A3/LILRB4/FPR3/CD14/PTPRC/FCN1/LACC1/HLA-DRB1/CLEC7A/NOP53/HLA-DQB1/CTSH/NINJ1/LAPTM5/CTSS/CD81/RTN4/GCSAML/HLA-DPB1/FCER1G/KIT/TYROBP	28
AOA>CTRL	ego_FindMarkers_gene_neg	BP	GO:0001819	positive regulation of cytokine production	26/205	460/17393	3.6459e-11	6.78137e-09	5.17424e-09	CHI3L1/HLA-A/B2M/C5AR1/CCL3/CD14/CEBPB/PTPRC/FCN1/LACC1/CLEC7A/CYBB/HLA-E/STAT1/HLA-DPA1/LAPTM5/SORL1/RGCC/ATP6AP2/CD81/CYP1B1/HLA-DPB1/FCER1G/CD74/KIT/TYROBP	26
AOA>CTRL	ego_FindMarkers_gene_neg	BP	GO:1903037	regulation of leukocyte cell-cell adhesion	22/205	329/17393	5.33337e-11	9.36896e-09	7.14859e-09	HLA-A/GPNMB/B2M/CD44/LGALS3/LILRB4/CCL2/HLA-DQA1/CEBPB/PTPRC/HLA-DRB1/HLA-E/HLA-DQB1/HLA-DRA/SOX4/HLA-DMB/HLA-DPA1/LAPTM5/HLA-DMA/CD81/HLA-DPB1/CD74	22
AOA>CTRL	ego_FindMarkers_gene_neg	BP	GO:0002460	adaptive immune response based on somatic recombination of immune receptors built from immunoglobulin superfamily domains	22/205	352/17393	1.95526e-10	3.25397e-08	2.4828e-08	HLA-A/HLA-B/B2M/RELB/TNFAIP3/LILRB4/HLA-DQA1/IL18BP/PTPRC/HLA-DRB1/CLEC7A/HLA-E/HLA-DQB1/HLA-DRA/CTSH/HLA-DMB/HLA-DPA1/HLA-DMA/CD81/HLA-DPB1/FCER1G/CD74	22
AOA>CTRL	ego_FindMarkers_gene_neg	BP	GO:0007159	leukocyte cell-cell adhesion	22/205	366/17393	4.10154e-10	6.47882e-08	4.9434e-08	HLA-A/GPNMB/B2M/CD44/LGALS3/LILRB4/CCL2/HLA-DQA1/CEBPB/PTPRC/HLA-DRB1/HLA-E/HLA-DQB1/HLA-DRA/SOX4/HLA-DMB/HLA-DPA1/LAPTM5/HLA-DMA/CD81/HLA-DPB1/CD74	22
AOA>CTRL	ego_FindMarkers_gene_neg	BP	GO:0002443	leukocyte mediated immunity	24/205	439/17393	4.30282e-10	6.47882e-08	4.9434e-08	HLA-A/HLA-B/B2M/LILRB4/CCL3/SLAMF7/HLA-DQA1/PTPRC/HLA-DRB1/CLEC7A/HLA-E/HLA-DQB1/HLA-DRA/CTSH/HLA-DMB/HLA-DPA1/HLA-DMA/CD81/HLA-DPB1/FCER1G/CD74/KIT/TYROBP/LAMP1	24
AOA>CTRL	ego_FindMarkers_gene_neg	BP	GO:0050863	regulation of T cell activation	21/205	336/17393	5.17886e-10	6.82314e-08	5.20611e-08	HLA-A/GPNMB/B2M/LGALS3/LILRB4/CCL2/HLA-DQA1/CEBPB/PTPRC/HLA-DRB1/HLA-E/HLA-DQB1/HLA-DRA/SOX4/HLA-DMB/HLA-DPA1/LAPTM5/HLA-DMA/CD81/HLA-DPB1/CD74	21
AOA>CTRL	ego_FindMarkers_gene_neg	BP	GO:0050870	positive regulation of T cell activation	17/205	218/17393	8.84976e-10	1.07627e-07	8.21201e-08	HLA-A/B2M/LILRB4/CCL2/HLA-DQA1/PTPRC/HLA-DRB1/HLA-E/HLA-DQB1/HLA-DRA/SOX4/HLA-DMB/HLA-DPA1/HLA-DMA/CD81/HLA-DPB1/CD74	17
AOA>CTRL	ego_FindMarkers_gene_neg	BP	GO:0002697	regulation of immune effector process	21/205	348/17393	9.78468e-10	1.1459e-07	8.74327e-08	HLA-A/HLA-B/B2M/LGALS3/LILRB4/NCF1/PTPRC/FCN1/LACC1/HLA-DRB1/CLEC7A/HLA-E/HLA-DRA/HLA-DMB/LAPTM5/CD81/GRN/CD74/KIT/TYROBP/LAMP1	21
AOA>CTRL	ego_FindMarkers_gene_neg	BP	GO:0002696	positive regulation of leukocyte activation	22/205	401/17393	2.26275e-09	2.55529e-07	1.94971e-07	HLA-A/B2M/LILRB4/CCL3/CCL2/HLA-DQA1/JUND/PTPRC/HLA-DRB1/CLEC7A/HLA-E/HLA-DQB1/HLA-DRA/SOX4/HLA-DMB/HLA-DPA1/HLA-DMA/CD81/HLA-DPB1/CD74/TYROBP/LAMP1	22
AOA>CTRL	ego_FindMarkers_gene_neg	BP	GO:0031343	positive regulation of cell killing	10/205	63/17393	3.08252e-09	3.3457e-07	2.55279e-07	HLA-A/HLA-B/B2M/PTPRC/HLA-DRB1/CLEC7A/HLA-E/HLA-DRA/TYROBP/LAMP1	10
AOA>CTRL	ego_FindMarkers_gene_neg	BP	GO:0034612	response to tumor necrosis factor	17/205	237/17393	3.17428e-09	3.3457e-07	2.55279e-07	CHI3L1/CRHBP/NFKBIA/TMSB4X/BIRC3/TNFAIP3/CXCL8/CCL3/CCL2/CD14/IL18BP/ASAH1/STAT1/ZFP36L1/LAPTM5/NFE2L2/CYP1B1	17
AOA>CTRL	ego_FindMarkers_gene_neg	BP	GO:0002440	production of molecular mediator of immune response	19/205	304/17393	3.60465e-09	3.67674e-07	2.80538e-07	HLA-A/B2M/LILRB4/HLA-DQA1/PTPRC/LACC1/HLA-DRB1/CLEC7A/HLA-E/HLA-DQB1/HLA-DRA/HLA-DMB/HLA-DPA1/LAPTM5/HLA-DMA/CD81/HLA-DPB1/CD74/KIT	19
AOA>CTRL	ego_FindMarkers_gene_neg	BP	GO:0071356	cellular response to tumor necrosis factor	16/205	218/17393	6.75878e-09	6.10607e-07	4.65898e-07	CHI3L1/CRHBP/NFKBIA/TMSB4X/BIRC3/TNFAIP3/CXCL8/CCL3/CCL2/IL18BP/ASAH1/STAT1/ZFP36L1/LAPTM5/NFE2L2/CYP1B1	16
AOA>CTRL	ego_FindMarkers_gene_neg	BP	GO:0002381	immunoglobulin production involved in immunoglobulin-mediated immune response	10/205	71/17393	1.02616e-08	8.53872e-07	6.51511e-07	B2M/HLA-DQA1/PTPRC/HLA-DRB1/HLA-DQB1/HLA-DRA/HLA-DMB/HLA-DPA1/HLA-DMA/HLA-DPB1	10
AOA>CTRL	ego_FindMarkers_gene_neg	BP	GO:0001912	positive regulation of leukocyte mediated cytotoxicity	9/205	56/17393	1.72777e-08	1.40083e-06	1.06884e-06	HLA-A/HLA-B/B2M/PTPRC/HLA-DRB1/HLA-E/HLA-DRA/TYROBP/LAMP1	9
AOA>CTRL	ego_FindMarkers_gene_neg	BP	GO:0001906	cell killing	14/205	182/17393	3.38659e-08	2.6118e-06	1.99283e-06	HLA-A/HLA-B/RPL30/B2M/SLAMF7/PTPRC/HLA-DRB1/CLEC7A/HLA-E/LYZ/HLA-DRA/CTSH/TYROBP/LAMP1	14
AOA>CTRL	ego_FindMarkers_gene_neg	BP	GO:0001916	positive regulation of T cell mediated cytotoxicity	7/205	29/17393	3.57256e-08	2.68963e-06	2.05221e-06	HLA-A/HLA-B/B2M/PTPRC/HLA-DRB1/HLA-E/HLA-DRA	7
AOA>CTRL	ego_FindMarkers_gene_neg	BP	GO:0001913	T cell mediated cytotoxicity	8/205	47/17393	6.88699e-08	4.83926e-06	3.69239e-06	HLA-A/HLA-B/B2M/PTPRC/HLA-DRB1/HLA-E/HLA-DRA/CTSH	8
AOA>CTRL	ego_FindMarkers_gene_neg	BP	GO:0002720	positive regulation of cytokine production involved in immune response	9/205	68/17393	9.94774e-08	6.83799e-06	5.21744e-06	HLA-A/B2M/LACC1/CLEC7A/HLA-E/LAPTM5/CD81/CD74/KIT	9
AOA>CTRL	ego_FindMarkers_gene_neg	BP	GO:0050727	regulation of inflammatory response	18/205	349/17393	1.76629e-07	1.117e-05	8.52279e-06	NFKBIA/MMP9/TMSB4X/BIRC3/ACP5/PLA2G7/TNFAIP3/CCL3/CEBPB/NEAT1/NCF1/PTPRC/LACC1/HLA-DRB1/HLA-E/NINJ1/CD81/GRN	18
AOA>CTRL	ego_FindMarkers_gene_neg	BP	GO:0002367	cytokine production involved in immune response	10/205	100/17393	2.86023e-07	1.62603e-05	1.24067e-05	HLA-A/B2M/LILRB4/LACC1/CLEC7A/HLA-E/LAPTM5/CD81/CD74/KIT	10
AOA>CTRL	ego_FindMarkers_gene_neg	BP	GO:0070663	regulation of leukocyte proliferation	15/205	250/17393	2.87974e-07	1.62603e-05	1.24067e-05	HLA-A/GPNMB/LGALS3/TNFAIP3/LILRB4/CEBPB/PTPRC/HLA-DRB1/HLA-E/HLA-DMB/HLA-DPA1/CD81/HLA-DPB1/CD74/TYROBP	15
AOA>CTRL	ego_FindMarkers_gene_neg	BP	GO:0001909	leukocyte mediated cytotoxicity	11/205	127/17393	3.14649e-07	1.73275e-05	1.3221e-05	HLA-A/HLA-B/B2M/SLAMF7/PTPRC/HLA-DRB1/HLA-E/HLA-DRA/CTSH/TYROBP/LAMP1	11
AOA>CTRL	ego_FindMarkers_gene_neg	BP	GO:1903706	regulation of hemopoiesis	18/205	364/17393	3.28795e-07	1.73275e-05	1.3221e-05	HLA-B/NFKBIA/B2M/LILRB4/CCL3/MAFB/TMEM176A/CCR1/CEBPB/TMEM176B/PTPRC/HLA-DRB1/HLA-DRA/STAT1/ZFP36L1/SOX4/CD74/TYROBP	18
AOA>CTRL	ego_FindMarkers_gene_neg	BP	GO:0042554	superoxide anion generation	7/205	41/17393	4.56501e-07	2.36632e-05	1.80552e-05	ACP5/NCF1/CLEC7A/CYBB/NCF2/SOD2/TYROBP	7
AOA>CTRL	ego_FindMarkers_gene_neg	BP	GO:0050670	regulation of lymphocyte proliferation	14/205	227/17393	5.20769e-07	2.65592e-05	2.02649e-05	HLA-A/GPNMB/LGALS3/LILRB4/CEBPB/PTPRC/HLA-DRB1/HLA-E/HLA-DMB/HLA-DPA1/CD81/HLA-DPB1/CD74/TYROBP	14
AOA>CTRL	ego_FindMarkers_gene_neg	BP	GO:0002221	pattern recognition receptor signaling pathway	12/205	171/17393	8.8943e-07	4.19758e-05	3.20279e-05	NFKBIA/BIRC3/TNFAIP3/SLC15A3/CD14/FCN1/LACC1/CLEC7A/NOP53/NINJ1/CTSS/RTN4	12
AOA>CTRL	ego_FindMarkers_gene_neg	BP	GO:0002573	myeloid leukocyte differentiation	13/205	207/17393	1.09424e-06	4.86573e-05	3.71259e-05	MMP9/RELB/LILRB4/CCL3/MAFB/CCR1/CEBPB/HLA-DRB1/ZFP36L1/CD81/CD74/KIT/TYROBP	13
AOA>CTRL	ego_FindMarkers_gene_neg	BP	GO:0097067	cellular response to thyroid hormone stimulus	5/205	17/17393	1.19461e-06	5.17444e-05	3.94814e-05	CTSL/CTSH/CTSB/CTSS/KIT	5
AOA>CTRL	ego_FindMarkers_gene_neg	BP	GO:0002366	leukocyte activation involved in immune response	15/205	284/17393	1.44652e-06	6.18093e-05	4.7161e-05	LGALS3/RELB/CCL3/PTPRC/HLA-DRB1/CLEC7A/HLA-DRA/HLA-DMB/CD81/GRN/FCER1G/CD74/KIT/TYROBP/LAMP1	15
AOA>CTRL	ego_FindMarkers_gene_neg	BP	GO:0070661	leukocyte proliferation	16/205	326/17393	1.67655e-06	6.88474e-05	5.25311e-05	HLA-A/GPNMB/LGALS3/TNFAIP3/LILRB4/CEBPB/PTPRC/HLA-DRB1/HLA-E/HLA-DMB/HLA-DPA1/CD81/HLA-DPB1/CD74/KIT/TYROBP	16
AOA>CTRL	ego_FindMarkers_gene_neg	BP	GO:0002237	response to molecule of bacterial origin	16/205	337/17393	2.57681e-06	0.000103138	7.86949e-05	NFKBIA/B2M/ACP5/TNFAIP3/C5AR1/CXCL8/CCL3/CCL2/CD14/CD68/CEBPB/IL18BP/JUND/VIM/SOD2/LITAF	16
AOA>CTRL	ego_FindMarkers_gene_neg	BP	GO:0032103	positive regulation of response to external stimulus	18/205	425/17393	3.03144e-06	0.000117915	8.99699e-05	NFKBIA/TMSB4X/PLA2G7/C5AR1/CXCL8/CCL3/CCR1/CEBPB/NEAT1/FCN1/CLEC7A/HLA-E/NINJ1/CD81/GRN/CD74/TYROBP/LAMP1	18
AOA>CTRL	ego_FindMarkers_gene_neg	BP	GO:0045730	respiratory burst	6/205	35/17393	3.0413e-06	0.000117915	8.99699e-05	NCF1/CLEC7A/CYBB/NCF2/GRN/CD52	6
AOA>CTRL	ego_FindMarkers_gene_neg	BP	GO:0002274	myeloid leukocyte activation	13/205	227/17393	3.05788e-06	0.000117915	8.99699e-05	RELB/C5AR1/LILRB4/CXCL8/CCL3/JUND/PTPRC/IFNGR2/GRN/FCER1G/CD74/KIT/TYROBP	13
AOA>CTRL	ego_FindMarkers_gene_neg	BP	GO:0032640	tumor necrosis factor production	11/205	161/17393	3.32329e-06	0.000125098	9.5451e-05	GPNMB/ACP5/TNFAIP3/LILRB4/CCL3/CD14/PTPRC/CLEC7A/CYBB/HLA-E/TYROBP	11
AOA>CTRL	ego_FindMarkers_gene_neg	BP	GO:0042098	T cell proliferation	12/205	202/17393	5.08068e-06	0.000174621	0.000133237	HLA-A/GPNMB/LGALS3/LILRB4/CEBPB/PTPRC/HLA-DRB1/HLA-E/HLA-DMB/HLA-DPA1/CD81/HLA-DPB1	12
AOA>CTRL	ego_FindMarkers_gene_neg	BP	GO:0045765	regulation of angiogenesis	14/205	278/17393	5.67179e-06	0.000188781	0.000144041	CHI3L1/GPNMB/TNFAIP3/C5AR1/CXCL8/ITGAX/CYBB/CTSH/NINJ1/STAT1/RGCC/NFE2L2/CYP1B1/GRN	14
AOA>CTRL	ego_FindMarkers_gene_neg	BP	GO:0050866	negative regulation of cell activation	12/205	209/17393	7.1976e-06	0.000232233	0.000177196	GPNMB/CD9/LGALS3/TNFAIP3/LILRB4/CEBPB/PTPRC/HLA-DRB1/LAPTM5/GRN/CD74/TYROBP	12
AOA>CTRL	ego_FindMarkers_gene_neg	BP	GO:0150076	neuroinflammatory response	7/205	66/17393	1.23276e-05	0.000364297	0.000277961	MMP9/C5AR1/CCL3/PTPRC/IFNGR2/GRN/TYROBP	7
AOA>CTRL	ego_FindMarkers_gene_neg	BP	GO:0002831	regulation of response to biotic stimulus	15/205	341/17393	1.331e-05	0.000385247	0.000293947	HLA-A/HLA-B/BIRC3/TNFAIP3/NCF1/FCN1/HLA-DRB1/CLEC7A/NOP53/HLA-E/STAT1/NFE2L2/GRN/TYROBP/LAMP1	15
AOA>CTRL	ego_FindMarkers_gene_neg	BP	GO:0044409	entry into host	10/205	153/17393	1.3804e-05	0.000385247	0.000293947	RNASEK/CXCL8/CTSL/FCN1/SLC3A2/HLA-DRB1/CTSB/CD81/CD74/LAMP1	10
AOA>CTRL	ego_FindMarkers_gene_neg	BP	GO:0097529	myeloid leukocyte migration	12/205	223/17393	1.38553e-05	0.000385247	0.000293947	CD9/LGALS3/PLA2G7/C5AR1/CXCL8/CCL3/CCL2/CCR1/CD81/FCER1G/CD74/KIT	12
AOA>CTRL	ego_FindMarkers_gene_neg	BP	GO:0045088	regulation of innate immune response	12/205	225/17393	1.51503e-05	0.000416566	0.000317843	HLA-A/HLA-B/BIRC3/TNFAIP3/NCF1/FCN1/CLEC7A/HLA-E/NFE2L2/GRN/TYROBP/LAMP1	12
AOA>CTRL	ego_FindMarkers_gene_neg	BP	GO:0002269	leukocyte activation involved in inflammatory response	6/205	47/17393	1.78862e-05	0.000479288	0.000365701	C5AR1/CCL3/PTPRC/IFNGR2/GRN/TYROBP	6
AOA>CTRL	ego_FindMarkers_gene_neg	BP	GO:0097066	response to thyroid hormone	5/205	29/17393	2.04332e-05	0.000533966	0.00040742	CTSL/CTSH/CTSB/CTSS/KIT	5
AOA>CTRL	ego_FindMarkers_gene_neg	BP	GO:0043068	positive regulation of programmed cell death	18/205	500/17393	2.75271e-05	0.000681995	0.000520368	SQSTM1/MMP9/CCL3/RPL26/CCL2/ARL6IP5/PTPRC/CLEC7A/TXNIP/CTSH/SOX4/CTSD/LAPTM5/RGCC/CYP1B1/GRN/SOD2/TYROBP	18
AOA>CTRL	ego_FindMarkers_gene_neg	BP	GO:0071216	cellular response to biotic stimulus	12/205	239/17393	2.75647e-05	0.000681995	0.000520368	NFKBIA/TNFAIP3/CXCL8/CCL3/CCL2/CD14/CD68/CEBPB/CLEC7A/TXNIP/VIM/LITAF	12
AOA>CTRL	ego_FindMarkers_gene_neg	BP	GO:0006898	receptor-mediated endocytosis	12/205	240/17393	2.87194e-05	0.00070396	0.000537127	CD9/B2M/RNASEK/LILRB4/CXCL8/CTSL/SDCBP/CD14/SORL1/CD63/CD81/FCER1G	12
AOA>CTRL	ego_FindMarkers_gene_neg	BP	GO:0097193	intrinsic apoptotic signaling pathway	13/205	287/17393	3.7479e-05	0.000891042	0.000679872	TPT1/MMP9/CD44/RPL26/CEBPB/ARL6IP5/GRINA/DDIT4/NFE2L2/CYP1B1/SOD2/CRIP1/CD74	13
AOA>CTRL	ego_FindMarkers_gene_neg	BP	GO:0002685	regulation of leukocyte migration	11/205	212/17393	4.43343e-05	0.00101583	0.00077509	CD9/LGALS3/PLA2G7/C5AR1/CXCL8/CCL3/CCL2/CCR1/CD81/GCSAML/CD74	11
AOA>CTRL	ego_FindMarkers_gene_neg	BP	GO:0043410	positive regulation of MAPK cascade	17/205	475/17393	4.9788e-05	0.00111652	0.000851916	CHI3L1/GPNMB/CD44/C5AR1/CCL3/SDCBP/CCL2/CCR1/NCF1/ARL6IP5/PTPRC/HLA-DRB1/CLEC7A/LAPTM5/CD81/CD74/KIT	17
AOA>CTRL	ego_FindMarkers_gene_neg	BP	GO:1901652	response to peptide	17/205	475/17393	4.9788e-05	0.00111652	0.000851916	CRHBP/NFKBIA/MMP9/TNFAIP3/JUND/ATP2B1/CYBB/LEPROT/STAT1/ZFP36L1/RHOQ/SORL1/VIM/NFE2L2/CYP1B1/PTPRE/INSIG1	17
AOA>CTRL	ego_FindMarkers_gene_neg	BP	GO:0006959	humoral immune response	13/205	303/17393	6.53258e-05	0.00139635	0.00106543	HLA-A/RPL30/RPL39/CXCL8/CCL2/PTPRC/FCN1/HLA-DRB1/HLA-E/HLA-DQB1/LYZ/RGCC/CD81	13
AOA>CTRL	ego_FindMarkers_gene_neg	BP	GO:0071384	cellular response to corticosteroid stimulus	6/205	60/17393	7.34365e-05	0.00154804	0.00118117	SGK1/ATP2B1/DDIT4/NR3C1/ZFP36L1/CYP1B1	6
AOA>CTRL	ego_FindMarkers_gene_neg	BP	GO:0098543	detection of other organism	4/205	20/17393	7.8305e-05	0.00163974	0.00125113	HLA-A/HLA-B/HLA-DRB1/CLEC7A	4
AOA>CTRL	ego_FindMarkers_gene_neg	BP	GO:0030595	leukocyte chemotaxis	11/205	231/17393	9.59578e-05	0.00195754	0.00149362	LGALS3/PLA2G7/C5AR1/CXCL8/CCL3/CCL2/CCR1/NINJ1/FCER1G/CD74/KIT	11
AOA>CTRL	ego_FindMarkers_gene_neg	BP	GO:0048872	homeostasis of number of cells	12/205	280/17393	0.000126212	0.00244835	0.00186811	B2M/RPS24/TNFAIP3/MAFB/SLC7A11/STAT1/ZFP36L1/SOX4/LIPA/CD74/KIT/SLC40A1	12
AOA>CTRL	ego_FindMarkers_gene_neg	BP	GO:0072665	protein localization to vacuole	6/205	67/17393	0.000136716	0.00261997	0.00199906	TNFAIP3/LAPTM5/SORL1/CD81/RTN4/ZFYVE16	6
AOA>CTRL	ego_FindMarkers_gene_neg	BP	GO:2001243	negative regulation of intrinsic apoptotic signaling pathway	7/205	98/17393	0.000159404	0.00296491	0.00226225	TPT1/MMP9/CD44/GRINA/NFE2L2/SOD2/CD74	7
AOA>CTRL	ego_FindMarkers_gene_neg	BP	GO:0051452	intracellular pH reduction	5/205	44/17393	0.000161897	0.00299367	0.00228419	RNASEK/ATP6V0E1/DMXL2/ATP6AP2/GRN	5
AOA>CTRL	ego_FindMarkers_gene_neg	BP	GO:0050777	negative regulation of immune response	9/205	172/17393	0.00020662	0.00351255	0.0026801	HLA-A/HLA-B/LGALS3/TNFAIP3/LILRB4/PTPRC/HLA-DRB1/HLA-E/GRN	9
AOA>CTRL	ego_FindMarkers_gene_neg	BP	GO:0050830	defense response to Gram-positive bacterium	7/205	104/17393	0.000230658	0.00379865	0.0028984	HLA-A/RPL39/ACP5/C5AR1/GBP4/HLA-E/LYZ	7
AOA>CTRL	ego_FindMarkers_gene_neg	BP	GO:0050673	epithelial cell proliferation	14/205	393/17393	0.000243873	0.00396637	0.00302638	B2M/TNFAIP3/C5AR1/CCL2/CEBPB/NEAT1/CDKN1C/STAT1/ZFP36L1/SERPINB1/RGCC/RTN4/GRN/KIT	14
AOA>CTRL	ego_FindMarkers_gene_neg	BP	GO:0034341	response to interferon-gamma	8/205	139/17393	0.000244606	0.00396637	0.00302638	CCL3/KYNU/CCL2/GBP4/STAT1/HLA-DPA1/VIM/CD74	8
AOA>CTRL	ego_FindMarkers_gene_neg	BP	GO:0010038	response to metal ion	13/205	349/17393	0.000264897	0.0042679	0.00325644	CRHBP/B2M/MMP9/CD14/NCF1/JUND/CYBB/TXNIP/NFE2L2/SOD2/CRIP1/KIT/SLC40A1	13
AOA>CTRL	ego_FindMarkers_gene_neg	BP	GO:0055094	response to lipoprotein particle	4/205	29/17393	0.000353281	0.0053965	0.00411757	CD9/CD68/CD81/FCER1G	4
AOA>CTRL	ego_FindMarkers_gene_neg	BP	GO:0031623	receptor internalization	7/205	112/17393	0.000363441	0.00547238	0.00417547	CD9/LILRB4/CXCL8/SDCBP/CD63/CD81/FCER1G	7
AOA>CTRL	ego_FindMarkers_gene_neg	BP	GO:0090322	regulation of superoxide metabolic process	4/205	30/17393	0.000403896	0.00595208	0.00454149	ACP5/CLEC7A/NFE2L2/TYROBP	4
AOA>CTRL	ego_FindMarkers_gene_neg	BP	GO:0055072	iron ion homeostasis	6/205	83/17393	0.000442451	0.00635922	0.00485214	B2M/ATP6V1G1/FTH1/FTL/SOD2/SLC40A1	6
AOA>CTRL	ego_FindMarkers_gene_neg	BP	GO:0002507	tolerance induction	4/205	31/17393	0.000459483	0.00657414	0.00501613	HLA-B/TNFAIP3/LILRB4/HLA-E	4
AOA>CTRL	ego_FindMarkers_gene_neg	BP	GO:0000302	response to reactive oxygen species	9/205	192/17393	0.000464914	0.00662162	0.00505235	MMP9/TNFAIP3/IL18BP/NCF1/TXNIP/STAT1/NFE2L2/CYP1B1/SOD2	9
AOA>CTRL	ego_FindMarkers_gene_neg	BP	GO:0071453	cellular response to oxygen levels	8/205	154/17393	0.0004878	0.00688582	0.00525394	MALAT1/ATP6V1G1/CYBB/NOP53/ZFP36L1/LMNA/RGCC/NFE2L2	8
AOA>CTRL	ego_FindMarkers_gene_neg	BP	GO:0006026	aminoglycan catabolic process	4/205	32/17393	0.000520314	0.00715319	0.00545794	CHI3L1/CD44/IDS/FUCA1	4
AOA>CTRL	ego_FindMarkers_gene_neg	BP	GO:0071402	cellular response to lipoprotein particle stimulus	4/205	32/17393	0.000520314	0.00715319	0.00545794	CD9/CD68/CD81/FCER1G	4
AOA>CTRL	ego_FindMarkers_gene_neg	BP	GO:0045861	negative regulation of proteolysis	12/205	328/17393	0.000534337	0.00728265	0.00555672	MMP9/BIRC3/CD44/SDCBP/NOP53/GABARAPL2/TMEM59/CTSB/SORL1/SERPINB1/CTSZ/CSTB	12
AOA>CTRL	ego_FindMarkers_gene_neg	BP	GO:0071375	cellular response to peptide hormone stimulus	11/205	286/17393	0.000601675	0.00802741	0.00612498	CRHBP/ATP2B1/LEPROT/STAT1/ZFP36L1/RHOQ/SORL1/NFE2L2/CYP1B1/PTPRE/INSIG1	11
AOA>CTRL	ego_FindMarkers_gene_neg	BP	GO:0050868	negative regulation of T cell activation	7/205	122/17393	0.000608799	0.00808833	0.00617146	GPNMB/LGALS3/LILRB4/CEBPB/HLA-DRB1/LAPTM5/CD74	7
AOA>CTRL	ego_FindMarkers_gene_neg	BP	GO:0043030	regulation of macrophage activation	5/205	59/17393	0.000646973	0.00855953	0.00653099	CCL3/JUND/PTPRC/GRN/CD74	5
AOA>CTRL	ego_FindMarkers_gene_neg	BP	GO:0016486	peptide hormone processing	4/205	34/17393	0.000658797	0.00860791	0.00656791	PLA2G7/CTSL/ATP6AP2/CTSZ	4
AOA>CTRL	ego_FindMarkers_gene_neg	BP	GO:0046466	membrane lipid catabolic process	4/205	34/17393	0.000658797	0.00860791	0.00656791	ASAH1/FUCA1/CYP1B1/GM2A	4
AOA>CTRL	ego_FindMarkers_gene_neg	BP	GO:0042255	ribosome assembly	5/205	60/17393	0.000699112	0.00904396	0.00690061	RPS27/RPL38/RPS28/RPL10/NOP53	5
AOA>CTRL	ego_FindMarkers_gene_neg	BP	GO:0006885	regulation of pH	6/205	93/17393	0.000810773	0.0100686	0.00768245	RNASEK/LACC1/ATP6V0E1/DMXL2/ATP6AP2/GRN	6
AOA>CTRL	ego_FindMarkers_gene_neg	BP	GO:0006749	glutathione metabolic process	5/205	62/17393	0.000812744	0.0100686	0.00768245	ARL6IP5/SLC7A11/NFE2L2/SOD2/HPGDS	5
AOA>CTRL	ego_FindMarkers_gene_neg	BP	GO:0070997	neuron death	12/205	346/17393	0.000853198	0.0103512	0.00789802	GPNMB/CCL3/CCL2/CEBPB/ARL6IP5/SLC7A11/DDIT4/SORL1/GRN/SOD2/CTSZ/TYROBP	12
AOA>CTRL	ego_FindMarkers_gene_neg	BP	GO:0032963	collagen metabolic process	6/205	94/17393	0.000857686	0.0103512	0.00789802	MMP9/CTSL/CTSB/RGCC/VIM/CTSS	6
AOA>CTRL	ego_FindMarkers_gene_neg	BP	GO:0051770	positive regulation of nitric-oxide synthase biosynthetic process	3/205	17/17393	0.000971244	0.0113324	0.00864669	CCL2/STAT1/NAMPT	3
AOA>CTRL	ego_FindMarkers_gene_neg	BP	GO:0090713	immunological memory process	3/205	17/17393	0.000971244	0.0113324	0.00864669	HLA-DRB1/HLA-DRA/CD81	3
AOA>CTRL	ego_FindMarkers_gene_neg	BP	GO:1901214	regulation of neuron death	11/205	308/17393	0.0011024	0.0125388	0.00956722	GPNMB/CCL3/CCL2/CEBPB/SLC7A11/DDIT4/SORL1/GRN/SOD2/CTSZ/TYROBP	11
AOA>CTRL	ego_FindMarkers_gene_neg	BP	GO:0002347	response to tumor cell	4/205	39/17393	0.00111598	0.0125577	0.00958165	HLA-A/HLA-DRB1/TXNIP/LAPTM5	4
AOA>CTRL	ego_FindMarkers_gene_neg	BP	GO:0000028	ribosomal small subunit assembly	3/205	18/17393	0.00115542	0.0127445	0.00972417	RPS27/RPL38/RPS28	3
AOA>CTRL	ego_FindMarkers_gene_neg	BP	GO:0060263	regulation of respiratory burst	3/205	18/17393	0.00115542	0.0127445	0.00972417	NCF1/CLEC7A/GRN	3
AOA>CTRL	ego_FindMarkers_gene_neg	BP	GO:1903978	regulation of microglial cell activation	3/205	18/17393	0.00115542	0.0127445	0.00972417	CCL3/PTPRC/GRN	3
AOA>CTRL	ego_FindMarkers_gene_neg	BP	GO:0034614	cellular response to reactive oxygen species	7/205	137/17393	0.00120577	0.0131925	0.010066	MMP9/TNFAIP3/IL18BP/NCF1/NFE2L2/CYP1B1/SOD2	7
AOA>CTRL	ego_FindMarkers_gene_neg	BP	GO:1903317	regulation of protein maturation	5/205	68/17393	0.00123678	0.0133017	0.0101493	PRKACB/TMEM59/SOX4/S100A10/CTSZ	5
AOA>CTRL	ego_FindMarkers_gene_neg	BP	GO:0050766	positive regulation of phagocytosis	5/205	69/17393	0.00132082	0.0139215	0.0106222	CCL2/PTPRC/FCN1/CLEC7A/FCER1G	5
AOA>CTRL	ego_FindMarkers_gene_neg	BP	GO:0045953	negative regulation of natural killer cell mediated cytotoxicity	3/205	19/17393	0.0013602	0.0141015	0.0107596	HLA-A/HLA-B/HLA-E	3
AOA>CTRL	ego_FindMarkers_gene_neg	BP	GO:0050921	positive regulation of chemotaxis	7/205	140/17393	0.00136699	0.0141256	0.0107779	TMSB4X/PLA2G7/C5AR1/CXCL8/CCL3/CCR1/CD74	7
AOA>CTRL	ego_FindMarkers_gene_neg	BP	GO:0030574	collagen catabolic process	4/205	42/17393	0.00147745	0.0151188	0.0115357	MMP9/CTSL/CTSB/CTSS	4
AOA>CTRL	ego_FindMarkers_gene_neg	BP	GO:0042267	natural killer cell mediated cytotoxicity	5/205	71/17393	0.00150145	0.0152167	0.0116104	HLA-A/HLA-B/SLAMF7/HLA-E/LAMP1	5
AOA>CTRL	ego_FindMarkers_gene_neg	BP	GO:0042273	ribosomal large subunit biogenesis	5/205	71/17393	0.00150145	0.0152167	0.0116104	RPL35A/RPL38/RPL10/RPL26/NOP53	5
AOA>CTRL	ego_FindMarkers_gene_neg	BP	GO:0051235	maintenance of location	11/205	322/17393	0.00157176	0.0157744	0.012036	NFKBIA/TMSB4X/CCL3/PTPRC/FTH1/NRIP1/TMSB10/SORL1/FTL/GM2A/INSIG1	11
AOA>CTRL	ego_FindMarkers_gene_neg	BP	GO:0051767	nitric-oxide synthase biosynthetic process	3/205	20/17393	0.00158642	0.0157744	0.012036	CCL2/STAT1/NAMPT	3
AOA>CTRL	ego_FindMarkers_gene_neg	BP	GO:0071248	cellular response to metal ion	8/205	189/17393	0.00183401	0.0176346	0.0134554	CRHBP/B2M/MMP9/NCF1/JUND/CYBB/NFE2L2/SLC40A1	8
AOA>CTRL	ego_FindMarkers_gene_neg	BP	GO:0090280	positive regulation of calcium ion import	3/205	21/17393	0.00183485	0.0176346	0.0134554	LGALS3/CCL3/CCL2	3
AOA>CTRL	ego_FindMarkers_gene_neg	BP	GO:0052547	regulation of peptidase activity	13/205	433/17393	0.00193313	0.0184114	0.014048	MMP9/BIRC3/CD44/ARL6IP5/CLEC7A/CTSH/CTSB/CTSD/LAPTM5/SORL1/SERPINB1/GRN/CSTB	13
AOA>CTRL	ego_FindMarkers_gene_neg	BP	GO:0016125	sterol metabolic process	7/205	149/17393	0.00195343	0.0185488	0.0141529	CYP27A1/MSMO1/NPC2/LIPA/CYP51A1/CYP1B1/INSIG1	7
AOA>CTRL	ego_FindMarkers_gene_neg	BP	GO:0050678	regulation of epithelial cell proliferation	11/205	332/17393	0.00199846	0.0189195	0.0144358	B2M/TNFAIP3/C5AR1/CCL2/NEAT1/CDKN1C/STAT1/ZFP36L1/RGCC/RTN4/GRN	11
AOA>CTRL	ego_FindMarkers_gene_neg	BP	GO:0006622	protein targeting to lysosome	3/205	22/17393	0.00210624	0.0195937	0.0149502	LAPTM5/SORL1/ZFYVE16	3
AOA>CTRL	ego_FindMarkers_gene_neg	BP	GO:2000310	regulation of NMDA receptor activity	3/205	22/17393	0.00210624	0.0195937	0.0149502	CRHBP/CCL2/IFNGR2	3
AOA>CTRL	ego_FindMarkers_gene_neg	BP	GO:0002532	production of molecular mediator involved in inflammatory response	5/205	77/17393	0.00215266	0.0199026	0.0151859	LILRB4/NCF1/CLEC7A/PLD3/GRN	5
AOA>CTRL	ego_FindMarkers_gene_neg	BP	GO:0048066	developmental pigmentation	4/205	47/17393	0.00224902	0.0207329	0.0158194	ATP6AP2/CD63/SOD2/KIT	4
AOA>CTRL	ego_FindMarkers_gene_neg	BP	GO:0007034	vacuolar transport	7/205	153/17393	0.00226944	0.0208604	0.0159166	LEPROT/LAPTM5/PSAP/SORL1/ZFYVE16/GRN/LAMP1	7
AOA>CTRL	ego_FindMarkers_gene_neg	BP	GO:2000351	regulation of endothelial cell apoptotic process	4/205	48/17393	0.00243114	0.0220898	0.0168547	TNFAIP3/CCL2/RGCC/NFE2L2	4
AOA>CTRL	ego_FindMarkers_gene_neg	BP	GO:0031647	regulation of protein stability	10/205	292/17393	0.00249857	0.0225085	0.0171741	IFI30/NOP53/CTSH/SOX4/LMNA/CD81/RTN4/GRN/TYROBP/LAMP1	10
AOA>CTRL	ego_FindMarkers_gene_neg	BP	GO:0008347	glial cell migration	4/205	49/17393	0.00262315	0.0234305	0.0178777	CD9/CCL3/CCL2/RTN4	4
AOA>CTRL	ego_FindMarkers_gene_neg	BP	GO:0014812	muscle cell migration	5/205	81/17393	0.00268794	0.0237531	0.0181238	PLEKHO1/SORL1/NFE2L2/CYP1B1/S100A11	5
AOA>CTRL	ego_FindMarkers_gene_neg	BP	GO:0006909	phagocytosis	10/205	295/17393	0.00268932	0.0237531	0.0181238	CCL2/CD14/PTPRC/FCN1/CLEC7A/CDC42SE2/NCF2/ELMO1/FCER1G/TYROBP	10
AOA>CTRL	ego_FindMarkers_gene_neg	BP	GO:0031960	response to corticosteroid	7/205	158/17393	0.00271835	0.0238305	0.0181829	SGK1/ATP2B1/CYBB/DDIT4/NR3C1/ZFP36L1/CYP1B1	7
AOA>CTRL	ego_FindMarkers_gene_neg	BP	GO:0052372	modulation by symbiont of entry into host	4/205	50/17393	0.00282531	0.0246105	0.018778	CXCL8/FCN1/HLA-DRB1/CD74	4
AOA>CTRL	ego_FindMarkers_gene_neg	BP	GO:0070861	regulation of protein exit from endoplasmic reticulum	3/205	25/17393	0.00306507	0.0261939	0.0199862	SORL1/CD81/INSIG1	3
AOA>CTRL	ego_FindMarkers_gene_neg	BP	GO:0019730	antimicrobial humoral response	6/205	122/17393	0.00324717	0.027601	0.0210598	HLA-A/RPL30/RPL39/CXCL8/HLA-E/LYZ	6
AOA>CTRL	ego_FindMarkers_gene_neg	BP	GO:0006968	cellular defense response	4/205	52/17393	0.00326112	0.0276452	0.0210935	C5AR1/NCF1/NCF2/TYROBP	4
AOA>CTRL	ego_FindMarkers_gene_neg	BP	GO:1901136	carbohydrate derivative catabolic process	7/205	164/17393	0.00334373	0.0281944	0.0215125	CHI3L1/CD44/CTSL/IDS/FUCA1/TYMP/GM2A	7
AOA>CTRL	ego_FindMarkers_gene_neg	BP	GO:0050890	cognition	10/205	308/17393	0.0036551	0.0303345	0.0231455	CRHBP/B2M/C5AR1/SGK1/CEBPB/ARL6IP5/SLC7A11/HLA-DRA/GM2A/KIT	10
AOA>CTRL	ego_FindMarkers_gene_neg	BP	GO:0072577	endothelial cell apoptotic process	4/205	54/17393	0.00374062	0.0309629	0.023625	TNFAIP3/CCL2/RGCC/NFE2L2	4
AOA>CTRL	ego_FindMarkers_gene_neg	BP	GO:0032088	negative regulation of NF-kappaB transcription factor activity	5/205	88/17393	0.00384713	0.0314331	0.0239837	COMMD6/NFKBIA/TMSB4X/TNFAIP3/CYP1B1	5
AOA>CTRL	ego_FindMarkers_gene_neg	BP	GO:0097306	cellular response to alcohol	5/205	88/17393	0.00384713	0.0314331	0.0239837	SGK1/ATP2B1/CYBB/CYP1B1/SOD2	5
AOA>CTRL	ego_FindMarkers_gene_neg	BP	GO:0070482	response to oxygen levels	10/205	312/17393	0.00400202	0.0326144	0.0248851	MALAT1/ATP6V1G1/CYBB/NOP53/DDIT4/ZFP36L1/LMNA/RGCC/NFE2L2/SOD2	10
AOA>CTRL	ego_FindMarkers_gene_neg	BP	GO:0070265	necrotic cell death	4/205	56/17393	0.0042658	0.0343217	0.0261878	BIRC3/ASAH1/NINJ1/TMEM123	4
AOA>CTRL	ego_FindMarkers_gene_neg	BP	GO:1905475	regulation of protein localization to membrane	7/205	172/17393	0.00434161	0.0347549	0.0265183	SQSTM1/LGALS3/SLC7A11/TMEM59/ATP2C1/RHOQ/CD81	7
AOA>CTRL	ego_FindMarkers_gene_neg	BP	GO:1902600	proton transmembrane transport	6/205	130/17393	0.004435	0.0352706	0.0269117	TMSB4X/RNASEK/SLC15A3/ATP6V1G1/ATP6V1F/ATP6V0E1	6
AOA>CTRL	ego_FindMarkers_gene_neg	BP	GO:0006826	iron ion transport	4/205	57/17393	0.00454612	0.0360272	0.027489	B2M/FTH1/FTL/SLC40A1	4
AOA>CTRL	ego_FindMarkers_gene_neg	BP	GO:0048147	negative regulation of fibroblast proliferation	3/205	29/17393	0.00470413	0.036818	0.0280924	IFI30/FTH1/SOD2	3
AOA>CTRL	ego_FindMarkers_gene_neg	BP	GO:0043270	positive regulation of ion transport	9/205	270/17393	0.00483437	0.0373161	0.0284725	TMSB4X/LGALS3/CCL3/CCL2/CCR1/CEBPB/ATP2B1/CTSS/IFNGR2	9
AOA>CTRL	ego_FindMarkers_gene_neg	BP	GO:0000768	syncytium formation by plasma membrane fusion	4/205	58/17393	0.00483859	0.0373161	0.0284725	CD9/PLEKHO1/CD81/TYROBP	4
AOA>CTRL	ego_FindMarkers_gene_neg	BP	GO:0140253	cell-cell fusion	4/205	58/17393	0.00483859	0.0373161	0.0284725	CD9/PLEKHO1/CD81/TYROBP	4
AOA>CTRL	ego_FindMarkers_gene_neg	BP	GO:1901655	cellular response to ketone	5/205	94/17393	0.00509414	0.0390016	0.0297586	SGK1/ATP2B1/DDIT4/NR3C1/CYP1B1	5
AOA>CTRL	ego_FindMarkers_gene_neg	BP	GO:0014910	regulation of smooth muscle cell migration	4/205	60/17393	0.00546089	0.0411127	0.0313693	SORL1/NFE2L2/CYP1B1/S100A11	4
AOA>CTRL	ego_FindMarkers_gene_neg	BP	GO:0034113	heterotypic cell-cell adhesion	4/205	60/17393	0.00546089	0.0411127	0.0313693	CD44/ITGAX/PTPRC/NINJ1	4
AOA>CTRL	ego_FindMarkers_gene_neg	BP	GO:0009615	response to virus	11/205	382/17393	0.005762	0.0428693	0.0327096	TPT1/BIRC3/RPS15A/TNFAIP3/ITGAX/PTPRC/NPC2/NOP53/DDIT4/STAT1/IFNGR2	11
AOA>CTRL	ego_FindMarkers_gene_neg	BP	GO:0042762	regulation of sulfur metabolic process	2/205	10/17393	0.00584547	0.0431855	0.0329509	SLC7A11/NFE2L2	2
AOA>CTRL	ego_FindMarkers_gene_neg	BP	GO:0051152	positive regulation of smooth muscle cell differentiation	2/205	10/17393	0.00584547	0.0431855	0.0329509	SOD2/KIT	2
AOA>CTRL	ego_FindMarkers_gene_neg	BP	GO:0031348	negative regulation of defense response	8/205	229/17393	0.00588412	0.0433697	0.0330914	HLA-A/HLA-B/ACP5/TNFAIP3/PTPRC/HLA-DRB1/HLA-E/GRN	8
AOA>CTRL	ego_FindMarkers_gene_neg	BP	GO:0034248	regulation of cellular amide metabolic process	12/205	439/17393	0.00600281	0.0441416	0.0336804	RPL38/RPL10/RPL26/RPS4X/SLC7A11/ZFP36L1/SOX4/SORL1/VIM/NFE2L2/RTN4/CYP1B1	12
AOA>CTRL	ego_FindMarkers_gene_neg	BP	GO:0097305	response to alcohol	8/205	232/17393	0.00634929	0.0456283	0.0348148	CRHBP/CCL3/SGK1/CD14/ATP2B1/CYBB/CYP1B1/SOD2	8
AOA>CTRL	ego_FindMarkers_gene_neg	BP	GO:0050731	positive regulation of peptidyl-tyrosine phosphorylation	7/205	187/17393	0.00680029	0.0481041	0.0367038	CD44/NCF1/PTPRC/CLEC7A/CD81/CD74/KIT	7
AOA>CTRL	ego_FindMarkers_gene_neg	BP	GO:0006879	cellular iron ion homeostasis	4/205	64/17393	0.00686122	0.0482115	0.0367858	ATP6V1G1/FTH1/FTL/SLC40A1	4
AOA>CTRL	ego_FindMarkers_gene_neg	BP	GO:0032507	maintenance of protein location in cell	4/205	64/17393	0.00686122	0.0482115	0.0367858	TMSB4X/TMSB10/SORL1/INSIG1	4
AOA>CTRL	ego_FindMarkers_gene_neg	BP	GO:0050918	positive chemotaxis	4/205	64/17393	0.00686122	0.0482115	0.0367858	GPNMB/LGALS3/CXCL8/CCL3	4
AOA>CTRL	ego_FindMarkers_gene_neg	BP	GO:0002604	regulation of dendritic cell antigen processing and presentation	2/205	11/17393	0.00708929	0.0483111	0.0368617	CD68/CD74	2
AOA>CTRL	ego_FindMarkers_gene_neg	BP	GO:0042989	sequestering of actin monomers	2/205	11/17393	0.00708929	0.0483111	0.0368617	TMSB4X/TMSB10	2
AOA>CTRL	ego_FindMarkers_gene_neg	BP	GO:0046598	positive regulation of viral entry into host cell	2/205	11/17393	0.00708929	0.0483111	0.0368617	HLA-DRB1/CD74	2
AOA>CTRL	ego_FindMarkers_gene_neg	BP	GO:0061635	regulation of protein complex stability	2/205	11/17393	0.00708929	0.0483111	0.0368617	SQSTM1/TAPBP	2
AOA>CTRL	ego_FindMarkers_gene_neg	BP	GO:0090160	Golgi to lysosome transport	2/205	11/17393	0.00708929	0.0483111	0.0368617	LAPTM5/LAMP1	2
AOA>CTRL	ego_FindMarkers_gene_neg	BP	GO:1902947	regulation of tau-protein kinase activity	2/205	11/17393	0.00708929	0.0483111	0.0368617	C5AR1/SORL1	2
AOA>CTRL	ego_FindMarkers_gene_neg	CC	GO:0042611	MHC protein complex	14/209	22/18381	1.14806e-22	3.3753e-20	2.30821e-20	HLA-A/HLA-C/HLA-B/B2M/HLA-DQA1/HLA-DRB1/HLA-E/HLA-DQB1/HLA-DRA/HLA-DMB/HLA-DPA1/HLA-DMA/HLA-DPB1/CD74	14
AOA>CTRL	ego_FindMarkers_gene_neg	CC	GO:0022626	cytosolic ribosome	19/209	99/18381	2.4216e-18	3.55975e-16	2.43434e-16	RPS27/RPL35A/RPL34/RPL30/RPL13/RPL38/RPS28/RPL39/RPL10/RPS15A/RPS27A/RPS24/RPS3A/RPS12/RPL26/RPS21/RPL36A/RPL37/RPS4X	19
AOA>CTRL	ego_FindMarkers_gene_neg	CC	GO:0071556	integral component of lumenal side of endoplasmic reticulum membrane	12/209	26/18381	2.85456e-17	2.0981e-15	1.43479e-15	HLA-A/HLA-C/HLA-B/HLA-DQA1/HLA-DRB1/TAPBP/HLA-E/HLA-DQB1/HLA-DRA/HLA-DPA1/HLA-DPB1/CD74	12
AOA>CTRL	ego_FindMarkers_gene_neg	CC	GO:0098553	lumenal side of endoplasmic reticulum membrane	12/209	26/18381	2.85456e-17	2.0981e-15	1.43479e-15	HLA-A/HLA-C/HLA-B/HLA-DQA1/HLA-DRB1/TAPBP/HLA-E/HLA-DQB1/HLA-DRA/HLA-DPA1/HLA-DPB1/CD74	12
AOA>CTRL	ego_FindMarkers_gene_neg	CC	GO:0005774	vacuolar membrane	32/209	445/18381	6.92331e-17	4.07091e-15	2.7839e-15	RNASEK/SLC15A3/CD68/HLA-DQA1/AHNAK/BRI3/SLC3A2/ATP6V1G1/HLA-DRB1/LAPTM4A/ATP6V1F/ATP6V0E1/GABARAPL2/HLA-DQB1/TMEM59/HLA-DRA/CTSD/HLA-DMB/HLA-DPA1/LAPTM5/PSAP/HLA-DMA/TMEM138/ATP6AP2/CD63/RNF13/PLD3/GRN/HLA-DPB1/LITAF/CD74/LAMP1	32
AOA>CTRL	ego_FindMarkers_gene_neg	CC	GO:0098576	lumenal side of membrane	12/209	32/18381	6.28718e-16	2.64061e-14	1.80579e-14	HLA-A/HLA-C/HLA-B/HLA-DQA1/HLA-DRB1/TAPBP/HLA-E/HLA-DQB1/HLA-DRA/HLA-DPA1/HLA-DPB1/CD74	12
AOA>CTRL	ego_FindMarkers_gene_neg	CC	GO:0030666	endocytic vesicle membrane	19/209	191/18381	6.46364e-13	1.72755e-11	1.18139e-11	HLA-A/HLA-C/HLA-B/CD9/B2M/RPS27A/HLA-DQA1/HLA-DRB1/TAPBP/CYBB/HLA-E/ATP6V0E1/HLA-DQB1/HLA-DRA/UBC/HLA-DPA1/HLA-DPB1/CD74/LAMP1	19
AOA>CTRL	ego_FindMarkers_gene_neg	CC	GO:0030139	endocytic vesicle	24/209	339/18381	9.58238e-13	2.34768e-11	1.60547e-11	HLA-A/HLA-C/HLA-B/CD9/B2M/RPS27A/CTSL/HLA-DQA1/NCF1/HLA-DRB1/TAPBP/CYBB/NCF2/HLA-E/ATP6V0E1/HLA-DQB1/HLA-DRA/UBC/HLA-DPA1/VIM/CTSS/HLA-DPB1/CD74/LAMP1	24
AOA>CTRL	ego_FindMarkers_gene_neg	CC	GO:0005775	vacuolar lumen	18/209	174/18381	1.3693e-12	2.87553e-11	1.96644e-11	CTSL/SDCBP/IFI30/IDS/NPC2/ASAH1/LYZ/CTSB/CTSD/FUCA1/PSAP/LIPA/CTSS/FTL/PLD3/GRN/GM2A/CD74	18
AOA>CTRL	ego_FindMarkers_gene_neg	CC	GO:0005767	secondary lysosome	7/209	17/18381	3.92424e-10	5.49393e-09	3.75704e-09	CRHBP/SQSTM1/NCF1/FTH1/NCF2/FTL/LAMP1	7
AOA>CTRL	ego_FindMarkers_gene_neg	CC	GO:0070820	tertiary granule	15/209	162/18381	5.19831e-10	6.94683e-09	4.75061e-09	B2M/MMP9/LGALS3/ITGAX/FTH1/CYBB/ASAH1/LYZ/CTSH/CTSD/ATP6AP2/CTSS/FCER1G/CSTB/LAMP1	15
AOA>CTRL	ego_FindMarkers_gene_neg	CC	GO:0031301	integral component of organelle membrane	19/209	379/18381	7.18171e-08	6.77617e-07	4.6339e-07	HLA-A/HLA-C/HLA-B/B2M/HLA-DQA1/ITM2B/ATP2B1/HLA-DRB1/TAPBP/HLA-E/HLA-DQB1/ATP2C1/HLA-DRA/SARAF/HLA-DPA1/RTN4/HLA-DPB1/CD74/INSIG1	19
AOA>CTRL	ego_FindMarkers_gene_neg	CC	GO:0009897	external side of plasma membrane	20/209	437/18381	1.41321e-07	1.22202e-06	8.35678e-07	CD9/B2M/SLAMF7/CD14/ITGAX/CCR1/PTPRC/FCN1/FCGRT/HLA-DRB1/CLEC7A/HLA-E/TMEM123/CTSB/ATP6AP2/FCER1G/CD74/KIT/ANXA5/LAMP1	20
AOA>CTRL	ego_FindMarkers_gene_neg	CC	GO:0005844	polysome	8/209	65/18381	7.07424e-07	4.62184e-06	3.16066e-06	RPL30/RPL38/RPS28/RPL39/RPS21/RPL36A/RPS4X/VIM	8
AOA>CTRL	ego_FindMarkers_gene_neg	CC	GO:0031904	endosome lumen	6/209	35/18381	2.47949e-06	1.4877e-05	1.01736e-05	B2M/CTSL/CTSH/CTSB/CTSS/CD63	6
AOA>CTRL	ego_FindMarkers_gene_neg	CC	GO:0033176	proton-transporting V-type ATPase complex	5/209	27/18381	1.19298e-05	6.49514e-05	4.44171e-05	RNASEK/ATP6V1G1/ATP6V1F/ATP6V0E1/ATP6AP2	5
AOA>CTRL	ego_FindMarkers_gene_neg	CC	GO:0062023	collagen-containing extracellular matrix	15/209	427/18381	0.000116227	0.000561898	0.000384255	MMP9/LGALS3/CTSL/FCN1/CTSH/CTSB/CTSD/PSAP/SERPINB1/CTSS/S100A10/TPSAB1/CTSZ/ANXA5/CSTB	15
AOA>CTRL	ego_FindMarkers_gene_neg	CC	GO:0098791	Golgi apparatus subcompartment	14/209	379/18381	0.000116584	0.000561898	0.000384255	HLA-A/HLA-DQA1/HLA-DRB1/MS4A7/TMBIM4/HLA-DQB1/TMEM59/ATP2C1/HLA-DRA/HLA-DPA1/SORL1/GRN/HLA-DPB1/CD74	14
AOA>CTRL	ego_FindMarkers_gene_neg	CC	GO:0001772	immunological synapse	5/209	44/18381	0.000137179	0.000640166	0.000437779	LGALS3/ATP2B1/HLA-DRB1/HLA-DRA/CD81	5
AOA>CTRL	ego_FindMarkers_gene_neg	CC	GO:0043020	NADPH oxidase complex	3/209	12/18381	0.000295554	0.00129691	0.000886896	NCF1/CYBB/NCF2	3
AOA>CTRL	ego_FindMarkers_gene_neg	CC	GO:0005925	focal adhesion	14/209	419/18381	0.000326868	0.00141322	0.000966435	RPL30/CD9/B2M/RPL38/CD44/RPS3A/SDCBP/AHNAK/RPS4X/MARCKS/PTPRC/VIM/CD81/ANXA5	14
AOA>CTRL	ego_FindMarkers_gene_neg	CC	GO:0005791	rough endoplasmic reticulum	5/209	79/18381	0.00206521	0.00778426	0.00532328	RPS28/RPS21/NCF1/CYBB/SLC7A11	5
AOA>CTRL	ego_FindMarkers_gene_neg	CC	GO:0036019	endolysosome	3/209	28/18381	0.00384957	0.0141472	0.00967458	CTSL/CTSB/CTSS	3
AOA>CTRL	ego_FindMarkers_gene_neg	CC	GO:0000220	vacuolar proton-transporting V-type ATPase, V0 domain	2/209	10/18381	0.00545262	0.019791	0.0135341	RNASEK/ATP6AP2	2
AOA>CTRL	ego_FindMarkers_gene_neg	CC	GO:0098562	cytoplasmic side of membrane	7/209	193/18381	0.00666505	0.0236087	0.0161449	RPS28/LILRB4/PTPRC/ATP2B1/LITAF/GM2A/KIT	7
AOA>CTRL	ego_FindMarkers_gene_neg	CC	GO:0032591	dendritic spine membrane	2/209	15/18381	0.0122565	0.0404877	0.0276876	ATP2B1/ATP6AP2	2
AOA>CTRL	ego_FindMarkers_gene_neg	CC	GO:0045121	membrane raft	9/209	326/18381	0.0125218	0.0409044	0.0279726	BIRC3/SDCBP/CD14/AHNAK/PTPRC/ATP2B1/CTSD/RHOQ/S100A10	9
AOA>CTRL	ego_FindMarkers_gene_neg	MF	GO:0023026	MHC class II protein complex binding	11/204	25/17749	1.3657e-15	5.85886e-13	5.13217e-13	B2M/HLA-DQA1/HLA-DRB1/HLA-DQB1/HLA-DRA/HLA-DMB/HLA-DPA1/HLA-DMA/CD81/HLA-DPB1/CD74	11
AOA>CTRL	ego_FindMarkers_gene_neg	MF	GO:0003735	structural constituent of ribosome	19/204	159/17749	2.66409e-14	5.71447e-12	5.00568e-12	RPS27/RPL35A/RPL34/RPL30/RPL13/RPL38/RPS28/RPL39/RPL10/RPS15A/RPS27A/RPS24/RPS3A/RPS12/RPL26/RPS21/RPL36A/RPL37/RPS4X	19
AOA>CTRL	ego_FindMarkers_gene_neg	MF	GO:0042605	peptide antigen binding	11/204	36/17749	1.64869e-13	1.76822e-11	1.5489e-11	HLA-A/HLA-C/HLA-B/HLA-DQA1/HLA-DRB1/TAPBP/HLA-E/HLA-DQB1/HLA-DRA/HLA-DPA1/HLA-DPB1	11
AOA>CTRL	ego_FindMarkers_gene_neg	MF	GO:0140375	immune receptor activity	13/204	142/17749	9.88347e-09	6.05716e-07	5.30586e-07	CD44/C5AR1/FPR3/HLA-DQA1/CCR1/HLA-DRB1/HLA-DQB1/HLA-DRA/CTSH/HLA-DPA1/IFNGR2/FCER1G/CD74	13
AOA>CTRL	ego_FindMarkers_gene_neg	MF	GO:0003823	antigen binding	12/204	160/17749	3.34559e-07	1.79407e-05	1.57155e-05	HLA-A/HLA-C/HLA-B/HLA-DQA1/FCN1/HLA-DRB1/TAPBP/HLA-E/HLA-DQB1/HLA-DRA/HLA-DPA1/HLA-DPB1	12
AOA>CTRL	ego_FindMarkers_gene_neg	MF	GO:0043394	proteoglycan binding	6/204	36/17749	3.12957e-06	0.000144617	0.00012668	GPNMB/CTSL/SDCBP/PTPRC/CTSB/CTSS	6
AOA>CTRL	ego_FindMarkers_gene_neg	MF	GO:0042608	T cell receptor binding	4/204	10/17749	3.37103e-06	0.000144617	0.00012668	HLA-A/HLA-DRB1/HLA-E/HLA-DRA	4
AOA>CTRL	ego_FindMarkers_gene_neg	MF	GO:0042287	MHC protein binding	5/204	40/17749	9.06018e-05	0.00353347	0.0030952	TAPBP/CLEC7A/HLA-E/CD81/CD74	5
AOA>CTRL	ego_FindMarkers_gene_neg	MF	GO:0019829	ATPase-coupled cation transmembrane transporter activity	5/204	44/17749	0.000144067	0.00515041	0.00451158	ATP2B1/ATP6V1G1/ATP6V1F/ATP6V0E1/ATP2C1	5
AOA>CTRL	ego_FindMarkers_gene_neg	MF	GO:0008199	ferric iron binding	3/204	10/17749	0.000169167	0.00518377	0.00454081	ACP5/FTH1/FTL	3
AOA>CTRL	ego_FindMarkers_gene_neg	MF	GO:0016175	superoxide-generating NAD(P)H oxidase activity	3/204	10/17749	0.000169167	0.00518377	0.00454081	NCF1/CYBB/NCF2	3
AOA>CTRL	ego_FindMarkers_gene_neg	MF	GO:0042626	ATPase-coupled transmembrane transporter activity	6/204	90/17749	0.00059823	0.0138808	0.0121591	ATP2B1/ATP6V1G1/TAPBP/ATP6V1F/ATP6V0E1/ATP2C1	6
AOA>CTRL	ego_FindMarkers_gene_neg	MF	GO:0042625	ATPase-coupled ion transmembrane transporter activity	3/204	15/17749	0.000614767	0.0138808	0.0121591	ATP6V1G1/ATP6V1F/ATP6V0E1	3
AOA>CTRL	ego_FindMarkers_gene_neg	MF	GO:0044769	ATPase activity, coupled to transmembrane movement of ions, rotational mechanism	3/204	15/17749	0.000614767	0.0138808	0.0121591	ATP6V1G1/ATP6V1F/ATP6V0E1	3
AOA>CTRL	ego_FindMarkers_gene_neg	MF	GO:0044389	ubiquitin-like protein ligase binding	11/204	314/17749	0.00105312	0.0215828	0.0189058	SQSTM1/NFKBIA/RPS27A/CEBPB/PRKACB/TXNIP/GABARAPL2/STAT1/UBC/LAPTM5/RTN4	11
AOA>CTRL	ego_FindMarkers_gene_neg	MF	GO:0009678	pyrophosphate hydrolysis-driven proton transmembrane transporter activity	3/204	18/17749	0.00107486	0.0215828	0.0189058	ATP6V1G1/ATP6V1F/ATP6V0E1	3
AOA>CTRL	ego_FindMarkers_gene_neg	MF	GO:0005518	collagen binding	5/204	68/17749	0.00110681	0.0215828	0.0189058	MMP9/CD44/CTSL/CTSB/CTSS	5
AOA>CTRL	ego_FindMarkers_gene_neg	MF	GO:0019865	immunoglobulin binding	3/204	23/17749	0.00223627	0.0395388	0.0346347	LGALS3/FCGRT/FCER1G	3
AOA>CTRL	ego_FindMarkers_gene_neg	MF	GO:0004197	cysteine-type endopeptidase activity	6/204	117/17749	0.0023284	0.0395388	0.0346347	CTSL/CTSH/CTSB/CTSD/CTSS/CTSZ	6
AOA>CTRL	ego_FindMarkers_gene_neg	MF	GO:0016763	pentosyltransferase activity	4/204	49/17749	0.00239629	0.0395388	0.0346347	TIPARP/LACC1/TYMP/NAMPT	4
AOA>CTRL	ego_FindMarkers_gene_neg	MF	GO:0030247	polysaccharide binding	3/204	25/17749	0.00285565	0.0437527	0.0383259	HLA-DRB1/CLEC7A/HLA-DRA	3
AOA>CTRL	ego_FindMarkers_gene_neg	MF	GO:0038187	pattern recognition receptor activity	3/204	26/17749	0.00320103	0.0473532	0.0414798	CD14/FCN1/CLEC7A	3
