# Supplementary material for: Metabolic adaptation pilots the differentiation of human hematopoietic cells
Source: Life Sci Alliance. 2024 May 27;7(8):e202402747. doi: 10.26508/lsa.202402747 (PMC11130395; doi:10.26508/lsa.202402747)
Supplement: Supplementary file 5 [file LSA-2024-02747_TableS4.xlsx]

## Sheet: 2DG_2DGaKG
Comparison	Method	ONTOLOGY	ID	Description	GeneRatio	BgRatio	pvalue	p.adjust	qvalue	geneID	Count
2DG>2DGaKG	ego_avg_gene_pos	BP	GO:0015671	oxygen transport	3/6	15/17393	1.03626e-08	1.13989e-06	4.47229e-07	HBB/HBG1/HBG2	3
2DG>2DGaKG	ego_avg_gene_pos	BP	GO:0042744	hydrogen peroxide catabolic process	3/6	29/17393	8.30691e-08	3.04587e-06	1.19503e-06	HBB/HBG1/HBG2	3
2DG>2DGaKG	ego_avg_gene_pos	BP	GO:0098869	cellular oxidant detoxification	3/6	95/17393	3.11987e-06	6.86372e-05	2.69294e-05	HBB/HBG1/HBG2	3
2DG>2DGaKG	ego_avg_gene_pos	BP	GO:0098754	detoxification	3/6	135/17393	8.99157e-06	0.000123634	4.85072e-05	HBB/HBG1/HBG2	3
2DG>2DGaKG	ego_avg_gene_pos	BP	GO:0021527	spinal cord association neuron differentiation	1/6	12/17393	0.00413306	0.0351751	0.0138008	LMO4	1
2DG>2DGaKG	ego_avg_gene_pos	BP	GO:0002664	regulation of T cell tolerance induction	1/6	13/17393	0.00447683	0.0351751	0.0138008	CLC	1
2DG>2DGaKG	ego_avg_gene_pos	BP	GO:0021514	ventral spinal cord interneuron differentiation	1/6	13/17393	0.00447683	0.0351751	0.0138008	LMO4	1
2DG>2DGaKG	ego_avg_gene_pos	BP	GO:0042659	regulation of cell fate specification	1/6	13/17393	0.00447683	0.0351751	0.0138008	LMO4	1
2DG>2DGaKG	ego_avg_gene_pos	BP	GO:0051238	sequestering of metal ion	1/6	15/17393	0.00516409	0.0355031	0.0139295	FTH1	1
2DG>2DGaKG	ego_avg_gene_pos	BP	GO:0021516	dorsal spinal cord development	1/6	20/17393	0.00688051	0.0398345	0.0156289	LMO4	1
2DG>2DGaKG	ego_avg_gene_pos	BP	GO:0070293	renal absorption	1/6	20/17393	0.00688051	0.0398345	0.0156289	HBB	1
2DG>2DGaKG	ego_avg_gene_pos	CC	GO:0031838	haptoglobin-hemoglobin complex	3/6	11/18381	3.18569e-09	3.39765e-08	1.11765e-08	HBB/HBG1/HBG2	3
2DG>2DGaKG	ego_avg_gene_pos	CC	GO:0005833	hemoglobin complex	3/6	12/18381	4.24706e-09	3.39765e-08	1.11765e-08	HBB/HBG1/HBG2	3
2DG>2DGaKG	ego_avg_gene_pos	CC	GO:1904724	tertiary granule lumen	2/6	55/18381	0.000130855	0.000697895	0.000229571	HBB/FTH1	2
2DG>2DGaKG	ego_avg_gene_pos	CC	GO:0072562	blood microparticle	2/6	143/18381	0.000883286	0.00282652	0.000929775	HBB/HBG2	2
2DG>2DGaKG	ego_avg_gene_pos	CC	GO:0044754	autolysosome	1/6	11/18381	0.00358578	0.00717157	0.00235907	FTH1	1
2DG>2DGaKG	ego_avg_gene_pos	CC	GO:0071682	endocytic vesicle lumen	1/6	23/18381	0.00748532	0.0119765	0.00393964	HBB	1
2DG>2DGaKG	ego_avg_gene_pos	MF	GO:0031720	haptoglobin binding	3/6	10/17749	2.57353e-09	5.14705e-08	1.08359e-08	HBB/HBG1/HBG2	3
2DG>2DGaKG	ego_avg_gene_pos	MF	GO:0005344	oxygen carrier activity	3/6	14/17749	7.80241e-09	7.80241e-08	1.64261e-08	HBB/HBG1/HBG2	3
2DG>2DGaKG	ego_avg_gene_pos	MF	GO:0019825	oxygen binding	3/6	39/17749	1.95276e-07	1.30184e-06	2.74071e-07	HBB/HBG1/HBG2	3
2DG>2DGaKG	ego_avg_gene_pos	MF	GO:0004601	peroxidase activity	3/6	50/17749	4.18214e-07	2.09107e-06	4.40225e-07	HBB/HBG1/HBG2	3
2DG>2DGaKG	ego_avg_gene_pos	MF	GO:0016209	antioxidant activity	3/6	83/17749	1.9523e-06	5.578e-06	1.17432e-06	HBB/HBG1/HBG2	3
2DG>2DGaKG	ego_avg_gene_pos	MF	GO:0020037	heme binding	3/6	137/17749	8.84663e-06	2.05341e-05	4.32297e-06	HBB/HBG1/HBG2	3
2DG>2DGaKG	ego_avg_gene_pos	MF	GO:0043177	organic acid binding	3/6	139/17749	9.24035e-06	2.05341e-05	4.32297e-06	HBB/HBG1/HBG2	3
2DG>2DGaKG	ego_avg_gene_pos	MF	GO:0008199	ferric iron binding	1/6	10/17749	0.00337619	0.00613853	0.00129232	FTH1	1
2DG>2DGaKG	ego_avg_gene_pos	MF	GO:0097153	cysteine-type endopeptidase activity involved in apoptotic process	1/6	14/17749	0.004724	0.00787334	0.00165754	CLC	1
2DG>2DGaKG	ego_avg_gene_pos	MF	GO:0016722	oxidoreductase activity, acting on metal ions	1/6	18/17749	0.0060703	0.00933892	0.00196609	FTH1	1
2DG>2DGaKG	ego_avg_gene_pos	MF	GO:0008198	ferrous iron binding	1/6	25/17749	0.00842266	0.0120324	0.00253313	FTH1	1
2DG>2DGaKG	ego_FindMarkers_gene_pos	BP	GO:0009636	response to toxic substance	9/74	232/17393	5.95788e-07	0.000910716	0.000686356	FOS/CYP1B1/ALOX5AP/APOE/ATF4/CD36/HBA1/HBG2/HBB	9
2DG>2DGaKG	ego_FindMarkers_gene_pos	BP	GO:0071248	cellular response to metal ion	8/74	189/17393	1.36915e-06	0.000910716	0.000686356	FOS/CALR/FOSB/ALOX5AP/ATF4/JUN/HSPA5/SLC40A1	8
2DG>2DGaKG	ego_FindMarkers_gene_pos	BP	GO:0000302	response to reactive oxygen species	8/74	192/17393	1.54095e-06	0.000910716	0.000686356	FOS/CYP1B1/APOE/JUN/CD36/HBA1/ANXA1/HBB	8
2DG>2DGaKG	ego_FindMarkers_gene_pos	BP	GO:0015669	gas transport	4/74	21/17393	1.71026e-06	0.000910716	0.000686356	RHAG/HBA1/HBG2/HBB	4
2DG>2DGaKG	ego_FindMarkers_gene_pos	BP	GO:0098869	cellular oxidant detoxification	6/74	95/17393	3.10904e-06	0.00132445	0.000998166	ALOX5AP/APOE/CD36/HBA1/HBG2/HBB	6
2DG>2DGaKG	ego_FindMarkers_gene_pos	BP	GO:0002262	myeloid cell homeostasis	7/74	158/17393	4.82746e-06	0.00146893	0.00110705	KIT/AHSP/RHAG/ZFP36L1/RHEX/ANXA1/GATA2	7
2DG>2DGaKG	ego_FindMarkers_gene_pos	BP	GO:0034975	protein folding in endoplasmic reticulum	3/74	11/17393	1.19035e-05	0.00245664	0.00185144	CALR/HSPA5/HSP90B1	3
2DG>2DGaKG	ego_FindMarkers_gene_pos	BP	GO:0030218	erythrocyte differentiation	6/74	122/17393	1.32093e-05	0.00245664	0.00185144	KIT/AHSP/RHAG/ZFP36L1/RHEX/GATA2	6
2DG>2DGaKG	ego_FindMarkers_gene_pos	BP	GO:0046683	response to organophosphorus	6/74	123/17393	1.38402e-05	0.00245664	0.00185144	FOS/CYP1B1/FOSB/HSPA5/ZFP36L1/HSP90B1	6
2DG>2DGaKG	ego_FindMarkers_gene_pos	BP	GO:0010038	response to metal ion	9/74	349/17393	1.668e-05	0.00273295	0.00205967	FOS/CALR/KIT/FOSB/ALOX5AP/ATF4/JUN/HSPA5/SLC40A1	9
2DG>2DGaKG	ego_FindMarkers_gene_pos	BP	GO:0014074	response to purine-containing compound	6/74	133/17393	2.15964e-05	0.00306669	0.0023112	FOS/CYP1B1/FOSB/HSPA5/ZFP36L1/HSP90B1	6
2DG>2DGaKG	ego_FindMarkers_gene_pos	BP	GO:0010631	epithelial cell migration	8/74	291/17393	3.22863e-05	0.00335062	0.00252518	CALR/CYP1B1/KIT/APOE/JUN/CTSH/ANXA1/GATA2	8
2DG>2DGaKG	ego_FindMarkers_gene_pos	BP	GO:0090132	epithelium migration	8/74	294/17393	3.47278e-05	0.00335062	0.00252518	CALR/CYP1B1/KIT/APOE/JUN/CTSH/ANXA1/GATA2	8
2DG>2DGaKG	ego_FindMarkers_gene_pos	BP	GO:0051651	maintenance of location in cell	7/74	215/17393	3.56738e-05	0.00335062	0.00252518	FTH1/FTL/CALR/APOE/HSPA5/HSP90B1/SRGN	7
2DG>2DGaKG	ego_FindMarkers_gene_pos	BP	GO:1902895	positive regulation of miRNA transcription	4/74	45/17393	3.94126e-05	0.00335795	0.0025307	FOS/EGR1/JUN/GATA2	4
2DG>2DGaKG	ego_FindMarkers_gene_pos	BP	GO:0006979	response to oxidative stress	9/74	418/17393	6.8129e-05	0.00518267	0.00390589	FOS/CYP1B1/APOE/ATF4/JUN/CD36/HBA1/ANXA1/HBB	9
2DG>2DGaKG	ego_FindMarkers_gene_pos	BP	GO:0034976	response to endoplasmic reticulum stress	7/74	254/17393	0.00010201	0.00700906	0.00528234	CALR/HERPUD1/ATF4/CXCL8/JUN/HSPA5/HSP90B1	7
2DG>2DGaKG	ego_FindMarkers_gene_pos	BP	GO:0061081	positive regulation of myeloid leukocyte cytokine production involved in immune response	3/74	22/17393	0.000107421	0.00715022	0.00538872	KIT/LAPTM5/CD36	3
2DG>2DGaKG	ego_FindMarkers_gene_pos	BP	GO:0002697	regulation of immune effector process	8/74	348/17393	0.000113154	0.00721053	0.00543417	KIT/LAPTM5/HLA-B/LGALS3/CD36/CLC/ANXA1/GATA2	8
2DG>2DGaKG	ego_FindMarkers_gene_pos	BP	GO:0061614	miRNA transcription	4/74	60/17393	0.000122924	0.00736282	0.00554895	FOS/EGR1/JUN/GATA2	4
2DG>2DGaKG	ego_FindMarkers_gene_pos	BP	GO:0006690	icosanoid metabolic process	5/74	114/17393	0.000124442	0.00736282	0.00554895	CYP1B1/ALOX5AP/HPGDS/ANXA1/HPGD	5
2DG>2DGaKG	ego_FindMarkers_gene_pos	BP	GO:0035162	embryonic hemopoiesis	3/74	24/17393	0.000140321	0.00807796	0.00608791	KIT/ATF4/GATA2	3
2DG>2DGaKG	ego_FindMarkers_gene_pos	BP	GO:0050766	positive regulation of phagocytosis	4/74	69/17393	0.000211722	0.0118676	0.00894395	CALR/FCER1G/CD36/GATA2	4
2DG>2DGaKG	ego_FindMarkers_gene_pos	BP	GO:0030100	regulation of endocytosis	6/74	202/17393	0.000218917	0.0119389	0.00899767	APOE/APOC1/CD63/LGALS3/CD36/GATA2	6
2DG>2DGaKG	ego_FindMarkers_gene_pos	BP	GO:0002474	antigen processing and presentation of peptide antigen via MHC class I	3/74	28/17393	0.000224362	0.0119389	0.00899767	CALR/HLA-B/FCER1G	3
2DG>2DGaKG	ego_FindMarkers_gene_pos	BP	GO:0042744	hydrogen peroxide catabolic process	3/74	29/17393	0.000249487	0.0120774	0.00910208	HBA1/HBG2/HBB	3
2DG>2DGaKG	ego_FindMarkers_gene_pos	BP	GO:0055094	response to lipoprotein particle	3/74	29/17393	0.000249487	0.0120774	0.00910208	APOE/FCER1G/CD36	3
2DG>2DGaKG	ego_FindMarkers_gene_pos	BP	GO:0061082	myeloid leukocyte cytokine production	3/74	29/17393	0.000249487	0.0120774	0.00910208	KIT/LAPTM5/CD36	3
2DG>2DGaKG	ego_FindMarkers_gene_pos	BP	GO:0042110	T cell activation	9/74	500/17393	0.0002624	0.0121503	0.00915698	KIT/EGR1/LAPTM5/ZFP36L1/FCER1G/LGALS3/CLC/ANXA1/LGALS1	9
2DG>2DGaKG	ego_FindMarkers_gene_pos	BP	GO:0043068	positive regulation of programmed cell death	9/74	500/17393	0.0002624	0.0121503	0.00915698	CYP1B1/LAPTM5/ATF4/SQSTM1/JUN/CTSH/ANXA1/HPGD/LGALS1	9
2DG>2DGaKG	ego_FindMarkers_gene_pos	BP	GO:0030301	cholesterol transport	4/74	74/17393	0.000277315	0.0125677	0.00947158	APOE/NPC2/APOC1/CD36	4
2DG>2DGaKG	ego_FindMarkers_gene_pos	BP	GO:0034614	cellular response to reactive oxygen species	5/74	137/17393	0.000293572	0.0130273	0.00981793	FOS/CYP1B1/JUN/CD36/ANXA1	5
2DG>2DGaKG	ego_FindMarkers_gene_pos	BP	GO:0036294	cellular response to decreased oxygen levels	5/74	139/17393	0.000313903	0.0136452	0.0102836	EGR1/MALAT1/LMNA/ATF4/ZFP36L1	5
2DG>2DGaKG	ego_FindMarkers_gene_pos	BP	GO:0051384	response to glucocorticoid	5/74	140/17393	0.000324459	0.013822	0.0104169	FOS/CYP1B1/FOSB/ZFP36L1/ANXA1	5
2DG>2DGaKG	ego_FindMarkers_gene_pos	BP	GO:0071402	cellular response to lipoprotein particle stimulus	3/74	32/17393	0.000335569	0.0140149	0.0105623	APOE/FCER1G/CD36	3
2DG>2DGaKG	ego_FindMarkers_gene_pos	BP	GO:0010632	regulation of epithelial cell migration	6/74	225/17393	0.000390177	0.0150477	0.0113406	CALR/APOE/JUN/CTSH/ANXA1/GATA2	6
2DG>2DGaKG	ego_FindMarkers_gene_pos	BP	GO:0010634	positive regulation of epithelial cell migration	5/74	146/17393	0.000393565	0.0150477	0.0113406	CALR/JUN/CTSH/ANXA1/GATA2	5
2DG>2DGaKG	ego_FindMarkers_gene_pos	BP	GO:0002274	myeloid leukocyte activation	6/74	227/17393	0.000408961	0.0152822	0.0115174	KIT/CXCL8/JUN/FCER1G/ANXA1/GATA2	6
2DG>2DGaKG	ego_FindMarkers_gene_pos	BP	GO:0055072	iron ion homeostasis	4/74	83/17393	0.000430301	0.0155346	0.0117076	FTH1/FTL/RHAG/SLC40A1	4
2DG>2DGaKG	ego_FindMarkers_gene_pos	BP	GO:0060395	SMAD protein signal transduction	4/74	83/17393	0.000430301	0.0155346	0.0117076	FOS/GDF11/JUN/VIM	4
2DG>2DGaKG	ego_FindMarkers_gene_pos	BP	GO:0030595	leukocyte chemotaxis	6/74	231/17393	0.000448647	0.015927	0.0120033	CALR/KIT/CXCL8/FCER1G/LGALS3/ANXA1	6
2DG>2DGaKG	ego_FindMarkers_gene_pos	BP	GO:0030433	ubiquitin-dependent ERAD pathway	4/74	85/17393	0.000471102	0.0164499	0.0123974	CALR/HERPUD1/HSPA5/HSP90B1	4
2DG>2DGaKG	ego_FindMarkers_gene_pos	BP	GO:0034248	regulation of cellular amide metabolic process	8/74	439/17393	0.000542433	0.0182199	0.0137314	EIF1/CALR/CYP1B1/APOE/ATF4/ZFP36L1/BTG2/VIM	8
2DG>2DGaKG	ego_FindMarkers_gene_pos	BP	GO:0006898	receptor-mediated endocytosis	6/74	240/17393	0.000548947	0.0182199	0.0137314	APOE/CXCL8/APOC1/CD63/FCER1G/CD36	6
2DG>2DGaKG	ego_FindMarkers_gene_pos	BP	GO:0034381	plasma lipoprotein particle clearance	3/74	40/17393	0.000652316	0.0198491	0.0149591	APOE/APOC1/CD36	3
2DG>2DGaKG	ego_FindMarkers_gene_pos	BP	GO:0070997	neuron death	7/74	346/17393	0.000665943	0.0199783	0.0150565	FOS/EGR1/APOE/ATF4/JUN/HSPA5/BTG2	7
2DG>2DGaKG	ego_FindMarkers_gene_pos	BP	GO:0001819	positive regulation of cytokine production	8/74	460/17393	0.000736403	0.0209126	0.0157607	CYP1B1/KIT/EGR1/LAPTM5/ATF4/FCER1G/CD36/ANXA1	8
2DG>2DGaKG	ego_FindMarkers_gene_pos	BP	GO:0019218	regulation of steroid metabolic process	4/74	96/17393	0.000746179	0.0209126	0.0157607	KIT/EGR1/APOE/APOC1	4
2DG>2DGaKG	ego_FindMarkers_gene_pos	BP	GO:0019372	lipoxygenase pathway	2/74	10/17393	0.000786051	0.0214652	0.0161772	ALOX5AP/HPGD	2
2DG>2DGaKG	ego_FindMarkers_gene_pos	BP	GO:2000644	regulation of receptor catabolic process	2/74	11/17393	0.000958084	0.024587	0.0185298	LAPTM5/APOE	2
2DG>2DGaKG	ego_FindMarkers_gene_pos	BP	GO:0007565	female pregnancy	5/74	182/17393	0.0010672	0.025524	0.019236	FOS/CALR/FOSB/H3-3B/HPGD	5
2DG>2DGaKG	ego_FindMarkers_gene_pos	BP	GO:0010872	regulation of cholesterol esterification	2/74	12/17393	0.00114654	0.0257034	0.0193712	APOE/APOC1	2
2DG>2DGaKG	ego_FindMarkers_gene_pos	BP	GO:0070341	fat cell proliferation	2/74	12/17393	0.00114654	0.0257034	0.0193712	SQSTM1/GATA2	2
2DG>2DGaKG	ego_FindMarkers_gene_pos	BP	GO:0006417	regulation of translation	7/74	383/17393	0.0012045	0.0261794	0.0197299	EIF1/CALR/CYP1B1/ATF4/ZFP36L1/BTG2/VIM	7
2DG>2DGaKG	ego_FindMarkers_gene_pos	BP	GO:0002366	leukocyte activation involved in immune response	6/74	284/17393	0.0013144	0.0269408	0.0203038	KIT/FCER1G/LGALS3/ANXA1/GATA2/LGALS1	6
2DG>2DGaKG	ego_FindMarkers_gene_pos	BP	GO:0031623	receptor internalization	4/74	112/17393	0.00132553	0.0269408	0.0203038	CXCL8/CD63/FCER1G/CD36	4
2DG>2DGaKG	ego_FindMarkers_gene_pos	BP	GO:0002664	regulation of T cell tolerance induction	2/74	13/17393	0.00135127	0.0269408	0.0203038	HLA-B/CLC	2
2DG>2DGaKG	ego_FindMarkers_gene_pos	BP	GO:0021514	ventral spinal cord interneuron differentiation	2/74	13/17393	0.00135127	0.0269408	0.0203038	LMO4/GATA2	2
2DG>2DGaKG	ego_FindMarkers_gene_pos	BP	GO:0033700	phospholipid efflux	2/74	13/17393	0.00135127	0.0269408	0.0203038	APOE/APOC1	2
2DG>2DGaKG	ego_FindMarkers_gene_pos	BP	GO:1905155	positive regulation of membrane invagination	2/74	13/17393	0.00135127	0.0269408	0.0203038	CD36/GATA2	2
2DG>2DGaKG	ego_FindMarkers_gene_pos	BP	GO:0036293	response to decreased oxygen levels	6/74	287/17393	0.00138679	0.0273335	0.0205997	EGR1/MALAT1/LMNA/ATF4/ZFP36L1/HSP90B1	6
2DG>2DGaKG	ego_FindMarkers_gene_pos	BP	GO:0038093	Fc receptor signaling pathway	3/74	52/17393	0.00140676	0.0273335	0.0205997	KIT/MS4A2/FCER1G	3
2DG>2DGaKG	ego_FindMarkers_gene_pos	BP	GO:0046456	icosanoid biosynthetic process	3/74	53/17393	0.00148664	0.0280225	0.021119	ALOX5AP/HPGDS/ANXA1	3
2DG>2DGaKG	ego_FindMarkers_gene_pos	BP	GO:0071320	cellular response to cAMP	3/74	53/17393	0.00148664	0.0280225	0.021119	CYP1B1/HSPA5/ZFP36L1	3
2DG>2DGaKG	ego_FindMarkers_gene_pos	BP	GO:0071385	cellular response to glucocorticoid stimulus	3/74	54/17393	0.00156931	0.0286211	0.0215701	CYP1B1/ZFP36L1/ANXA1	3
2DG>2DGaKG	ego_FindMarkers_gene_pos	BP	GO:0044849	estrous cycle	2/74	14/17393	0.00157214	0.0286211	0.0215701	CYP1B1/EGR1	2
2DG>2DGaKG	ego_FindMarkers_gene_pos	BP	GO:0070307	lens fiber cell development	2/74	14/17393	0.00157214	0.0286211	0.0215701	ATF4/VIM	2
2DG>2DGaKG	ego_FindMarkers_gene_pos	BP	GO:0009612	response to mechanical stimulus	5/74	202/17393	0.00169264	0.0300444	0.0226428	FOS/KIT/FOSB/JUN/BTG2	5
2DG>2DGaKG	ego_FindMarkers_gene_pos	BP	GO:0032355	response to estradiol	4/74	122/17393	0.0018157	0.0309395	0.0233174	CALR/CYP1B1/ANXA1/HPGD	4
2DG>2DGaKG	ego_FindMarkers_gene_pos	BP	GO:0006826	iron ion transport	3/74	57/17393	0.00183442	0.0310105	0.0233709	FTH1/FTL/SLC40A1	3
2DG>2DGaKG	ego_FindMarkers_gene_pos	BP	GO:1901214	regulation of neuron death	6/74	308/17393	0.00198255	0.0320553	0.0241583	FOS/EGR1/APOE/ATF4/JUN/BTG2	6
2DG>2DGaKG	ego_FindMarkers_gene_pos	BP	GO:0044706	multi-multicellular organism process	5/74	210/17393	0.0020061	0.0320553	0.0241583	FOS/CALR/FOSB/H3-3B/HPGD	5
2DG>2DGaKG	ego_FindMarkers_gene_pos	BP	GO:0034375	high-density lipoprotein particle remodeling	2/74	16/17393	0.00206177	0.0320553	0.0241583	APOE/APOC1	2
2DG>2DGaKG	ego_FindMarkers_gene_pos	BP	GO:0034433	steroid esterification	2/74	16/17393	0.00206177	0.0320553	0.0241583	APOE/APOC1	2
2DG>2DGaKG	ego_FindMarkers_gene_pos	BP	GO:0034434	sterol esterification	2/74	16/17393	0.00206177	0.0320553	0.0241583	APOE/APOC1	2
2DG>2DGaKG	ego_FindMarkers_gene_pos	BP	GO:0034435	cholesterol esterification	2/74	16/17393	0.00206177	0.0320553	0.0241583	APOE/APOC1	2
2DG>2DGaKG	ego_FindMarkers_gene_pos	BP	GO:0060192	negative regulation of lipase activity	2/74	16/17393	0.00206177	0.0320553	0.0241583	APOC1/ANXA1	2
2DG>2DGaKG	ego_FindMarkers_gene_pos	BP	GO:0090136	epithelial cell-cell adhesion	2/74	17/17393	0.00233025	0.0335578	0.0252906	CYP1B1/KIT	2
2DG>2DGaKG	ego_FindMarkers_gene_pos	BP	GO:0097067	cellular response to thyroid hormone stimulus	2/74	17/17393	0.00233025	0.0335578	0.0252906	KIT/CTSH	2
2DG>2DGaKG	ego_FindMarkers_gene_pos	BP	GO:0032615	interleukin-12 production	3/74	62/17393	0.00233533	0.0335578	0.0252906	LAPTM5/HLA-B/CD36	3
2DG>2DGaKG	ego_FindMarkers_gene_pos	BP	GO:0032655	regulation of interleukin-12 production	3/74	62/17393	0.00233533	0.0335578	0.0252906	LAPTM5/HLA-B/CD36	3
2DG>2DGaKG	ego_FindMarkers_gene_pos	BP	GO:0032496	response to lipopolysaccharide	6/74	319/17393	0.00236322	0.0335578	0.0252906	CSF2RB/FOS/CXCL8/CD36/VIM/HPGD	6
2DG>2DGaKG	ego_FindMarkers_gene_pos	BP	GO:0048608	reproductive structure development	7/74	434/17393	0.00245027	0.0344063	0.0259302	CYP1B1/KIT/H3-3B/HSPA5/ZFP36L1/ANXA1/GATA2	7
2DG>2DGaKG	ego_FindMarkers_gene_pos	BP	GO:0006879	cellular iron ion homeostasis	3/74	64/17393	0.00255712	0.0345871	0.0260664	FTH1/FTL/SLC40A1	3
2DG>2DGaKG	ego_FindMarkers_gene_pos	BP	GO:0035914	skeletal muscle cell differentiation	3/74	64/17393	0.00255712	0.0345871	0.0260664	FOS/EGR1/BTG2	3
2DG>2DGaKG	ego_FindMarkers_gene_pos	BP	GO:0097529	myeloid leukocyte migration	5/74	223/17393	0.00260326	0.0345871	0.0260664	KIT/CXCL8/FCER1G/LGALS3/ANXA1	5
2DG>2DGaKG	ego_FindMarkers_gene_pos	BP	GO:0002443	leukocyte mediated immunity	7/74	439/17393	0.00261207	0.0345871	0.0260664	CSF2RB/KIT/HLA-B/FCER1G/CTSH/CLC/GATA2	7
2DG>2DGaKG	ego_FindMarkers_gene_pos	BP	GO:0036499	PERK-mediated unfolded protein response	2/74	18/17393	0.00261433	0.0345871	0.0260664	ATF4/HSPA5	2
2DG>2DGaKG	ego_FindMarkers_gene_pos	BP	GO:0051412	response to corticosterone	2/74	18/17393	0.00261433	0.0345871	0.0260664	FOS/FOSB	2
2DG>2DGaKG	ego_FindMarkers_gene_pos	BP	GO:0015909	long-chain fatty acid transport	3/74	66/17393	0.00279151	0.036478	0.0274914	APOE/CD36/ANXA1	3
2DG>2DGaKG	ego_FindMarkers_gene_pos	BP	GO:0006874	cellular calcium ion homeostasis	7/74	447/17393	0.00288796	0.0372809	0.0280966	CALR/HERPUD1/APOE/ATF4/HSP90B1/CD36/GATA2	7
2DG>2DGaKG	ego_FindMarkers_gene_pos	BP	GO:0006809	nitric oxide biosynthetic process	3/74	67/17393	0.0029135	0.0373841	0.0281743	CYP1B1/CD36/HBB	3
2DG>2DGaKG	ego_FindMarkers_gene_pos	BP	GO:2000178	negative regulation of neural precursor cell proliferation	2/74	20/17393	0.00322875	0.0401539	0.0302618	BTG2/GATA2	2
2DG>2DGaKG	ego_FindMarkers_gene_pos	BP	GO:0051402	neuron apoptotic process	5/74	235/17393	0.00326056	0.0401539	0.0302618	APOE/ATF4/JUN/HSPA5/BTG2	5
2DG>2DGaKG	ego_FindMarkers_gene_pos	BP	GO:0055074	calcium ion homeostasis	7/74	459/17393	0.00334322	0.0404606	0.0304929	CALR/HERPUD1/APOE/ATF4/HSP90B1/CD36/GATA2	7
2DG>2DGaKG	ego_FindMarkers_gene_pos	BP	GO:0071560	cellular response to transforming growth factor beta stimulus	5/74	238/17393	0.00344202	0.0414209	0.0312167	FOS/JUN/HSPA5/ZFP36L1/HPGD	5
2DG>2DGaKG	ego_FindMarkers_gene_pos	BP	GO:0090050	positive regulation of cell migration involved in sprouting angiogenesis	2/74	21/17393	0.00355882	0.0425859	0.0320946	ANXA1/GATA2	2
2DG>2DGaKG	ego_FindMarkers_gene_pos	BP	GO:0019221	cytokine-mediated signaling pathway	7/74	467/17393	0.00367599	0.0434712	0.0327618	CSF2RB/KIT/EGR1/LAPTM5/CXCL8/FCER1G/RHEX	7
2DG>2DGaKG	ego_FindMarkers_gene_pos	BP	GO:2000112	regulation of cellular macromolecule biosynthetic process	7/74	467/17393	0.00367599	0.0434712	0.0327618	EIF1/CALR/CYP1B1/ATF4/ZFP36L1/BTG2/VIM	7
2DG>2DGaKG	ego_FindMarkers_gene_pos	BP	GO:1903320	regulation of protein modification by small protein conjugation or removal	5/74	242/17393	0.00369515	0.0434712	0.0327618	EGR1/HERPUD1/LAPTM5/SQSTM1/HSPA5	5
2DG>2DGaKG	ego_FindMarkers_gene_pos	BP	GO:0071559	response to transforming growth factor beta	5/74	244/17393	0.00382661	0.0437292	0.0329563	FOS/JUN/HSPA5/ZFP36L1/HPGD	5
2DG>2DGaKG	ego_FindMarkers_gene_pos	BP	GO:0002460	adaptive immune response based on somatic recombination of immune receptors built from immunoglobulin superfamily domains	6/74	352/17393	0.00383978	0.0437292	0.0329563	CSF2RB/HLA-B/FCER1G/CTSH/CLC/ANXA1	6
2DG>2DGaKG	ego_FindMarkers_gene_pos	BP	GO:2001057	reactive nitrogen species metabolic process	3/74	74/17393	0.00385967	0.0437292	0.0329563	CYP1B1/CD36/HBB	3
2DG>2DGaKG	ego_FindMarkers_gene_pos	BP	GO:1901652	response to peptide	7/74	475/17393	0.00403349	0.0445147	0.0335483	CYP1B1/EGR1/ZFP36L1/BTG2/CD36/VIM/ANXA1	7
2DG>2DGaKG	ego_FindMarkers_gene_pos	BP	GO:0048145	regulation of fibroblast proliferation	3/74	77/17393	0.00431599	0.0473869	0.0357129	FTH1/S100A6/JUN	3
2DG>2DGaKG	ego_FindMarkers_gene_pos	BP	GO:1903706	regulation of hemopoiesis	6/74	364/17393	0.00451821	0.0486744	0.0366832	FOS/HLA-B/ZFP36L1/RHEX/ANXA1/GATA2	6
2DG>2DGaKG	ego_FindMarkers_gene_pos	BP	GO:0045766	positive regulation of angiogenesis	4/74	158/17393	0.00460684	0.0486744	0.0366832	CYP1B1/CXCL8/CTSH/GATA2	4
2DG>2DGaKG	ego_FindMarkers_gene_pos	BP	GO:1904018	positive regulation of vasculature development	4/74	158/17393	0.00460684	0.0486744	0.0366832	CYP1B1/CXCL8/CTSH/GATA2	4
2DG>2DGaKG	ego_FindMarkers_gene_pos	BP	GO:0048144	fibroblast proliferation	3/74	79/17393	0.00463763	0.0486744	0.0366832	FTH1/S100A6/JUN	3
2DG>2DGaKG	ego_FindMarkers_gene_pos	CC	GO:0071682	endocytic vesicle lumen	5/76	23/18381	3.35679e-08	6.68001e-06	4.20482e-06	CALR/APOE/HSP90B1/HBA1/HBB	5
2DG>2DGaKG	ego_FindMarkers_gene_pos	CC	GO:0005833	hemoglobin complex	4/76	12/18381	1.30256e-07	1.29604e-05	8.15811e-06	AHSP/HBA1/HBG2/HBB	4
2DG>2DGaKG	ego_FindMarkers_gene_pos	CC	GO:0062023	collagen-containing extracellular matrix	11/76	427/18381	1.37844e-06	9.14363e-05	5.75558e-05	CALR/APOE/S100A6/HSP90B1/TPSAB1/LGALS3/CTSH/CLC/CPA3/ANXA1/LGALS1	11
2DG>2DGaKG	ego_FindMarkers_gene_pos	CC	GO:0005844	polysome	5/76	65/18381	7.19795e-06	0.000358098	0.000225409	RPL41/RPS29/CALR/RPS4Y1/VIM	5
2DG>2DGaKG	ego_FindMarkers_gene_pos	CC	GO:0031838	haptoglobin-hemoglobin complex	3/76	11/18381	1.09444e-05	0.000362991	0.000228489	HBA1/HBG2/HBB	3
2DG>2DGaKG	ego_FindMarkers_gene_pos	CC	GO:0044754	autolysosome	3/76	11/18381	1.09444e-05	0.000362991	0.000228489	FTH1/FTL/SQSTM1	3
2DG>2DGaKG	ego_FindMarkers_gene_pos	CC	GO:0022627	cytosolic small ribosomal subunit	4/76	42/18381	2.68112e-05	0.000762205	0.00047978	RPS10/RPS29/RPS4Y1/HBA1	4
2DG>2DGaKG	ego_FindMarkers_gene_pos	CC	GO:0030667	secretory granule membrane	8/76	308/18381	3.98212e-05	0.000801526	0.000504531	HLA-B/BRI3/CD63/FCER1G/CKAP4/LGALS3/CD36/MS4A3	8
2DG>2DGaKG	ego_FindMarkers_gene_pos	CC	GO:0042582	azurophil granule	6/76	154/18381	4.22938e-05	0.000801526	0.000504531	FTL/NPC2/BRI3/CD63/CKAP4/LYZ	6
2DG>2DGaKG	ego_FindMarkers_gene_pos	CC	GO:0070820	tertiary granule	6/76	162/18381	5.61126e-05	0.000858955	0.00054068	FTH1/FCER1G/LGALS3/CTSH/LYZ/HBB	6
2DG>2DGaKG	ego_FindMarkers_gene_pos	CC	GO:0005925	focal adhesion	8/76	419/18381	0.000331936	0.0038856	0.00244584	RPS10/RPS29/AHNAK/CALR/HSPA5/HSP90B1/VIM/ANXA1	8
2DG>2DGaKG	ego_FindMarkers_gene_pos	CC	GO:0034663	endoplasmic reticulum chaperone complex	2/76	11/18381	0.000905794	0.00901265	0.00567313	HSPA5/HSP90B1	2
2DG>2DGaKG	ego_FindMarkers_gene_pos	CC	GO:0042627	chylomicron	2/76	13/18381	0.00127771	0.011055	0.00695871	APOE/APOC1	2
2DG>2DGaKG	ego_FindMarkers_gene_pos	CC	GO:0005788	endoplasmic reticulum lumen	6/76	310/18381	0.00178149	0.0136353	0.00858289	CALR/APOE/HSPA5/HSP90B1/CKAP4/LGALS1	6
2DG>2DGaKG	ego_FindMarkers_gene_pos	CC	GO:0009897	external side of plasma membrane	7/76	437/18381	0.00218112	0.0149477	0.00940903	CSF2RB/CALR/KIT/MS4A2/FCER1G/CD36/ANXA1	7
2DG>2DGaKG	ego_FindMarkers_gene_pos	CC	GO:0072562	blood microparticle	4/76	143/18381	0.00292105	0.0173676	0.0109323	APOE/HBA1/HBG2/HBB	4
2DG>2DGaKG	ego_FindMarkers_gene_pos	CC	GO:0016234	inclusion body	3/76	73/18381	0.00343266	0.018975	0.0119441	HERPUD1/ATF4/SQSTM1	3
2DG>2DGaKG	ego_FindMarkers_gene_pos	CC	GO:0071556	integral component of lumenal side of endoplasmic reticulum membrane	2/76	26/18381	0.00514191	0.025581	0.0161023	CALR/HLA-B	2
2DG>2DGaKG	ego_FindMarkers_gene_pos	CC	GO:0098553	lumenal side of endoplasmic reticulum membrane	2/76	26/18381	0.00514191	0.025581	0.0161023	CALR/HLA-B	2
2DG>2DGaKG	ego_FindMarkers_gene_pos	CC	GO:0098576	lumenal side of membrane	2/76	32/18381	0.00772279	0.0334094	0.02103	CALR/HLA-B	2
2DG>2DGaKG	ego_FindMarkers_gene_pos	CC	GO:0031904	endosome lumen	2/76	35/18381	0.00919052	0.0381024	0.023984	CD63/CTSH	2
2DG>2DGaKG	ego_FindMarkers_gene_pos	CC	GO:1990777	lipoprotein particle	2/76	36/18381	0.00970527	0.038627	0.0243143	APOE/APOC1	2
2DG>2DGaKG	ego_FindMarkers_gene_pos	MF	GO:0031720	haptoglobin binding	3/75	10/17749	8.51311e-06	0.00180408	0.00137037	HBA1/HBG2/HBB	3
2DG>2DGaKG	ego_FindMarkers_gene_pos	MF	GO:0005344	oxygen carrier activity	3/75	14/17749	2.55107e-05	0.00180408	0.00137037	HBA1/HBG2/HBB	3
2DG>2DGaKG	ego_FindMarkers_gene_pos	MF	GO:0044548	S100 protein binding	3/75	14/17749	2.55107e-05	0.00180408	0.00137037	AHNAK/S100A6/S100A11	3
2DG>2DGaKG	ego_FindMarkers_gene_pos	MF	GO:0016209	antioxidant activity	5/75	83/17749	2.64335e-05	0.00180408	0.00137037	ALOX5AP/APOE/HBA1/HBG2/HBB	5
2DG>2DGaKG	ego_FindMarkers_gene_pos	MF	GO:0004601	peroxidase activity	4/75	50/17749	5.84484e-05	0.00319128	0.00242407	ALOX5AP/HBA1/HBG2/HBB	4
2DG>2DGaKG	ego_FindMarkers_gene_pos	MF	GO:0019865	immunoglobulin binding	3/75	23/17749	0.000120769	0.00470999	0.00357767	MS4A2/FCER1G/LGALS3	3
2DG>2DGaKG	ego_FindMarkers_gene_pos	MF	GO:0005506	iron ion binding	5/75	147/17749	0.000394257	0.013454	0.0102196	FTH1/FTL/CALR/CYP1B1/HBA1	5
2DG>2DGaKG	ego_FindMarkers_gene_pos	MF	GO:0019825	oxygen binding	3/75	39/17749	0.00059368	0.0180083	0.0136789	HBA1/HBG2/HBB	3
2DG>2DGaKG	ego_FindMarkers_gene_pos	MF	GO:0004859	phospholipase inhibitor activity	2/75	12/17749	0.00113137	0.0280785	0.0213282	APOC1/ANXA1	2
2DG>2DGaKG	ego_FindMarkers_gene_pos	MF	GO:0051082	unfolded protein binding	4/75	112/17749	0.00129392	0.0294367	0.0223599	CALR/AHSP/HSPA5/HSP90B1	4
2DG>2DGaKG	ego_FindMarkers_gene_pos	MF	GO:0016646	oxidoreductase activity, acting on the CH-NH group of donors, NAD or NADP as acceptor	2/75	18/17749	0.00258002	0.0448751	0.0340867	MTHFD2/BLVRB	2
2DG>2DGaKG	ego_FindMarkers_gene_pos	MF	GO:0098641	cadherin binding involved in cell-cell adhesion	2/75	18/17749	0.00258002	0.0448751	0.0340867	ANXA1/S100A11	2
2DG>2DGaKG	ego_FindMarkers_gene_pos	MF	GO:0020037	heme binding	4/75	137/17749	0.00270291	0.0448751	0.0340867	CYP1B1/HBA1/HBG2/HBB	4
2DG>2DGaKG	ego_FindMarkers_gene_pos	MF	GO:0043177	organic acid binding	4/75	139/17749	0.00284798	0.0448751	0.0340867	ALOX5AP/HBA1/HBG2/HBB	4
2DG>2DGaKG	ego_FindMarkers_gene_pos	MF	GO:0001228	DNA-binding transcription activator activity, RNA polymerase II-specific	7/75	457/17749	0.00315027	0.0448751	0.0340867	FOS/EGR1/FOSB/ATF4/JUN/KLF6/GATA2	7
2DG>2DGaKG	ego_FindMarkers_gene_pos	MF	GO:0000979	RNA polymerase II core promoter sequence-specific DNA binding	2/75	20/17749	0.00318649	0.0448751	0.0340867	FOS/H3-3B	2
2DG>2DGaKG	ego_FindMarkers_gene_pos	MF	GO:0001216	DNA-binding transcription activator activity	7/75	461/17749	0.00330534	0.0448751	0.0340867	FOS/EGR1/FOSB/ATF4/JUN/KLF6/GATA2	7
2DG>2DGaKG	ego_FindMarkers_gene_pos	MF	GO:0046906	tetrapyrrole binding	4/75	147/17749	0.00348171	0.0448751	0.0340867	CYP1B1/HBA1/HBG2/HBB	4
2DG>2DGaKG	ego_FindMarkers_gene_pos	MF	GO:0120020	cholesterol transfer activity	2/75	22/17749	0.003853	0.0448751	0.0340867	APOE/NPC2	2
2DG>2DGaKG	ego_FindMarkers_gene_pos	MF	GO:0120015	sterol transfer activity	2/75	23/17749	0.00420845	0.0448751	0.0340867	APOE/NPC2	2
2DG>2DGaKG	ego_FindMarkers_gene_pos	MF	GO:0004364	glutathione transferase activity	2/75	24/17749	0.00457853	0.0448751	0.0340867	ALOX5AP/HPGDS	2
2DG>2DGaKG	ego_FindMarkers_gene_pos	MF	GO:0050750	low-density lipoprotein particle receptor binding	2/75	24/17749	0.00457853	0.0448751	0.0340867	APOE/HSP90B1	2
2DG>2DGaKG	ego_FindMarkers_gene_pos	MF	GO:0070412	R-SMAD binding	2/75	24/17749	0.00457853	0.0448751	0.0340867	FOS/JUN	2
2DG>2DGaKG	ego_FindMarkers_gene_pos	MF	GO:0003735	structural constituent of ribosome	4/75	159/17749	0.00460257	0.0448751	0.0340867	RPS10/RPL41/RPS29/RPS4Y1	4
2DG>2DGaKG	ego_FindMarkers_gene_pos	MF	GO:0048306	calcium-dependent protein binding	3/75	81/17749	0.00488237	0.0451642	0.0343064	S100A6/ANXA1/S100A11	3
2DGaKG>2DG	ego_avg_gene_neg	BP	GO:0050832	defense response to fungus	2/3	53/17393	2.72789e-05	0.00367005	0.000713854	PLCG2/MPO	2
2DGaKG>2DG	ego_avg_gene_neg	BP	GO:1903409	reactive oxygen species biosynthetic process	2/3	55/17393	2.93948e-05	0.00367005	0.000713854	PLCG2/MPO	2
2DGaKG>2DG	ego_avg_gene_neg	BP	GO:0009620	response to fungus	2/3	64/17393	3.98919e-05	0.00367005	0.000713854	PLCG2/MPO	2
2DGaKG>2DG	ego_avg_gene_neg	BP	GO:0006911	phagocytosis, engulfment	2/3	116/17393	0.00013172	0.00672797	0.00130864	PLCG2/IGLL1	2
2DGaKG>2DG	ego_avg_gene_neg	BP	GO:0050853	B cell receptor signaling pathway	2/3	116/17393	0.00013172	0.00672797	0.00130864	PLCG2/IGLL1	2
2DGaKG>2DG	ego_avg_gene_neg	BP	GO:0099024	plasma membrane invagination	2/3	125/17393	0.000152995	0.00672797	0.00130864	PLCG2/IGLL1	2
2DGaKG>2DG	ego_avg_gene_neg	BP	GO:0010324	membrane invagination	2/3	132/17393	0.000170637	0.00672797	0.00130864	PLCG2/IGLL1	2
2DGaKG>2DG	ego_avg_gene_neg	BP	GO:0006909	phagocytosis	2/3	295/17393	0.000850474	0.0186301	0.00362371	PLCG2/IGLL1	2
2DGaKG>2DG	ego_avg_gene_neg	BP	GO:0032496	response to lipopolysaccharide	2/3	319/17393	0.000993814	0.0186301	0.00362371	PLCG2/MPO	2
2DGaKG>2DG	ego_avg_gene_neg	BP	GO:0042113	B cell activation	2/3	322/17393	0.00101251	0.0186301	0.00362371	PLCG2/IGLL1	2
2DGaKG>2DG	ego_avg_gene_neg	BP	GO:0042742	defense response to bacterium	2/3	346/17393	0.00116823	0.0189665	0.00368914	MPO/IGLL1	2
2DGaKG>2DG	ego_avg_gene_neg	BP	GO:0002443	leukocyte mediated immunity	2/3	439/17393	0.00187499	0.0217928	0.00423887	PLCG2/IGLL1	2
2DGaKG>2DG	ego_avg_gene_neg	BP	GO:0002732	positive regulation of dendritic cell cytokine production	1/3	11/17393	0.00189622	0.0217928	0.00423887	PLCG2	1
2DGaKG>2DG	ego_avg_gene_neg	BP	GO:0032957	inositol trisphosphate metabolic process	1/3	12/17393	0.00206849	0.0217928	0.00423887	PLCG2	1
2DGaKG>2DG	ego_avg_gene_neg	BP	GO:0060907	positive regulation of macrophage cytokine production	1/3	12/17393	0.00206849	0.0217928	0.00423887	PLCG2	1
2DGaKG>2DG	ego_avg_gene_neg	BP	GO:1900227	positive regulation of NLRP3 inflammasome complex assembly	1/3	12/17393	0.00206849	0.0217928	0.00423887	PLCG2	1
2DGaKG>2DG	ego_avg_gene_neg	BP	GO:0060100	positive regulation of phagocytosis, engulfment	1/3	13/17393	0.00224073	0.0217928	0.00423887	PLCG2	1
2DGaKG>2DG	ego_avg_gene_neg	BP	GO:1905155	positive regulation of membrane invagination	1/3	13/17393	0.00224073	0.0217928	0.00423887	PLCG2	1
2DGaKG>2DG	ego_avg_gene_neg	BP	GO:0002679	respiratory burst involved in defense response	1/3	15/17393	0.00258517	0.0217928	0.00423887	MPO	1
2DGaKG>2DG	ego_avg_gene_neg	BP	GO:0002730	regulation of dendritic cell cytokine production	1/3	15/17393	0.00258517	0.0217928	0.00423887	PLCG2	1
2DGaKG>2DG	ego_avg_gene_neg	BP	GO:0060099	regulation of phagocytosis, engulfment	1/3	15/17393	0.00258517	0.0217928	0.00423887	PLCG2	1
2DGaKG>2DG	ego_avg_gene_neg	BP	GO:0150078	positive regulation of neuroinflammatory response	1/3	15/17393	0.00258517	0.0217928	0.00423887	PLCG2	1
2DGaKG>2DG	ego_avg_gene_neg	BP	GO:1905153	regulation of membrane invagination	1/3	15/17393	0.00258517	0.0217928	0.00423887	PLCG2	1
2DGaKG>2DG	ego_avg_gene_neg	BP	GO:0002371	dendritic cell cytokine production	1/3	16/17393	0.00275735	0.0217928	0.00423887	PLCG2	1
2DGaKG>2DG	ego_avg_gene_neg	BP	GO:0034374	low-density lipoprotein particle remodeling	1/3	16/17393	0.00275735	0.0217928	0.00423887	MPO	1
2DGaKG>2DG	ego_avg_gene_neg	BP	GO:0010934	macrophage cytokine production	1/3	17/17393	0.00292952	0.0217928	0.00423887	PLCG2	1
2DGaKG>2DG	ego_avg_gene_neg	BP	GO:0010935	regulation of macrophage cytokine production	1/3	17/17393	0.00292952	0.0217928	0.00423887	PLCG2	1
2DGaKG>2DG	ego_avg_gene_neg	BP	GO:0002281	macrophage activation involved in immune response	1/3	18/17393	0.00310166	0.0217928	0.00423887	PLCG2	1
2DGaKG>2DG	ego_avg_gene_neg	BP	GO:1903428	positive regulation of reactive oxygen species biosynthetic process	1/3	19/17393	0.00327379	0.0217928	0.00423887	PLCG2	1
2DGaKG>2DG	ego_avg_gene_neg	BP	GO:0007252	I-kappaB phosphorylation	1/3	20/17393	0.0034459	0.0217928	0.00423887	PLCG2	1
2DGaKG>2DG	ego_avg_gene_neg	BP	GO:0019430	removal of superoxide radicals	1/3	20/17393	0.0034459	0.0217928	0.00423887	MPO	1
2DGaKG>2DG	ego_avg_gene_neg	BP	GO:1900225	regulation of NLRP3 inflammasome complex assembly	1/3	20/17393	0.0034459	0.0217928	0.00423887	PLCG2	1
2DGaKG>2DG	ego_avg_gene_neg	BP	GO:0044546	NLRP3 inflammasome complex assembly	1/3	22/17393	0.00379005	0.0217928	0.00423887	PLCG2	1
2DGaKG>2DG	ego_avg_gene_neg	BP	GO:0061081	positive regulation of myeloid leukocyte cytokine production involved in immune response	1/3	22/17393	0.00379005	0.0217928	0.00423887	PLCG2	1
2DGaKG>2DG	ego_avg_gene_neg	BP	GO:0071450	cellular response to oxygen radical	1/3	22/17393	0.00379005	0.0217928	0.00423887	MPO	1
2DGaKG>2DG	ego_avg_gene_neg	BP	GO:0071451	cellular response to superoxide	1/3	22/17393	0.00379005	0.0217928	0.00423887	MPO	1
2DGaKG>2DG	ego_avg_gene_neg	BP	GO:1990840	response to lectin	1/3	22/17393	0.00379005	0.0217928	0.00423887	PLCG2	1
2DGaKG>2DG	ego_avg_gene_neg	BP	GO:1990858	cellular response to lectin	1/3	22/17393	0.00379005	0.0217928	0.00423887	PLCG2	1
2DGaKG>2DG	ego_avg_gene_neg	BP	GO:0140632	inflammasome complex assembly	1/3	23/17393	0.0039621	0.0223171	0.00434086	PLCG2	1
2DGaKG>2DG	ego_avg_gene_neg	BP	GO:0000303	response to superoxide	1/3	25/17393	0.00430613	0.0228556	0.0044456	MPO	1
2DGaKG>2DG	ego_avg_gene_neg	BP	GO:0002092	positive regulation of receptor internalization	1/3	27/17393	0.00465009	0.023335	0.00453884	PLCG2	1
2DGaKG>2DG	ego_avg_gene_neg	BP	GO:0002313	mature B cell differentiation involved in immune response	1/3	29/17393	0.00499396	0.0233616	0.00454402	PLCG2	1
2DGaKG>2DG	ego_avg_gene_neg	BP	GO:0034368	protein-lipid complex remodeling	1/3	30/17393	0.00516587	0.0233735	0.00454632	MPO	1
2DGaKG>2DG	ego_avg_gene_neg	BP	GO:0032743	positive regulation of interleukin-2 production	1/3	34/17393	0.00585331	0.0244549	0.00475667	PLCG2	1
2DGaKG>2DG	ego_avg_gene_neg	BP	GO:0050850	positive regulation of calcium-mediated signaling	1/3	34/17393	0.00585331	0.0244549	0.00475667	PLCG2	1
2DGaKG>2DG	ego_avg_gene_neg	BP	GO:0045730	respiratory burst	1/3	35/17393	0.00602512	0.0244549	0.00475667	MPO	1
2DGaKG>2DG	ego_avg_gene_neg	BP	GO:0070884	regulation of calcineurin-NFAT signaling cascade	1/3	35/17393	0.00602512	0.0244549	0.00475667	PLCG2	1
2DGaKG>2DG	ego_avg_gene_neg	BP	GO:1901021	positive regulation of calcium ion transmembrane transporter activity	1/3	37/17393	0.00636868	0.0251108	0.00488425	PLCG2	1
2DGaKG>2DG	ego_avg_gene_neg	BP	GO:0032094	response to food	1/3	39/17393	0.00671216	0.0260923	0.00507517	MPO	1
2DGaKG>2DG	ego_avg_gene_neg	BP	GO:0009395	phospholipid catabolic process	1/3	51/17393	0.00877138	0.0305786	0.00594778	PLCG2	1
2DGaKG>2DG	ego_avg_gene_neg	BP	GO:1902808	positive regulation of cell cycle G1/S phase transition	1/3	55/17393	0.00945715	0.0305786	0.00594778	PLCG2	1
2DGaKG>2DG	ego_avg_gene_neg	BP	GO:0032613	interleukin-10 production	1/3	58/17393	0.00997127	0.0305786	0.00594778	PLCG2	1
2DGaKG>2DG	ego_avg_gene_neg	BP	GO:0031663	lipopolysaccharide-mediated signaling pathway	1/3	62/17393	0.0106565	0.0306374	0.00595922	PLCG2	1
2DGaKG>2DG	ego_avg_gene_neg	BP	GO:0150076	neuroinflammatory response	1/3	66/17393	0.0113414	0.0319151	0.00620774	PLCG2	1
2DGaKG>2DG	ego_avg_gene_neg	BP	GO:0050766	positive regulation of phagocytosis	1/3	69/17393	0.0118549	0.0319151	0.00620774	PLCG2	1
2DGaKG>2DG	ego_avg_gene_neg	BP	GO:0097006	regulation of plasma lipoprotein particle levels	1/3	70/17393	0.012026	0.0319151	0.00620774	MPO	1
2DGaKG>2DG	ego_avg_gene_neg	BP	GO:0048678	response to axon injury	1/3	78/17393	0.0133942	0.0348755	0.00678356	PLCG2	1
2DGaKG>2DG	ego_avg_gene_neg	BP	GO:0071277	cellular response to calcium ion	1/3	83/17393	0.0142487	0.0367537	0.00714889	PLCG2	1
2DGaKG>2DG	ego_avg_gene_neg	BP	GO:0098869	cellular oxidant detoxification	1/3	95/17393	0.0162975	0.0388478	0.00755621	MPO	1
2DGaKG>2DG	ego_avg_gene_neg	BP	GO:0042116	macrophage activation	1/3	102/17393	0.0174913	0.0395705	0.00769678	PLCG2	1
2DGaKG>2DG	ego_avg_gene_neg	BP	GO:0031623	receptor internalization	1/3	112/17393	0.0191951	0.0410274	0.00798016	PLCG2	1
2DGaKG>2DG	ego_avg_gene_neg	BP	GO:0019751	polyol metabolic process	1/3	115/17393	0.0197058	0.0410274	0.00798016	PLCG2	1
2DGaKG>2DG	ego_avg_gene_neg	BP	GO:0032411	positive regulation of transporter activity	1/3	116/17393	0.019876	0.0410274	0.00798016	PLCG2	1
2DGaKG>2DG	ego_avg_gene_neg	BP	GO:0002224	toll-like receptor signaling pathway	1/3	118/17393	0.0202164	0.0410274	0.00798016	PLCG2	1
2DGaKG>2DG	ego_avg_gene_neg	BP	GO:0051209	release of sequestered calcium ion into cytosol	1/3	118/17393	0.0202164	0.0410274	0.00798016	PLCG2	1
2DGaKG>2DG	ego_avg_gene_neg	BP	GO:0051928	positive regulation of calcium ion transport	1/3	118/17393	0.0202164	0.0410274	0.00798016	PLCG2	1
2DGaKG>2DG	ego_avg_gene_neg	BP	GO:0030168	platelet activation	1/3	130/17393	0.0222569	0.0432599	0.0084144	PLCG2	1
2DGaKG>2DG	ego_avg_gene_neg	BP	GO:0006661	phosphatidylinositol biosynthetic process	1/3	131/17393	0.0224268	0.0432853	0.00841934	PLCG2	1
2DGaKG>2DG	ego_avg_gene_neg	BP	GO:0002705	positive regulation of leukocyte mediated immunity	1/3	135/17393	0.0231063	0.0434068	0.00844297	PLCG2	1
2DGaKG>2DG	ego_avg_gene_neg	BP	GO:0098754	detoxification	1/3	135/17393	0.0231063	0.0434068	0.00844297	MPO	1
2DGaKG>2DG	ego_avg_gene_neg	BP	GO:0050871	positive regulation of B cell activation	1/3	140/17393	0.0239552	0.0437856	0.00851665	IGLL1	1
2DGaKG>2DG	ego_avg_gene_neg	BP	GO:0051592	response to calcium ion	1/3	143/17393	0.0244643	0.0438832	0.00853564	PLCG2	1
2DGaKG>2DG	ego_avg_gene_neg	BP	GO:0010634	positive regulation of epithelial cell migration	1/3	146/17393	0.0249732	0.0439019	0.00853927	PLCG2	1
2DGaKG>2DG	ego_avg_gene_neg	BP	GO:0051092	positive regulation of NF-kappaB transcription factor activity	1/3	153/17393	0.02616	0.0451259	0.00877735	PLCG2	1
2DGaKG>2DG	ego_avg_gene_neg	BP	GO:0046434	organophosphate catabolic process	1/3	156/17393	0.0266683	0.0454741	0.00884507	PLCG2	1
2DGaKG>2DG	ego_avg_gene_neg	BP	GO:0046488	phosphatidylinositol metabolic process	1/3	159/17393	0.0271764	0.0454741	0.00884507	PLCG2	1
2DGaKG>2DG	ego_avg_gene_neg	BP	GO:0007568	aging	1/3	161/17393	0.0275151	0.0454741	0.00884507	MPO	1
2DGaKG>2DG	ego_avg_gene_neg	BP	GO:0002833	positive regulation of response to biotic stimulus	1/3	174/17393	0.0297145	0.0471334	0.00916782	PLCG2	1
2DGaKG>2DG	ego_avg_gene_neg	BP	GO:0060401	cytosolic calcium ion transport	1/3	184/17393	0.0314041	0.0495288	0.00963375	PLCG2	1
2DGaKG>2DG	ego_avg_gene_neg	BP	GO:0050731	positive regulation of peptidyl-tyrosine phosphorylation	1/3	187/17393	0.0319106	0.049759	0.00967851	PLCG2	1
2DGaKG>2DG	ego_avg_gene_neg	CC	GO:0071682	endocytic vesicle lumen	1/3	23/18381	0.00374938	0.0470829	0.0192737	MPO	1
2DGaKG>2DG	ego_avg_gene_neg	CC	GO:0042571	immunoglobulin complex, circulating	1/3	65/18381	0.0105719	0.0470829	0.0192737	IGLL1	1
2DGaKG>2DG	ego_avg_gene_neg	CC	GO:0035578	azurophil granule lumen	1/3	91/18381	0.0147797	0.0470829	0.0192737	MPO	1
2DGaKG>2DG	ego_avg_gene_neg	CC	GO:0032587	ruffle membrane	1/3	98/18381	0.0159105	0.0470829	0.0192737	PLCG2	1
2DGaKG>2DG	ego_avg_gene_neg	CC	GO:0045335	phagocytic vesicle	1/3	137/18381	0.022195	0.0470829	0.0192737	MPO	1
2DGaKG>2DG	ego_avg_gene_neg	CC	GO:0019814	immunoglobulin complex	1/3	149/18381	0.0241233	0.0470829	0.0192737	IGLL1	1
2DGaKG>2DG	ego_avg_gene_neg	CC	GO:0005766	primary lysosome	1/3	154/18381	0.024926	0.0470829	0.0192737	MPO	1
2DGaKG>2DG	ego_avg_gene_neg	CC	GO:0042582	azurophil granule	1/3	154/18381	0.024926	0.0470829	0.0192737	MPO	1
2DGaKG>2DG	ego_avg_gene_neg	CC	GO:0005775	vacuolar lumen	1/3	174/18381	0.0281324	0.0470829	0.0192737	MPO	1
2DGaKG>2DG	ego_avg_gene_neg	CC	GO:0031256	leading edge membrane	1/3	176/18381	0.0284527	0.0470829	0.0192737	PLCG2	1
2DGaKG>2DG	ego_avg_gene_neg	CC	GO:0001726	ruffle	1/3	178/18381	0.0287729	0.0470829	0.0192737	PLCG2	1
2DGaKG>2DG	ego_avg_gene_neg	MF	GO:0004435	phosphatidylinositol phospholipase C activity	1/3	26/17749	0.00438843	0.0296026	0.00141639	PLCG2	1
2DGaKG>2DG	ego_avg_gene_neg	MF	GO:0004629	phospholipase C activity	1/3	28/17749	0.00472546	0.0296026	0.00141639	PLCG2	1
2DGaKG>2DG	ego_avg_gene_neg	MF	GO:0001784	phosphotyrosine residue binding	1/3	44/17749	0.00741903	0.0296026	0.00141639	PLCG2	1
2DGaKG>2DG	ego_avg_gene_neg	MF	GO:0004601	peroxidase activity	1/3	50/17749	0.00842787	0.0296026	0.00141639	MPO	1
2DGaKG>2DG	ego_avg_gene_neg	MF	GO:0016684	oxidoreductase activity, acting on peroxide as acceptor	1/3	54/17749	0.00910005	0.0296026	0.00141639	MPO	1
2DGaKG>2DG	ego_avg_gene_neg	MF	GO:0045309	protein phosphorylated amino acid binding	1/3	55/17749	0.00926804	0.0296026	0.00141639	PLCG2	1
2DGaKG>2DG	ego_avg_gene_neg	MF	GO:0097110	scaffold protein binding	1/3	67/17749	0.0112825	0.0296026	0.00141639	PLCG2	1
2DGaKG>2DG	ego_avg_gene_neg	MF	GO:0034987	immunoglobulin receptor binding	1/3	68/17749	0.0114503	0.0296026	0.00141639	IGLL1	1
2DGaKG>2DG	ego_avg_gene_neg	MF	GO:0016209	antioxidant activity	1/3	83/17749	0.0139642	0.0296026	0.00141639	MPO	1
2DGaKG>2DG	ego_avg_gene_neg	MF	GO:0008081	phosphoric diester hydrolase activity	1/3	88/17749	0.0148013	0.0296026	0.00141639	PLCG2	1
2DGaKG>2DG	ego_avg_gene_neg	MF	GO:0051219	phosphoprotein binding	1/3	88/17749	0.0148013	0.0296026	0.00141639	PLCG2	1
2DGaKG>2DG	ego_avg_gene_neg	MF	GO:0004620	phospholipase activity	1/3	105/17749	0.0176437	0.0318365	0.00152328	PLCG2	1
2DGaKG>2DG	ego_avg_gene_neg	MF	GO:1990782	protein tyrosine kinase binding	1/3	112/17749	0.0188125	0.0318365	0.00152328	PLCG2	1
2DGaKG>2DG	ego_avg_gene_neg	MF	GO:0020037	heme binding	1/3	137/17749	0.0229792	0.0325711	0.00155843	MPO	1
2DGaKG>2DG	ego_avg_gene_neg	MF	GO:0046906	tetrapyrrole binding	1/3	147/17749	0.0246426	0.0325711	0.00155843	MPO	1
2DGaKG>2DG	ego_avg_gene_neg	MF	GO:0003823	antigen binding	1/3	160/17749	0.0268022	0.0325711	0.00155843	IGLL1	1
2DGaKG>2DG	ego_avg_gene_neg	MF	GO:0140030	modification-dependent protein binding	1/3	167/17749	0.0279637	0.0325711	0.00155843	PLCG2	1
2DGaKG>2DG	ego_avg_gene_neg	MF	GO:0008201	heparin binding	1/3	168/17749	0.0281296	0.0325711	0.00155843	MPO	1
2DGaKG>2DG	ego_avg_gene_neg	MF	GO:1901681	sulfur compound binding	1/3	266/17749	0.0442923	0.0464015	0.00222017	MPO	1
2DGaKG>2DG	ego_FindMarkers_gene_neg	BP	GO:0006334	nucleosome assembly	6/45	122/17393	6.85424e-07	0.000924637	0.000690475	MACROH2A1/H4C3/H3C4/H1-5/H3C2/H1-4	6
2DGaKG>2DG	ego_FindMarkers_gene_neg	BP	GO:0034728	nucleosome organization	6/45	155/17393	2.77882e-06	0.00187432	0.00139965	MACROH2A1/H4C3/H3C4/H1-5/H3C2/H1-4	6
2DGaKG>2DG	ego_FindMarkers_gene_neg	BP	GO:0009141	nucleoside triphosphate metabolic process	5/45	107/17393	8.05635e-06	0.00324405	0.0024225	NME2/ENO1/DUT/NME1/ATP5MF	5
2DGaKG>2DG	ego_FindMarkers_gene_neg	BP	GO:0065004	protein-DNA complex assembly	6/45	198/17393	1.13552e-05	0.00324405	0.0024225	MACROH2A1/H4C3/H3C4/H1-5/H3C2/H1-4	6
2DGaKG>2DG	ego_FindMarkers_gene_neg	BP	GO:0071824	protein-DNA complex subunit organization	6/45	232/17393	2.78339e-05	0.00405578	0.00302866	MACROH2A1/H4C3/H3C4/H1-5/H3C2/H1-4	6
2DGaKG>2DG	ego_FindMarkers_gene_neg	BP	GO:0006338	chromatin remodeling	6/45	263/17393	5.60769e-05	0.00405578	0.00302866	MACROH2A1/H4C3/H3C4/H1-5/H3C2/H1-4	6
2DGaKG>2DG	ego_FindMarkers_gene_neg	BP	GO:0032640	tumor necrosis factor production	5/45	161/17393	5.78538e-05	0.00405578	0.00302866	PLCG2/MIF/C1QTNF4/GSTP1/CYBA	5
2DGaKG>2DG	ego_FindMarkers_gene_neg	BP	GO:0032680	regulation of tumor necrosis factor production	5/45	161/17393	5.78538e-05	0.00405578	0.00302866	PLCG2/MIF/C1QTNF4/GSTP1/CYBA	5
2DGaKG>2DG	ego_FindMarkers_gene_neg	BP	GO:0009152	purine ribonucleotide biosynthetic process	5/45	166/17393	6.68974e-05	0.00405578	0.00302866	NME2/ENO1/APRT/NME1/ATP5MF	5
2DGaKG>2DG	ego_FindMarkers_gene_neg	BP	GO:0071706	tumor necrosis factor superfamily cytokine production	5/45	166/17393	6.68974e-05	0.00405578	0.00302866	PLCG2/MIF/C1QTNF4/GSTP1/CYBA	5
2DGaKG>2DG	ego_FindMarkers_gene_neg	BP	GO:1903555	regulation of tumor necrosis factor superfamily cytokine production	5/45	166/17393	6.68974e-05	0.00405578	0.00302866	PLCG2/MIF/C1QTNF4/GSTP1/CYBA	5
2DGaKG>2DG	ego_FindMarkers_gene_neg	BP	GO:0000377	RNA splicing, via transesterification reactions with bulged adenosine as nucleophile	6/45	291/17393	9.80335e-05	0.00456315	0.00340754	LSM7/NCL/UBL5/SNRPD1/C1QBP/HSPA8	6
2DGaKG>2DG	ego_FindMarkers_gene_neg	BP	GO:0000398	mRNA splicing, via spliceosome	6/45	291/17393	9.80335e-05	0.00456315	0.00340754	LSM7/NCL/UBL5/SNRPD1/C1QBP/HSPA8	6
2DGaKG>2DG	ego_FindMarkers_gene_neg	BP	GO:0046390	ribose phosphate biosynthetic process	5/45	187/17393	0.000117379	0.00479831	0.00358315	NME2/ENO1/APRT/NME1/ATP5MF	5
2DGaKG>2DG	ego_FindMarkers_gene_neg	BP	GO:0050673	epithelial cell proliferation	6/45	393/17393	0.000495232	0.0164964	0.0123187	NME2/PRKDC/NME1/EGFL7/CYBA/SERPINB1	6
2DGaKG>2DG	ego_FindMarkers_gene_neg	BP	GO:0046034	ATP metabolic process	5/45	266/17393	0.000597147	0.017512	0.0130771	ENO1/NDUFS5/ATP5MF/NDUFS6/HSPA8	5
2DGaKG>2DG	ego_FindMarkers_gene_neg	BP	GO:1901836	regulation of transcription of nucleolar large rRNA by RNA polymerase I	2/45	15/17393	0.000672706	0.0189059	0.014118	NCL/MACROH2A1	2
2DGaKG>2DG	ego_FindMarkers_gene_neg	BP	GO:2000379	positive regulation of reactive oxygen species metabolic process	3/45	68/17393	0.000721119	0.0198528	0.0148251	PLCG2/GSTP1/CYBA	3
2DGaKG>2DG	ego_FindMarkers_gene_neg	BP	GO:0032103	positive regulation of response to external stimulus	6/45	425/17393	0.00074686	0.0201503	0.0150473	PLCG2/MIF/AIF1/PRKDC/C1QBP/CYBA	6
2DGaKG>2DG	ego_FindMarkers_gene_neg	BP	GO:0032200	telomere organization	4/45	161/17393	0.000784195	0.0207427	0.0154897	PRKDC/H4C3/H3C4/H3C2	4
2DGaKG>2DG	ego_FindMarkers_gene_neg	BP	GO:0022900	electron transport chain	4/45	162/17393	0.00080254	0.0208197	0.0155472	NDUFA13/NDUFS5/NDUFS6/CYBA	4
2DGaKG>2DG	ego_FindMarkers_gene_neg	BP	GO:0045618	positive regulation of keratinocyte differentiation	2/45	18/17393	0.000975401	0.0234967	0.0175462	NME2/MACROH2A1	2
2DGaKG>2DG	ego_FindMarkers_gene_neg	BP	GO:0002833	positive regulation of response to biotic stimulus	4/45	174/17393	0.001047	0.02447	0.018273	PLCG2/MIF/PRKDC/CYBA	4
2DGaKG>2DG	ego_FindMarkers_gene_neg	BP	GO:0070734	histone H3-K27 methylation	2/45	19/17393	0.00108836	0.02447	0.018273	MACROH2A1/H1-4	2
2DGaKG>2DG	ego_FindMarkers_gene_neg	BP	GO:0140747	regulation of ncRNA transcription	2/45	21/17393	0.00133219	0.0285259	0.0213018	NCL/MACROH2A1	2
2DGaKG>2DG	ego_FindMarkers_gene_neg	BP	GO:0061081	positive regulation of myeloid leukocyte cytokine production involved in immune response	2/45	22/17393	0.00146301	0.0292361	0.0218321	PLCG2/MIF	2
2DGaKG>2DG	ego_FindMarkers_gene_neg	BP	GO:0007589	body fluid secretion	3/45	88/17393	0.00152308	0.0292361	0.0218321	APRT/NME1/CYBA	3
2DGaKG>2DG	ego_FindMarkers_gene_neg	BP	GO:0050679	positive regulation of epithelial cell proliferation	4/45	193/17393	0.00153458	0.0292361	0.0218321	NME2/NME1/EGFL7/CYBA	4
2DGaKG>2DG	ego_FindMarkers_gene_neg	BP	GO:0048026	positive regulation of mRNA splicing, via spliceosome	2/45	23/17393	0.00159971	0.0296823	0.0221653	NCL/HSPA8	2
2DGaKG>2DG	ego_FindMarkers_gene_neg	BP	GO:1902532	negative regulation of intracellular signal transduction	6/45	498/17393	0.00168807	0.0307731	0.0229799	MIF/ENO1/NDUFA13/GSTP1/PEBP1/C1QBP	6
2DGaKG>2DG	ego_FindMarkers_gene_neg	BP	GO:0070199	establishment of protein localization to chromosome	2/45	26/17393	0.00204485	0.0341092	0.0254711	MACROH2A1/H1-5	2
2DGaKG>2DG	ego_FindMarkers_gene_neg	BP	GO:0046939	nucleotide phosphorylation	3/45	99/17393	0.0021343	0.0346888	0.0259039	NME2/ENO1/NME1	3
2DGaKG>2DG	ego_FindMarkers_gene_neg	BP	GO:0042116	macrophage activation	3/45	102/17393	0.0023238	0.0368802	0.0275403	PLCG2/MIF/AIF1	3
2DGaKG>2DG	ego_FindMarkers_gene_neg	BP	GO:0072593	reactive oxygen species metabolic process	4/45	220/17393	0.00247257	0.038339	0.0286297	PLCG2/NDUFA13/GSTP1/CYBA	4
2DGaKG>2DG	ego_FindMarkers_gene_neg	BP	GO:0061082	myeloid leukocyte cytokine production	2/45	29/17393	0.00254193	0.0385288	0.0287715	PLCG2/MIF	2
2DGaKG>2DG	ego_FindMarkers_gene_neg	BP	GO:0032691	negative regulation of interleukin-1 beta production	2/45	30/17393	0.00271903	0.0398692	0.0297724	GSTP1/SERPINB1	2
2DGaKG>2DG	ego_FindMarkers_gene_neg	BP	GO:0045684	positive regulation of epidermis development	2/45	31/17393	0.00290178	0.0416436	0.0310975	NME2/MACROH2A1	2
2DGaKG>2DG	ego_FindMarkers_gene_neg	BP	GO:0032102	negative regulation of response to external stimulus	5/45	385/17393	0.00305666	0.0429754	0.032092	MIF/GSTP1/AIF1/C1QBP/NUCB2	5
2DGaKG>2DG	ego_FindMarkers_gene_neg	BP	GO:0071168	protein localization to chromatin	2/45	32/17393	0.00309015	0.0429754	0.032092	MACROH2A1/H1-5	2
2DGaKG>2DG	ego_FindMarkers_gene_neg	BP	GO:0045926	negative regulation of growth	4/45	239/17393	0.0033308	0.0442404	0.0330366	ENO1/NDUFA13/CCDC85B/PLAC8	4
2DGaKG>2DG	ego_FindMarkers_gene_neg	BP	GO:0006911	phagocytosis, engulfment	3/45	116/17393	0.00334508	0.0442404	0.0330366	PLCG2/IGLL1/AIF1	3
2DGaKG>2DG	ego_FindMarkers_gene_neg	BP	GO:0002688	regulation of leukocyte chemotaxis	3/45	121/17393	0.00376668	0.0488582	0.036485	MIF/AIF1/C1QBP	3
2DGaKG>2DG	ego_FindMarkers_gene_neg	BP	GO:0001558	regulation of cell growth	5/45	408/17393	0.00391569	0.0498326	0.0372126	ENO1/NDUFA13/CCDC85B/CYBA/H1-5	5
2DGaKG>2DG	ego_FindMarkers_gene_neg	CC	GO:0000786	nucleosome	7/45	125/18381	2.0795e-08	2.77539e-06	1.81742e-06	H2AC11/MACROH2A1/H4C3/H3C4/H1-5/H3C2/H1-4	7
2DGaKG>2DG	ego_FindMarkers_gene_neg	CC	GO:0032993	protein-DNA complex	8/45	216/18381	4.73859e-08	2.77539e-06	1.81742e-06	H2AC11/PRKDC/MACROH2A1/H4C3/H3C4/H1-5/H3C2/H1-4	8
2DGaKG>2DG	ego_FindMarkers_gene_neg	CC	GO:0034774	secretory granule lumen	9/45	322/18381	7.0738e-08	2.77539e-06	1.81742e-06	MIF/NME2/APRT/GSTP1/GMFG/PRSS57/PLAC8/SERPINB1/HSPA8	9
2DGaKG>2DG	ego_FindMarkers_gene_neg	CC	GO:0060205	cytoplasmic vesicle lumen	9/45	325/18381	7.65657e-08	2.77539e-06	1.81742e-06	MIF/NME2/APRT/GSTP1/GMFG/PRSS57/PLAC8/SERPINB1/HSPA8	9
2DGaKG>2DG	ego_FindMarkers_gene_neg	CC	GO:0031983	vesicle lumen	9/45	327/18381	8.06799e-08	2.77539e-06	1.81742e-06	MIF/NME2/APRT/GSTP1/GMFG/PRSS57/PLAC8/SERPINB1/HSPA8	9
2DGaKG>2DG	ego_FindMarkers_gene_neg	CC	GO:0044815	DNA packaging complex	7/45	190/18381	3.67529e-07	1.05358e-05	6.89923e-06	H2AC11/MACROH2A1/H4C3/H3C4/H1-5/H3C2/H1-4	7
2DGaKG>2DG	ego_FindMarkers_gene_neg	CC	GO:1990204	oxidoreductase complex	4/45	116/18381	0.000183751	0.00314715	0.00206086	NDUFA13/NDUFS5/NDUFS6/CYBA	4
2DGaKG>2DG	ego_FindMarkers_gene_neg	CC	GO:0005747	mitochondrial respiratory chain complex I	3/45	48/18381	0.000219568	0.00314715	0.00206086	NDUFA13/NDUFS5/NDUFS6	3
2DGaKG>2DG	ego_FindMarkers_gene_neg	CC	GO:0030964	NADH dehydrogenase complex	3/45	48/18381	0.000219568	0.00314715	0.00206086	NDUFA13/NDUFS5/NDUFS6	3
2DGaKG>2DG	ego_FindMarkers_gene_neg	CC	GO:0045271	respiratory chain complex I	3/45	48/18381	0.000219568	0.00314715	0.00206086	NDUFA13/NDUFS5/NDUFS6	3
2DGaKG>2DG	ego_FindMarkers_gene_neg	CC	GO:0000792	heterochromatin	3/45	69/18381	0.000641687	0.00788358	0.00516244	MACROH2A1/H1-5/H1-4	3
2DGaKG>2DG	ego_FindMarkers_gene_neg	CC	GO:0001726	ruffle	4/45	178/18381	0.000929297	0.0106559	0.00697788	PLCG2/NME2/AIF1/NME1	4
2DGaKG>2DG	ego_FindMarkers_gene_neg	CC	GO:0005681	spliceosomal complex	4/45	192/18381	0.00123017	0.0127371	0.00834067	LSM7/NCL/SNRPD1/HSPA8	4
2DGaKG>2DG	ego_FindMarkers_gene_neg	CC	GO:0070469	respirasome	3/45	97/18381	0.00172154	0.0152468	0.00998415	NDUFA13/NDUFS5/NDUFS6	3
2DGaKG>2DG	ego_FindMarkers_gene_neg	CC	GO:0032587	ruffle membrane	3/45	98/18381	0.00177289	0.0152468	0.00998415	PLCG2/AIF1/NME1	3
2DGaKG>2DG	ego_FindMarkers_gene_neg	CC	GO:0000228	nuclear chromosome	4/45	228/18381	0.00230637	0.0180316	0.0118077	MACROH2A1/H4C3/H3C4/H3C2	4
2DGaKG>2DG	ego_FindMarkers_gene_neg	CC	GO:0046540	U4/U6 x U5 tri-snRNP complex	2/45	31/18381	0.00260487	0.0186683	0.0122246	LSM7/SNRPD1	2
2DGaKG>2DG	ego_FindMarkers_gene_neg	CC	GO:0097526	spliceosomal tri-snRNP complex	2/45	31/18381	0.00260487	0.0186683	0.0122246	LSM7/SNRPD1	2
2DGaKG>2DG	ego_FindMarkers_gene_neg	CC	GO:0098798	mitochondrial protein-containing complex	4/45	276/18381	0.00456993	0.0314411	0.0205888	NDUFA13/NDUFS5/ATP5MF/NDUFS6	4
2DGaKG>2DG	ego_FindMarkers_gene_neg	CC	GO:0000781	chromosome, telomeric region	3/45	165/18381	0.00764701	0.0469745	0.0307605	PRKDC/MACROH2A1/H4C3	3
2DGaKG>2DG	ego_FindMarkers_gene_neg	MF	GO:0016651	oxidoreductase activity, acting on NAD(P)H	4/45	88/17749	7.19676e-05	0.00487149	0.00346886	NDUFA13/NDUFS5/NDUFS6/CYBA	4
2DGaKG>2DG	ego_FindMarkers_gene_neg	MF	GO:0031492	nucleosomal DNA binding	3/45	39/17749	0.00013057	0.00487149	0.00346886	MACROH2A1/H1-5/H1-4	3
2DGaKG>2DG	ego_FindMarkers_gene_neg	MF	GO:0008137	NADH dehydrogenase (ubiquinone) activity	3/45	42/17749	0.000163147	0.00487149	0.00346886	NDUFA13/NDUFS5/NDUFS6	3
2DGaKG>2DG	ego_FindMarkers_gene_neg	MF	GO:0046982	protein heterodimerization activity	6/45	330/17749	0.000174485	0.00487149	0.00346886	H2AC11/MACROH2A1/H4C3/CYBA/H3C4/H3C2	6
2DGaKG>2DG	ego_FindMarkers_gene_neg	MF	GO:0050136	NADH dehydrogenase (quinone) activity	3/45	43/17749	0.000175072	0.00487149	0.00346886	NDUFA13/NDUFS5/NDUFS6	3
2DGaKG>2DG	ego_FindMarkers_gene_neg	MF	GO:0003954	NADH dehydrogenase activity	3/45	45/17749	0.000200591	0.00487149	0.00346886	NDUFA13/NDUFS5/NDUFS6	3
2DGaKG>2DG	ego_FindMarkers_gene_neg	MF	GO:0003955	NAD(P)H dehydrogenase (quinone) activity	3/45	45/17749	0.000200591	0.00487149	0.00346886	NDUFA13/NDUFS5/NDUFS6	3
2DGaKG>2DG	ego_FindMarkers_gene_neg	MF	GO:0009055	electron transfer activity	4/45	122/17749	0.000254602	0.00541029	0.00385253	NDUFA13/NDUFS5/NDUFS6/CYBA	4
2DGaKG>2DG	ego_FindMarkers_gene_neg	MF	GO:0031491	nucleosome binding	3/45	66/17749	0.000623268	0.0105956	0.00754482	MACROH2A1/H1-5/H1-4	3
2DGaKG>2DG	ego_FindMarkers_gene_neg	MF	GO:0015453	oxidoreduction-driven active transmembrane transporter activity	3/45	71/17749	0.000771621	0.0118203	0.00841694	NDUFA13/NDUFS5/NDUFS6	3
2DGaKG>2DG	ego_FindMarkers_gene_neg	MF	GO:0004550	nucleoside diphosphate kinase activity	2/45	17/17749	0.000834375	0.0118203	0.00841694	NME2/NME1	2
2DGaKG>2DG	ego_FindMarkers_gene_neg	MF	GO:0045296	cadherin binding	5/45	333/17749	0.00148942	0.019477	0.0138691	ENO1/PFN1/H3C4/HSPA8/H3C2	5
2DGaKG>2DG	ego_FindMarkers_gene_neg	MF	GO:0004867	serine-type endopeptidase inhibitor activity	3/45	95/17749	0.00179113	0.0217495	0.0154872	SPINK2/PEBP1/SERPINB1	3
2DGaKG>2DG	ego_FindMarkers_gene_neg	MF	GO:0004857	enzyme inhibitor activity	5/45	383/17749	0.00274052	0.029118	0.0207342	SPINK2/PEBP1/MACROH2A1/GMFG/SERPINB1	5
2DGaKG>2DG	ego_FindMarkers_gene_neg	MF	GO:0016776	phosphotransferase activity, phosphate group as acceptor	2/45	38/17749	0.00416959	0.0416959	0.0296906	NME2/NME1	2
2DGaKG>2DG	ego_FindMarkers_gene_neg	MF	GO:0001784	phosphotyrosine residue binding	2/45	44/17749	0.00555704	0.0497208	0.0354049	PLCG2/PFN1	2

## Sheet: DON_DONaKG
Comparison	Method	ONTOLOGY	ID	Description	GeneRatio	BgRatio	pvalue	p.adjust	qvalue	geneID	Count
DON>DONaKG	ego_avg_gene_pos	BP	GO:0072110	glomerular mesangial cell proliferation	1/2	10/17393	0.00114959	0.0187803	0.000956552	EGR1	1
DON>DONaKG	ego_avg_gene_pos	BP	GO:0072203	cell proliferation involved in metanephros development	1/2	10/17393	0.00114959	0.0187803	0.000956552	EGR1	1
DON>DONaKG	ego_avg_gene_pos	BP	GO:1902947	regulation of tau-protein kinase activity	1/2	11/17393	0.00126451	0.0187803	0.000956552	EGR1	1
DON>DONaKG	ego_avg_gene_pos	BP	GO:0061418	regulation of transcription from RNA polymerase II promoter in response to hypoxia	1/2	13/17393	0.00149434	0.0187803	0.000956552	EGR1	1
DON>DONaKG	ego_avg_gene_pos	BP	GO:1901722	regulation of cell proliferation involved in kidney development	1/2	13/17393	0.00149434	0.0187803	0.000956552	EGR1	1
DON>DONaKG	ego_avg_gene_pos	BP	GO:0032352	positive regulation of hormone metabolic process	1/2	14/17393	0.00160924	0.0187803	0.000956552	EGR1	1
DON>DONaKG	ego_avg_gene_pos	BP	GO:0044849	estrous cycle	1/2	14/17393	0.00160924	0.0187803	0.000956552	EGR1	1
DON>DONaKG	ego_avg_gene_pos	BP	GO:0045475	locomotor rhythm	1/2	15/17393	0.00172414	0.0187803	0.000956552	EGR1	1
DON>DONaKG	ego_avg_gene_pos	BP	GO:0072109	glomerular mesangium development	1/2	15/17393	0.00172414	0.0187803	0.000956552	EGR1	1
DON>DONaKG	ego_avg_gene_pos	BP	GO:0042448	progesterone metabolic process	1/2	16/17393	0.00183903	0.0187803	0.000956552	EGR1	1
DON>DONaKG	ego_avg_gene_pos	BP	GO:0072224	metanephric glomerulus development	1/2	16/17393	0.00183903	0.0187803	0.000956552	EGR1	1
DON>DONaKG	ego_avg_gene_pos	BP	GO:0010566	regulation of ketone biosynthetic process	1/2	17/17393	0.00195391	0.0187803	0.000956552	EGR1	1
DON>DONaKG	ego_avg_gene_pos	BP	GO:0006700	C21-steroid hormone biosynthetic process	1/2	20/17393	0.00229852	0.0187803	0.000956552	EGR1	1
DON>DONaKG	ego_avg_gene_pos	BP	GO:0072111	cell proliferation involved in kidney development	1/2	20/17393	0.00229852	0.0187803	0.000956552	EGR1	1
DON>DONaKG	ego_avg_gene_pos	BP	GO:0046885	regulation of hormone biosynthetic process	1/2	22/17393	0.00252823	0.0187803	0.000956552	EGR1	1
DON>DONaKG	ego_avg_gene_pos	BP	GO:0120255	olefinic compound biosynthetic process	1/2	24/17393	0.00275791	0.0187803	0.000956552	EGR1	1
DON>DONaKG	ego_avg_gene_pos	BP	GO:0033233	regulation of protein sumoylation	1/2	25/17393	0.00287274	0.0187803	0.000956552	EGR1	1
DON>DONaKG	ego_avg_gene_pos	BP	GO:0072012	glomerulus vasculature development	1/2	26/17393	0.00298756	0.0187803	0.000956552	EGR1	1
DON>DONaKG	ego_avg_gene_pos	BP	GO:0070498	interleukin-1-mediated signaling pathway	1/2	27/17393	0.00310238	0.0187803	0.000956552	EGR1	1
DON>DONaKG	ego_avg_gene_pos	BP	GO:0061437	renal system vasculature development	1/2	28/17393	0.00321719	0.0187803	0.000956552	EGR1	1
DON>DONaKG	ego_avg_gene_pos	BP	GO:0061440	kidney vasculature development	1/2	28/17393	0.00321719	0.0187803	0.000956552	EGR1	1
DON>DONaKG	ego_avg_gene_pos	BP	GO:0071480	cellular response to gamma radiation	1/2	29/17393	0.00333199	0.0187803	0.000956552	EGR1	1
DON>DONaKG	ego_avg_gene_pos	BP	GO:0042181	ketone biosynthetic process	1/2	43/17393	0.00493855	0.0213609	0.00108799	EGR1	1
DON>DONaKG	ego_avg_gene_pos	BP	GO:1902895	positive regulation of miRNA transcription	1/2	45/17393	0.00516795	0.0213609	0.00108799	EGR1	1
DON>DONaKG	ego_avg_gene_pos	BP	GO:0002931	response to ischemia	1/2	52/17393	0.00597065	0.0219636	0.00111869	EGR1	1
DON>DONaKG	ego_avg_gene_pos	BP	GO:0010332	response to gamma radiation	1/2	54/17393	0.00619993	0.0219636	0.00111869	EGR1	1
DON>DONaKG	ego_avg_gene_pos	BP	GO:0032731	positive regulation of interleukin-1 beta production	1/2	60/17393	0.00688762	0.0219636	0.00111869	EGR1	1
DON>DONaKG	ego_avg_gene_pos	BP	GO:0061614	miRNA transcription	1/2	60/17393	0.00688762	0.0219636	0.00111869	EGR1	1
DON>DONaKG	ego_avg_gene_pos	BP	GO:0035914	skeletal muscle cell differentiation	1/2	64/17393	0.00734595	0.0219636	0.00111869	EGR1	1
DON>DONaKG	ego_avg_gene_pos	BP	GO:0050810	regulation of steroid biosynthetic process	1/2	66/17393	0.00757508	0.0219636	0.00111869	EGR1	1
DON>DONaKG	ego_avg_gene_pos	BP	GO:0032722	positive regulation of chemokine production	1/2	69/17393	0.00791872	0.0219636	0.00111869	EGR1	1
DON>DONaKG	ego_avg_gene_pos	BP	GO:0032922	circadian regulation of gene expression	1/2	69/17393	0.00791872	0.0219636	0.00111869	EGR1	1
DON>DONaKG	ego_avg_gene_pos	BP	GO:0032732	positive regulation of interleukin-1 production	1/2	71/17393	0.00814777	0.0219636	0.00111869	EGR1	1
DON>DONaKG	ego_avg_gene_pos	BP	GO:1901216	positive regulation of neuron death	1/2	84/17393	0.00963601	0.024893	0.0012679	EGR1	1
DON>DONaKG	ego_avg_gene_pos	BP	GO:0032602	chemokine production	1/2	93/17393	0.0106657	0.0252212	0.00128461	EGR1	1
DON>DONaKG	ego_avg_gene_pos	BP	GO:0032611	interleukin-1 beta production	1/2	94/17393	0.01078	0.0252212	0.00128461	EGR1	1
DON>DONaKG	ego_avg_gene_pos	BP	GO:0019218	regulation of steroid metabolic process	1/2	96/17393	0.0110088	0.0252794	0.00128758	EGR1	1
DON>DONaKG	ego_avg_gene_pos	BP	GO:0071456	cellular response to hypoxia	1/2	131/17393	0.0150072	0.0309818	0.00157802	EGR1	1
DON>DONaKG	ego_avg_gene_pos	BP	GO:0070555	response to interleukin-1	1/2	133/17393	0.0152355	0.0309818	0.00157802	EGR1	1
DON>DONaKG	ego_avg_gene_pos	BP	GO:0090090	negative regulation of canonical Wnt signaling pathway	1/2	135/17393	0.0154637	0.0309818	0.00157802	EGR1	1
DON>DONaKG	ego_avg_gene_pos	BP	GO:0036294	cellular response to decreased oxygen levels	1/2	139/17393	0.01592	0.0309818	0.00157802	EGR1	1
DON>DONaKG	ego_avg_gene_pos	BP	GO:0002181	cytoplasmic translation	1/2	144/17393	0.0164903	0.0309818	0.00157802	RPS10	1
DON>DONaKG	ego_avg_gene_pos	BP	GO:0030509	BMP signaling pathway	1/2	157/17393	0.0179723	0.0315535	0.00160714	EGR1	1
DON>DONaKG	ego_avg_gene_pos	BP	GO:0071772	response to BMP	1/2	168/17393	0.0192254	0.0315535	0.00160714	EGR1	1
DON>DONaKG	ego_avg_gene_pos	BP	GO:0071773	cellular response to BMP stimulus	1/2	168/17393	0.0192254	0.0315535	0.00160714	EGR1	1
DON>DONaKG	ego_avg_gene_pos	BP	GO:0009749	response to glucose	1/2	173/17393	0.0197947	0.0317849	0.00161892	EGR1	1
DON>DONaKG	ego_avg_gene_pos	BP	GO:0001659	temperature homeostasis	1/2	176/17393	0.0201362	0.0317849	0.00161892	EGR1	1
DON>DONaKG	ego_avg_gene_pos	BP	GO:0009746	response to hexose	1/2	177/17393	0.02025	0.0317849	0.00161892	EGR1	1
DON>DONaKG	ego_avg_gene_pos	BP	GO:0007626	locomotory behavior	1/2	192/17393	0.0219566	0.0332027	0.00169114	EGR1	1
DON>DONaKG	ego_avg_gene_pos	BP	GO:0042180	cellular ketone metabolic process	1/2	202/17393	0.0230935	0.0345012	0.00175727	EGR1	1
DON>DONaKG	ego_avg_gene_pos	BP	GO:0007623	circadian rhythm	1/2	205/17393	0.0234345	0.0345937	0.00176199	EGR1	1
DON>DONaKG	ego_avg_gene_pos	BP	GO:0032868	response to insulin	1/2	253/17393	0.0288814	0.0402393	0.00204954	EGR1	1
DON>DONaKG	ego_avg_gene_pos	BP	GO:0061448	connective tissue development	1/2	258/17393	0.0294479	0.0405727	0.00206652	EGR1	1
DON>DONaKG	ego_avg_gene_pos	BP	GO:0030217	T cell differentiation	1/2	261/17393	0.0297877	0.0405899	0.0020674	EGR1	1
DON>DONaKG	ego_avg_gene_pos	BP	GO:0001666	response to hypoxia	1/2	274/17393	0.0312596	0.0421326	0.00214597	EGR1	1
DON>DONaKG	ego_avg_gene_pos	BP	GO:0008202	steroid metabolic process	1/2	314/17393	0.0357816	0.0437062	0.00222612	EGR1	1
DON>DONaKG	ego_avg_gene_pos	BP	GO:0062012	regulation of small molecule metabolic process	1/2	323/17393	0.0367976	0.0437062	0.00222612	EGR1	1
DON>DONaKG	ego_avg_gene_pos	BP	GO:0070997	neuron death	1/2	346/17393	0.0393915	0.0455815	0.00232164	EGR1	1
DON>DONaKG	ego_avg_gene_pos	BP	GO:0007178	transmembrane receptor protein serine/threonine kinase signaling pathway	1/2	352/17393	0.0400676	0.0455815	0.00232164	EGR1	1
DON>DONaKG	ego_avg_gene_pos	BP	GO:0060537	muscle tissue development	1/2	384/17393	0.0436695	0.0486608	0.00247848	EGR1	1
DON>DONaKG	ego_avg_gene_pos	BP	GO:0045860	positive regulation of protein kinase activity	1/2	390/17393	0.0443441	0.0486608	0.00247848	EGR1	1
DON>DONaKG	ego_avg_gene_pos	CC	GO:0022627	cytosolic small ribosomal subunit	1/2	42/18381	0.00456484	0.0250676		RPS10	1
DON>DONaKG	ego_avg_gene_pos	CC	GO:0015935	small ribosomal subunit	1/2	68/18381	0.00738546	0.0250676		RPS10	1
DON>DONaKG	ego_avg_gene_pos	CC	GO:0022626	cytosolic ribosome	1/2	99/18381	0.0107433	0.0250676		RPS10	1
DON>DONaKG	ego_avg_gene_pos	CC	GO:0005925	focal adhesion	1/2	419/18381	0.0450721	0.0460289		RPS10	1
DON>DONaKG	ego_avg_gene_pos	CC	GO:0030055	cell-substrate junction	1/2	428/18381	0.0460289	0.0460289		RPS10	1
DON>DONaKG	ego_avg_gene_pos	MF	GO:0035035	histone acetyltransferase binding	1/2	23/17749	0.00259009	0.0129504	0.00545282	EGR1	1
DON>DONaKG	ego_avg_gene_pos	MF	GO:1990841	promoter-specific chromatin binding	1/2	62/17749	0.0069743	0.0174358	0.00734137	EGR1	1
DON>DONaKG	ego_avg_gene_pos	MF	GO:0003735	structural constituent of ribosome	1/2	159/17749	0.0178368	0.0297279	0.012517	RPS10	1
DON>DONaKG	ego_FindMarkers_gene_pos	BP	GO:0032570	response to progesterone	3/27	39/17393	2.93726e-05	0.0258773	0.0193859	FOS/FOSB/CYP1B1	3
DON>DONaKG	ego_FindMarkers_gene_pos	BP	GO:0035914	skeletal muscle cell differentiation	3/27	64/17393	0.000130489	0.030805	0.0230776	EGR1/FOS/BTG2	3
DON>DONaKG	ego_FindMarkers_gene_pos	BP	GO:0007565	female pregnancy	4/27	182/17393	0.000168633	0.030805	0.0230776	FOS/JUNB/H3-3B/FOSB	4
DON>DONaKG	ego_FindMarkers_gene_pos	BP	GO:0044849	estrous cycle	2/27	14/17393	0.000208766	0.030805	0.0230776	EGR1/CYP1B1	2
DON>DONaKG	ego_FindMarkers_gene_pos	BP	GO:0044703	multi-organism reproductive process	4/27	202/17393	0.000251361	0.030805	0.0230776	FOS/JUNB/H3-3B/FOSB	4
DON>DONaKG	ego_FindMarkers_gene_pos	BP	GO:0071277	cellular response to calcium ion	3/27	83/17393	0.000282168	0.030805	0.0230776	FOS/JUNB/FOSB	3
DON>DONaKG	ego_FindMarkers_gene_pos	BP	GO:0044706	multi-multicellular organism process	4/27	210/17393	0.000291465	0.030805	0.0230776	FOS/JUNB/H3-3B/FOSB	4
DON>DONaKG	ego_FindMarkers_gene_pos	BP	GO:1901216	positive regulation of neuron death	3/27	84/17393	0.000292316	0.030805	0.0230776	EGR1/FOS/MCL1	3
DON>DONaKG	ego_FindMarkers_gene_pos	BP	GO:0051591	response to cAMP	3/27	88/17393	0.000335263	0.030805	0.0230776	FOS/FOSB/CYP1B1	3
DON>DONaKG	ego_FindMarkers_gene_pos	BP	GO:0051412	response to corticosterone	2/27	18/17393	0.00034966	0.030805	0.0230776	FOS/FOSB	2
DON>DONaKG	ego_FindMarkers_gene_pos	MF	GO:0003725	double-stranded RNA binding	3/27	75/17749	0.000197055	0.0224642	0.0147272	TUBA1B/EIF4A1/TUBB4B	3
DON>DONaKG	ego_FindMarkers_gene_pos	MF	GO:0000979	RNA polymerase II core promoter sequence-specific DNA binding	2/27	20/17749	0.00041632	0.0237302	0.0155572	FOS/H3-3B	2
DON>DONaKG	ego_FindMarkers_gene_pos	MF	GO:0035198	miRNA binding	2/27	34/17749	0.00121321	0.0461018	0.0302237	HNRNPA2B1/NEAT1	2
DONaKG>DON	ego_avg_gene_neg	BP	GO:0050832	defense response to fungus	2/3	53/17393	2.72789e-05	0.00367005	0.000713854	PLCG2/MPO	2
DONaKG>DON	ego_avg_gene_neg	BP	GO:1903409	reactive oxygen species biosynthetic process	2/3	55/17393	2.93948e-05	0.00367005	0.000713854	PLCG2/MPO	2
DONaKG>DON	ego_avg_gene_neg	BP	GO:0009620	response to fungus	2/3	64/17393	3.98919e-05	0.00367005	0.000713854	PLCG2/MPO	2
DONaKG>DON	ego_avg_gene_neg	BP	GO:0006911	phagocytosis, engulfment	2/3	116/17393	0.00013172	0.00672797	0.00130864	PLCG2/IGLL1	2
DONaKG>DON	ego_avg_gene_neg	BP	GO:0050853	B cell receptor signaling pathway	2/3	116/17393	0.00013172	0.00672797	0.00130864	PLCG2/IGLL1	2
DONaKG>DON	ego_avg_gene_neg	BP	GO:0099024	plasma membrane invagination	2/3	125/17393	0.000152995	0.00672797	0.00130864	PLCG2/IGLL1	2
DONaKG>DON	ego_avg_gene_neg	BP	GO:0010324	membrane invagination	2/3	132/17393	0.000170637	0.00672797	0.00130864	PLCG2/IGLL1	2
DONaKG>DON	ego_avg_gene_neg	BP	GO:0006909	phagocytosis	2/3	295/17393	0.000850474	0.0186301	0.00362371	PLCG2/IGLL1	2
DONaKG>DON	ego_avg_gene_neg	BP	GO:0032496	response to lipopolysaccharide	2/3	319/17393	0.000993814	0.0186301	0.00362371	PLCG2/MPO	2
DONaKG>DON	ego_avg_gene_neg	BP	GO:0042113	B cell activation	2/3	322/17393	0.00101251	0.0186301	0.00362371	PLCG2/IGLL1	2
DONaKG>DON	ego_avg_gene_neg	BP	GO:0042742	defense response to bacterium	2/3	346/17393	0.00116823	0.0189665	0.00368914	MPO/IGLL1	2
DONaKG>DON	ego_avg_gene_neg	BP	GO:0002443	leukocyte mediated immunity	2/3	439/17393	0.00187499	0.0217928	0.00423887	PLCG2/IGLL1	2
DONaKG>DON	ego_avg_gene_neg	BP	GO:0002732	positive regulation of dendritic cell cytokine production	1/3	11/17393	0.00189622	0.0217928	0.00423887	PLCG2	1
DONaKG>DON	ego_avg_gene_neg	BP	GO:0032957	inositol trisphosphate metabolic process	1/3	12/17393	0.00206849	0.0217928	0.00423887	PLCG2	1
DONaKG>DON	ego_avg_gene_neg	BP	GO:0060907	positive regulation of macrophage cytokine production	1/3	12/17393	0.00206849	0.0217928	0.00423887	PLCG2	1
DONaKG>DON	ego_avg_gene_neg	BP	GO:1900227	positive regulation of NLRP3 inflammasome complex assembly	1/3	12/17393	0.00206849	0.0217928	0.00423887	PLCG2	1
DONaKG>DON	ego_avg_gene_neg	BP	GO:0060100	positive regulation of phagocytosis, engulfment	1/3	13/17393	0.00224073	0.0217928	0.00423887	PLCG2	1
DONaKG>DON	ego_avg_gene_neg	BP	GO:1905155	positive regulation of membrane invagination	1/3	13/17393	0.00224073	0.0217928	0.00423887	PLCG2	1
DONaKG>DON	ego_avg_gene_neg	BP	GO:0002679	respiratory burst involved in defense response	1/3	15/17393	0.00258517	0.0217928	0.00423887	MPO	1
DONaKG>DON	ego_avg_gene_neg	BP	GO:0002730	regulation of dendritic cell cytokine production	1/3	15/17393	0.00258517	0.0217928	0.00423887	PLCG2	1
DONaKG>DON	ego_avg_gene_neg	BP	GO:0060099	regulation of phagocytosis, engulfment	1/3	15/17393	0.00258517	0.0217928	0.00423887	PLCG2	1
DONaKG>DON	ego_avg_gene_neg	BP	GO:0150078	positive regulation of neuroinflammatory response	1/3	15/17393	0.00258517	0.0217928	0.00423887	PLCG2	1
DONaKG>DON	ego_avg_gene_neg	BP	GO:1905153	regulation of membrane invagination	1/3	15/17393	0.00258517	0.0217928	0.00423887	PLCG2	1
DONaKG>DON	ego_avg_gene_neg	BP	GO:0002371	dendritic cell cytokine production	1/3	16/17393	0.00275735	0.0217928	0.00423887	PLCG2	1
DONaKG>DON	ego_avg_gene_neg	BP	GO:0034374	low-density lipoprotein particle remodeling	1/3	16/17393	0.00275735	0.0217928	0.00423887	MPO	1
DONaKG>DON	ego_avg_gene_neg	BP	GO:0010934	macrophage cytokine production	1/3	17/17393	0.00292952	0.0217928	0.00423887	PLCG2	1
DONaKG>DON	ego_avg_gene_neg	BP	GO:0010935	regulation of macrophage cytokine production	1/3	17/17393	0.00292952	0.0217928	0.00423887	PLCG2	1
DONaKG>DON	ego_avg_gene_neg	BP	GO:0002281	macrophage activation involved in immune response	1/3	18/17393	0.00310166	0.0217928	0.00423887	PLCG2	1
DONaKG>DON	ego_avg_gene_neg	BP	GO:1903428	positive regulation of reactive oxygen species biosynthetic process	1/3	19/17393	0.00327379	0.0217928	0.00423887	PLCG2	1
DONaKG>DON	ego_avg_gene_neg	BP	GO:0007252	I-kappaB phosphorylation	1/3	20/17393	0.0034459	0.0217928	0.00423887	PLCG2	1
DONaKG>DON	ego_avg_gene_neg	BP	GO:0019430	removal of superoxide radicals	1/3	20/17393	0.0034459	0.0217928	0.00423887	MPO	1
DONaKG>DON	ego_avg_gene_neg	BP	GO:1900225	regulation of NLRP3 inflammasome complex assembly	1/3	20/17393	0.0034459	0.0217928	0.00423887	PLCG2	1
DONaKG>DON	ego_avg_gene_neg	BP	GO:0044546	NLRP3 inflammasome complex assembly	1/3	22/17393	0.00379005	0.0217928	0.00423887	PLCG2	1
DONaKG>DON	ego_avg_gene_neg	BP	GO:0061081	positive regulation of myeloid leukocyte cytokine production involved in immune response	1/3	22/17393	0.00379005	0.0217928	0.00423887	PLCG2	1
DONaKG>DON	ego_avg_gene_neg	BP	GO:0071450	cellular response to oxygen radical	1/3	22/17393	0.00379005	0.0217928	0.00423887	MPO	1
DONaKG>DON	ego_avg_gene_neg	BP	GO:0071451	cellular response to superoxide	1/3	22/17393	0.00379005	0.0217928	0.00423887	MPO	1
DONaKG>DON	ego_avg_gene_neg	BP	GO:1990840	response to lectin	1/3	22/17393	0.00379005	0.0217928	0.00423887	PLCG2	1
DONaKG>DON	ego_avg_gene_neg	BP	GO:1990858	cellular response to lectin	1/3	22/17393	0.00379005	0.0217928	0.00423887	PLCG2	1
DONaKG>DON	ego_avg_gene_neg	BP	GO:0140632	inflammasome complex assembly	1/3	23/17393	0.0039621	0.0223171	0.00434086	PLCG2	1
DONaKG>DON	ego_avg_gene_neg	BP	GO:0000303	response to superoxide	1/3	25/17393	0.00430613	0.0228556	0.0044456	MPO	1
DONaKG>DON	ego_avg_gene_neg	BP	GO:0002092	positive regulation of receptor internalization	1/3	27/17393	0.00465009	0.023335	0.00453884	PLCG2	1
DONaKG>DON	ego_avg_gene_neg	BP	GO:0002313	mature B cell differentiation involved in immune response	1/3	29/17393	0.00499396	0.0233616	0.00454402	PLCG2	1
DONaKG>DON	ego_avg_gene_neg	BP	GO:0034368	protein-lipid complex remodeling	1/3	30/17393	0.00516587	0.0233735	0.00454632	MPO	1
DONaKG>DON	ego_avg_gene_neg	BP	GO:0032743	positive regulation of interleukin-2 production	1/3	34/17393	0.00585331	0.0244549	0.00475667	PLCG2	1
DONaKG>DON	ego_avg_gene_neg	BP	GO:0050850	positive regulation of calcium-mediated signaling	1/3	34/17393	0.00585331	0.0244549	0.00475667	PLCG2	1
DONaKG>DON	ego_avg_gene_neg	BP	GO:0045730	respiratory burst	1/3	35/17393	0.00602512	0.0244549	0.00475667	MPO	1
DONaKG>DON	ego_avg_gene_neg	BP	GO:0070884	regulation of calcineurin-NFAT signaling cascade	1/3	35/17393	0.00602512	0.0244549	0.00475667	PLCG2	1
DONaKG>DON	ego_avg_gene_neg	BP	GO:1901021	positive regulation of calcium ion transmembrane transporter activity	1/3	37/17393	0.00636868	0.0251108	0.00488425	PLCG2	1
DONaKG>DON	ego_avg_gene_neg	BP	GO:0032094	response to food	1/3	39/17393	0.00671216	0.0260923	0.00507517	MPO	1
DONaKG>DON	ego_avg_gene_neg	BP	GO:0009395	phospholipid catabolic process	1/3	51/17393	0.00877138	0.0305786	0.00594778	PLCG2	1
DONaKG>DON	ego_avg_gene_neg	BP	GO:1902808	positive regulation of cell cycle G1/S phase transition	1/3	55/17393	0.00945715	0.0305786	0.00594778	PLCG2	1
DONaKG>DON	ego_avg_gene_neg	BP	GO:0032613	interleukin-10 production	1/3	58/17393	0.00997127	0.0305786	0.00594778	PLCG2	1
DONaKG>DON	ego_avg_gene_neg	BP	GO:0031663	lipopolysaccharide-mediated signaling pathway	1/3	62/17393	0.0106565	0.0306374	0.00595922	PLCG2	1
DONaKG>DON	ego_avg_gene_neg	BP	GO:0150076	neuroinflammatory response	1/3	66/17393	0.0113414	0.0319151	0.00620774	PLCG2	1
DONaKG>DON	ego_avg_gene_neg	BP	GO:0050766	positive regulation of phagocytosis	1/3	69/17393	0.0118549	0.0319151	0.00620774	PLCG2	1
DONaKG>DON	ego_avg_gene_neg	BP	GO:0097006	regulation of plasma lipoprotein particle levels	1/3	70/17393	0.012026	0.0319151	0.00620774	MPO	1
DONaKG>DON	ego_avg_gene_neg	BP	GO:0048678	response to axon injury	1/3	78/17393	0.0133942	0.0348755	0.00678356	PLCG2	1
DONaKG>DON	ego_avg_gene_neg	BP	GO:0071277	cellular response to calcium ion	1/3	83/17393	0.0142487	0.0367537	0.00714889	PLCG2	1
DONaKG>DON	ego_avg_gene_neg	BP	GO:0098869	cellular oxidant detoxification	1/3	95/17393	0.0162975	0.0388478	0.00755621	MPO	1
DONaKG>DON	ego_avg_gene_neg	BP	GO:0042116	macrophage activation	1/3	102/17393	0.0174913	0.0395705	0.00769678	PLCG2	1
DONaKG>DON	ego_avg_gene_neg	BP	GO:0031623	receptor internalization	1/3	112/17393	0.0191951	0.0410274	0.00798016	PLCG2	1
DONaKG>DON	ego_avg_gene_neg	BP	GO:0019751	polyol metabolic process	1/3	115/17393	0.0197058	0.0410274	0.00798016	PLCG2	1
DONaKG>DON	ego_avg_gene_neg	BP	GO:0032411	positive regulation of transporter activity	1/3	116/17393	0.019876	0.0410274	0.00798016	PLCG2	1
DONaKG>DON	ego_avg_gene_neg	BP	GO:0002224	toll-like receptor signaling pathway	1/3	118/17393	0.0202164	0.0410274	0.00798016	PLCG2	1
DONaKG>DON	ego_avg_gene_neg	BP	GO:0051209	release of sequestered calcium ion into cytosol	1/3	118/17393	0.0202164	0.0410274	0.00798016	PLCG2	1
DONaKG>DON	ego_avg_gene_neg	BP	GO:0051928	positive regulation of calcium ion transport	1/3	118/17393	0.0202164	0.0410274	0.00798016	PLCG2	1
DONaKG>DON	ego_avg_gene_neg	BP	GO:0030168	platelet activation	1/3	130/17393	0.0222569	0.0432599	0.0084144	PLCG2	1
DONaKG>DON	ego_avg_gene_neg	BP	GO:0006661	phosphatidylinositol biosynthetic process	1/3	131/17393	0.0224268	0.0432853	0.00841934	PLCG2	1
DONaKG>DON	ego_avg_gene_neg	BP	GO:0002705	positive regulation of leukocyte mediated immunity	1/3	135/17393	0.0231063	0.0434068	0.00844297	PLCG2	1
DONaKG>DON	ego_avg_gene_neg	BP	GO:0098754	detoxification	1/3	135/17393	0.0231063	0.0434068	0.00844297	MPO	1
DONaKG>DON	ego_avg_gene_neg	BP	GO:0050871	positive regulation of B cell activation	1/3	140/17393	0.0239552	0.0437856	0.00851665	IGLL1	1
DONaKG>DON	ego_avg_gene_neg	BP	GO:0051592	response to calcium ion	1/3	143/17393	0.0244643	0.0438832	0.00853564	PLCG2	1
DONaKG>DON	ego_avg_gene_neg	BP	GO:0010634	positive regulation of epithelial cell migration	1/3	146/17393	0.0249732	0.0439019	0.00853927	PLCG2	1
DONaKG>DON	ego_avg_gene_neg	BP	GO:0051092	positive regulation of NF-kappaB transcription factor activity	1/3	153/17393	0.02616	0.0451259	0.00877735	PLCG2	1
DONaKG>DON	ego_avg_gene_neg	BP	GO:0046434	organophosphate catabolic process	1/3	156/17393	0.0266683	0.0454741	0.00884507	PLCG2	1
DONaKG>DON	ego_avg_gene_neg	BP	GO:0046488	phosphatidylinositol metabolic process	1/3	159/17393	0.0271764	0.0454741	0.00884507	PLCG2	1
DONaKG>DON	ego_avg_gene_neg	BP	GO:0007568	aging	1/3	161/17393	0.0275151	0.0454741	0.00884507	MPO	1
DONaKG>DON	ego_avg_gene_neg	BP	GO:0002833	positive regulation of response to biotic stimulus	1/3	174/17393	0.0297145	0.0471334	0.00916782	PLCG2	1
DONaKG>DON	ego_avg_gene_neg	BP	GO:0060401	cytosolic calcium ion transport	1/3	184/17393	0.0314041	0.0495288	0.00963375	PLCG2	1
DONaKG>DON	ego_avg_gene_neg	BP	GO:0050731	positive regulation of peptidyl-tyrosine phosphorylation	1/3	187/17393	0.0319106	0.049759	0.00967851	PLCG2	1
DONaKG>DON	ego_avg_gene_neg	CC	GO:0071682	endocytic vesicle lumen	1/3	23/18381	0.00374938	0.0470829	0.0192737	MPO	1
DONaKG>DON	ego_avg_gene_neg	CC	GO:0042571	immunoglobulin complex, circulating	1/3	65/18381	0.0105719	0.0470829	0.0192737	IGLL1	1
DONaKG>DON	ego_avg_gene_neg	CC	GO:0035578	azurophil granule lumen	1/3	91/18381	0.0147797	0.0470829	0.0192737	MPO	1
DONaKG>DON	ego_avg_gene_neg	CC	GO:0032587	ruffle membrane	1/3	98/18381	0.0159105	0.0470829	0.0192737	PLCG2	1
DONaKG>DON	ego_avg_gene_neg	CC	GO:0045335	phagocytic vesicle	1/3	137/18381	0.022195	0.0470829	0.0192737	MPO	1
DONaKG>DON	ego_avg_gene_neg	CC	GO:0019814	immunoglobulin complex	1/3	149/18381	0.0241233	0.0470829	0.0192737	IGLL1	1
DONaKG>DON	ego_avg_gene_neg	CC	GO:0005766	primary lysosome	1/3	154/18381	0.024926	0.0470829	0.0192737	MPO	1
DONaKG>DON	ego_avg_gene_neg	CC	GO:0042582	azurophil granule	1/3	154/18381	0.024926	0.0470829	0.0192737	MPO	1
DONaKG>DON	ego_avg_gene_neg	CC	GO:0005775	vacuolar lumen	1/3	174/18381	0.0281324	0.0470829	0.0192737	MPO	1
DONaKG>DON	ego_avg_gene_neg	CC	GO:0031256	leading edge membrane	1/3	176/18381	0.0284527	0.0470829	0.0192737	PLCG2	1
DONaKG>DON	ego_avg_gene_neg	CC	GO:0001726	ruffle	1/3	178/18381	0.0287729	0.0470829	0.0192737	PLCG2	1
DONaKG>DON	ego_avg_gene_neg	MF	GO:0004435	phosphatidylinositol phospholipase C activity	1/3	26/17749	0.00438843	0.0296026	0.00141639	PLCG2	1
DONaKG>DON	ego_avg_gene_neg	MF	GO:0004629	phospholipase C activity	1/3	28/17749	0.00472546	0.0296026	0.00141639	PLCG2	1
DONaKG>DON	ego_avg_gene_neg	MF	GO:0001784	phosphotyrosine residue binding	1/3	44/17749	0.00741903	0.0296026	0.00141639	PLCG2	1
DONaKG>DON	ego_avg_gene_neg	MF	GO:0004601	peroxidase activity	1/3	50/17749	0.00842787	0.0296026	0.00141639	MPO	1
DONaKG>DON	ego_avg_gene_neg	MF	GO:0016684	oxidoreductase activity, acting on peroxide as acceptor	1/3	54/17749	0.00910005	0.0296026	0.00141639	MPO	1
DONaKG>DON	ego_avg_gene_neg	MF	GO:0045309	protein phosphorylated amino acid binding	1/3	55/17749	0.00926804	0.0296026	0.00141639	PLCG2	1
DONaKG>DON	ego_avg_gene_neg	MF	GO:0097110	scaffold protein binding	1/3	67/17749	0.0112825	0.0296026	0.00141639	PLCG2	1
DONaKG>DON	ego_avg_gene_neg	MF	GO:0034987	immunoglobulin receptor binding	1/3	68/17749	0.0114503	0.0296026	0.00141639	IGLL1	1
DONaKG>DON	ego_avg_gene_neg	MF	GO:0016209	antioxidant activity	1/3	83/17749	0.0139642	0.0296026	0.00141639	MPO	1
DONaKG>DON	ego_avg_gene_neg	MF	GO:0008081	phosphoric diester hydrolase activity	1/3	88/17749	0.0148013	0.0296026	0.00141639	PLCG2	1
DONaKG>DON	ego_avg_gene_neg	MF	GO:0051219	phosphoprotein binding	1/3	88/17749	0.0148013	0.0296026	0.00141639	PLCG2	1
DONaKG>DON	ego_avg_gene_neg	MF	GO:0004620	phospholipase activity	1/3	105/17749	0.0176437	0.0318365	0.00152328	PLCG2	1
DONaKG>DON	ego_avg_gene_neg	MF	GO:1990782	protein tyrosine kinase binding	1/3	112/17749	0.0188125	0.0318365	0.00152328	PLCG2	1
DONaKG>DON	ego_avg_gene_neg	MF	GO:0020037	heme binding	1/3	137/17749	0.0229792	0.0325711	0.00155843	MPO	1
DONaKG>DON	ego_avg_gene_neg	MF	GO:0046906	tetrapyrrole binding	1/3	147/17749	0.0246426	0.0325711	0.00155843	MPO	1
DONaKG>DON	ego_avg_gene_neg	MF	GO:0003823	antigen binding	1/3	160/17749	0.0268022	0.0325711	0.00155843	IGLL1	1
DONaKG>DON	ego_avg_gene_neg	MF	GO:0140030	modification-dependent protein binding	1/3	167/17749	0.0279637	0.0325711	0.00155843	PLCG2	1
DONaKG>DON	ego_avg_gene_neg	MF	GO:0008201	heparin binding	1/3	168/17749	0.0281296	0.0325711	0.00155843	MPO	1
DONaKG>DON	ego_avg_gene_neg	MF	GO:1901681	sulfur compound binding	1/3	266/17749	0.0442923	0.0464015	0.00222017	MPO	1
DONaKG>DON	ego_FindMarkers_gene_neg	BP	GO:0002181	cytoplasmic translation	3/7	144/17393	1.89852e-05	0.00715743	0.00415677	RPL27A/RPL36/RPL31	3
DONaKG>DON	ego_FindMarkers_gene_neg	CC	GO:0022625	cytosolic large ribosomal subunit	3/7	56/18381	9.29427e-07	1.67297e-05	6.84841e-06	RPL27A/RPL36/RPL31	3
DONaKG>DON	ego_FindMarkers_gene_neg	CC	GO:0005844	polysome	2/7	65/18381	0.000255642	0.000657366	0.000269097	RPL36/RPL31	2
DONaKG>DON	ego_FindMarkers_gene_neg	MF	GO:0003735	structural constituent of ribosome	3/7	159/17749	2.40486e-05	0.00050502	0.000126571	RPL27A/RPL36/RPL31	3
DONaKG>DON	ego_FindMarkers_gene_neg	MF	GO:0008097	5S rRNA binding	1/7	10/17749	0.00393789	0.0413478	0.0103629	NOP53	1
DONaKG>DON	ego_FindMarkers_gene_neg	MF	GO:0004435	phosphatidylinositol phospholipase C activity	1/7	26/17749	0.0102109	0.04945	0.0123935	PLCG2	1
DONaKG>DON	ego_FindMarkers_gene_neg	MF	GO:0004629	phospholipase C activity	1/7	28/17749	0.0109926	0.04945	0.0123935	PLCG2	1
DONaKG>DON	ego_FindMarkers_gene_neg	MF	GO:0048019	receptor antagonist activity	1/7	30/17749	0.0117738	0.04945	0.0123935	MTRNR2L2	1
DONaKG>DON	ego_FindMarkers_gene_neg	MF	GO:0030547	signaling receptor inhibitor activity	1/7	41/17749	0.016061	0.0498865	0.0125029	MTRNR2L2	1
DONaKG>DON	ego_FindMarkers_gene_neg	MF	GO:0001784	phosphotyrosine residue binding	1/7	44/17749	0.0172275	0.0498865	0.0125029	PLCG2	1
DONaKG>DON	ego_FindMarkers_gene_neg	MF	GO:0045309	protein phosphorylated amino acid binding	1/7	55/17749	0.0214944	0.0498865	0.0125029	PLCG2	1
DONaKG>DON	ego_FindMarkers_gene_neg	MF	GO:0002039	p53 binding	1/7	66/17749	0.0257454	0.0498865	0.0125029	NOP53	1
DONaKG>DON	ego_FindMarkers_gene_neg	MF	GO:0097110	scaffold protein binding	1/7	67/17749	0.026131	0.0498865	0.0125029	PLCG2	1

## Sheet: AOA_AOAaKG
Comparison	Method	ONTOLOGY	ID	Description	GeneRatio	BgRatio	pvalue	p.adjust	qvalue	geneID	Count
AOA>AOAaKG	ego_avg_gene_pos	BP	GO:0002478	antigen processing and presentation of exogenous peptide antigen	11/66	36/17393	5.45295e-19	1.00389e-15	6.92237e-16	CTSS/FCER1G/CD74/HLA-A/HLA-DRA/HLA-DRB1/HLA-DPA1/HLA-DPB1/CTSD/B2M/IFI30	11
AOA>AOAaKG	ego_avg_gene_pos	BP	GO:0007159	leukocyte cell-cell adhesion	14/66	366/17393	7.49277e-11	1.72427e-08	1.18898e-08	S100A9/S100A8/CD74/SOX4/HLA-A/HLA-DRA/HLA-DRB1/HLA-DPA1/HLA-DPB1/GPNMB/CD44/LGALS3/B2M/CCL2	14
AOA>AOAaKG	ego_avg_gene_pos	BP	GO:0002399	MHC class II protein complex assembly	5/66	14/17393	1.31452e-09	2.20004e-07	1.51705e-07	HLA-DRA/HLA-DRB1/HLA-DPA1/HLA-DPB1/B2M	5
AOA>AOAaKG	ego_avg_gene_pos	BP	GO:0002503	peptide antigen assembly with MHC class II protein complex	5/66	14/17393	1.31452e-09	2.20004e-07	1.51705e-07	HLA-DRA/HLA-DRB1/HLA-DPA1/HLA-DPB1/B2M	5
AOA>AOAaKG	ego_avg_gene_pos	BP	GO:1903037	regulation of leukocyte cell-cell adhesion	12/66	329/17393	3.38804e-09	5.19782e-07	3.58419e-07	CD74/SOX4/HLA-A/HLA-DRA/HLA-DRB1/HLA-DPA1/HLA-DPB1/GPNMB/CD44/LGALS3/B2M/CCL2	12
AOA>AOAaKG	ego_avg_gene_pos	BP	GO:0042110	T cell activation	13/66	500/17393	3.98724e-08	4.07806e-06	2.81205e-06	FCER1G/CD74/SOX4/HLA-A/HLA-DRA/HLA-DRB1/HLA-DPA1/HLA-DPB1/GPNMB/CD44/LGALS3/B2M/CCL2	13
AOA>AOAaKG	ego_avg_gene_pos	BP	GO:0050863	regulation of T cell activation	11/66	336/17393	4.94398e-08	4.79046e-06	3.30329e-06	CD74/SOX4/HLA-A/HLA-DRA/HLA-DRB1/HLA-DPA1/HLA-DPB1/GPNMB/LGALS3/B2M/CCL2	11
AOA>AOAaKG	ego_avg_gene_pos	BP	GO:0001912	positive regulation of leukocyte mediated cytotoxicity	6/66	56/17393	6.62191e-08	5.8052e-06	4.00302e-06	HLA-A/HLA-B/HLA-DRA/HLA-DRB1/B2M/TYROBP	6
AOA>AOAaKG	ego_avg_gene_pos	BP	GO:0001916	positive regulation of T cell mediated cytotoxicity	5/66	29/17393	7.46268e-08	6.24491e-06	4.30622e-06	HLA-A/HLA-B/HLA-DRA/HLA-DRB1/B2M	5
AOA>AOAaKG	ego_avg_gene_pos	BP	GO:0030593	neutrophil chemotaxis	7/66	103/17393	1.21539e-07	9.32305e-06	6.42877e-06	S100A9/S100A8/FCER1G/CXCL8/CD74/LGALS3/CCL2	7
AOA>AOAaKG	ego_avg_gene_pos	BP	GO:0050870	positive regulation of T cell activation	9/66	218/17393	1.28971e-07	9.49744e-06	6.54902e-06	CD74/SOX4/HLA-A/HLA-DRA/HLA-DRB1/HLA-DPA1/HLA-DPB1/B2M/CCL2	9
AOA>AOAaKG	ego_avg_gene_pos	BP	GO:0031343	positive regulation of cell killing	6/66	63/17393	1.35732e-07	9.61089e-06	6.62725e-06	HLA-A/HLA-B/HLA-DRA/HLA-DRB1/B2M/TYROBP	6
AOA>AOAaKG	ego_avg_gene_pos	BP	GO:0097529	myeloid leukocyte migration	9/66	223/17393	1.56435e-07	1.06665e-05	7.35518e-06	S100A9/S100A8/FCER1G/CXCL8/CD74/PLA2G7/CD9/LGALS3/CCL2	9
AOA>AOAaKG	ego_avg_gene_pos	BP	GO:0051238	sequestering of metal ion	4/66	15/17393	2.50104e-07	1.58773e-05	1.09483e-05	S100A9/S100A8/FTH1/FTL	4
AOA>AOAaKG	ego_avg_gene_pos	BP	GO:0051251	positive regulation of lymphocyte activation	10/66	354/17393	8.23666e-07	4.33248e-05	2.98749e-05	CD74/SOX4/HLA-A/HLA-DRA/HLA-DRB1/HLA-DPA1/HLA-DPB1/B2M/CCL2/TYROBP	10
AOA>AOAaKG	ego_avg_gene_pos	BP	GO:0001913	T cell mediated cytotoxicity	5/66	47/17393	9.14514e-07	4.67672e-05	3.22486e-05	HLA-A/HLA-B/HLA-DRA/HLA-DRB1/B2M	5
AOA>AOAaKG	ego_avg_gene_pos	BP	GO:0050670	regulation of lymphocyte proliferation	8/66	227/17393	2.22872e-06	0.000100075	6.90074e-05	CD74/HLA-A/HLA-DRB1/HLA-DPA1/HLA-DPB1/GPNMB/LGALS3/TYROBP	8
AOA>AOAaKG	ego_avg_gene_pos	BP	GO:0032944	regulation of mononuclear cell proliferation	8/66	230/17393	2.45757e-06	0.000103839	7.1603e-05	CD74/HLA-A/HLA-DRB1/HLA-DPA1/HLA-DPB1/GPNMB/LGALS3/TYROBP	8
AOA>AOAaKG	ego_avg_gene_pos	BP	GO:0002683	negative regulation of immune system process	10/66	403/17393	2.64598e-06	0.000105897	7.30218e-05	CD74/HLA-A/HLA-B/HLA-DRB1/GPNMB/LGALS3/CD68/CCL2/GRN/TYROBP	10
AOA>AOAaKG	ego_avg_gene_pos	BP	GO:2001242	regulation of intrinsic apoptotic signaling pathway	7/66	163/17393	2.73162e-06	0.000106998	7.37812e-05	S100A9/S100A8/CD74/SOD2/CD44/TPT1/MMP9	7
AOA>AOAaKG	ego_avg_gene_pos	BP	GO:0045861	negative regulation of proteolysis	9/66	328/17393	3.88959e-06	0.000146137	0.00010077	SERPINB1/CTSB/SDCBP/CD44/ANXA2/NOP53/MMP9/CTSZ/CSTB	9
AOA>AOAaKG	ego_avg_gene_pos	BP	GO:0002237	response to molecule of bacterial origin	9/66	337/17393	4.84595e-06	0.000174929	0.000120624	S100A9/S100A8/CXCL8/SOD2/VIM/B2M/CD68/CCL2/ACP5	9
AOA>AOAaKG	ego_avg_gene_pos	BP	GO:0052547	regulation of peptidase activity	10/66	433/17393	5.00283e-06	0.000177119	0.000122134	S100A9/S100A8/SERPINB1/CTSB/CTSD/CD44/ANXA2/GRN/MMP9/CSTB	10
AOA>AOAaKG	ego_avg_gene_pos	BP	GO:0002443	leukocyte mediated immunity	10/66	439/17393	5.64784e-06	0.000193071	0.000133133	FCER1G/CD74/HLA-A/HLA-B/HLA-DRA/HLA-DRB1/HLA-DPA1/HLA-DPB1/B2M/TYROBP	10
AOA>AOAaKG	ego_avg_gene_pos	BP	GO:0001906	cell killing	7/66	182/17393	5.66313e-06	0.000193071	0.000133133	HLA-A/HLA-B/HLA-DRA/HLA-DRB1/LYZ/B2M/TYROBP	7
AOA>AOAaKG	ego_avg_gene_pos	BP	GO:1903317	regulation of protein maturation	5/66	68/17393	5.84481e-06	0.000195642	0.000134906	PRKACB/S100A10/SOX4/ANXA2/CTSZ	5
AOA>AOAaKG	ego_avg_gene_pos	BP	GO:0050727	regulation of inflammatory response	9/66	349/17393	6.43072e-06	0.00020412	0.000140752	S100A9/S100A8/HLA-DRB1/PLA2G7/NEAT1/GRN/ACP5/MMP9/TMSB4X	9
AOA>AOAaKG	ego_avg_gene_pos	BP	GO:0002460	adaptive immune response based on somatic recombination of immune receptors built from immunoglobulin superfamily domains	9/66	352/17393	6.89012e-06	0.000214995	0.000148251	FCER1G/CD74/HLA-A/HLA-B/HLA-DRA/HLA-DRB1/HLA-DPA1/HLA-DPB1/B2M	9
AOA>AOAaKG	ego_avg_gene_pos	BP	GO:0002381	immunoglobulin production involved in immunoglobulin-mediated immune response	5/66	71/17393	7.23658e-06	0.000222042	0.000153111	HLA-DRA/HLA-DRB1/HLA-DPA1/HLA-DPB1/B2M	5
AOA>AOAaKG	ego_avg_gene_pos	BP	GO:0001909	leukocyte mediated cytotoxicity	6/66	127/17393	8.54525e-06	0.000257898	0.000177836	HLA-A/HLA-B/HLA-DRA/HLA-DRB1/B2M/TYROBP	6
AOA>AOAaKG	ego_avg_gene_pos	BP	GO:0048145	regulation of fibroblast proliferation	5/66	77/17393	1.07908e-05	0.000320418	0.000220946	S100A6/CD74/SOD2/FTH1/IFI30	5
AOA>AOAaKG	ego_avg_gene_pos	BP	GO:0048144	fibroblast proliferation	5/66	79/17393	1.22373e-05	0.000343864	0.000237114	S100A6/CD74/SOD2/FTH1/IFI30	5
AOA>AOAaKG	ego_avg_gene_pos	BP	GO:0055076	transition metal ion homeostasis	6/66	136/17393	1.26494e-05	0.000347576	0.000239673	S100A9/S100A8/SOD2/FTH1/B2M/FTL	6
AOA>AOAaKG	ego_avg_gene_pos	BP	GO:0050866	negative regulation of cell activation	7/66	209/17393	1.39742e-05	0.000376653	0.000259723	CD74/HLA-DRB1/GPNMB/CD9/LGALS3/GRN/TYROBP	7
AOA>AOAaKG	ego_avg_gene_pos	BP	GO:0043065	positive regulation of apoptotic process	10/66	488/17393	1.4218e-05	0.000376653	0.000259723	S100A9/S100A8/SQSTM1/SOX4/SOD2/CTSD/CCL2/GRN/TYROBP/MMP9	10
AOA>AOAaKG	ego_avg_gene_pos	BP	GO:0046651	lymphocyte proliferation	8/66	293/17393	1.45119e-05	0.000376653	0.000259723	CD74/HLA-A/HLA-DRB1/HLA-DPA1/HLA-DPB1/GPNMB/LGALS3/TYROBP	8
AOA>AOAaKG	ego_avg_gene_pos	BP	GO:0014002	astrocyte development	4/66	40/17393	1.55928e-05	0.000393239	0.00027116	S100A9/S100A8/VIM/GRN	4
AOA>AOAaKG	ego_avg_gene_pos	BP	GO:0042119	neutrophil activation	4/66	40/17393	1.55928e-05	0.000393239	0.00027116	FCER1G/CXCL8/GRN/TYROBP	4
AOA>AOAaKG	ego_avg_gene_pos	BP	GO:0032943	mononuclear cell proliferation	8/66	297/17393	1.60039e-05	0.000398152	0.000274548	CD74/HLA-A/HLA-DRB1/HLA-DPA1/HLA-DPB1/GPNMB/LGALS3/TYROBP	8
AOA>AOAaKG	ego_avg_gene_pos	BP	GO:0042554	superoxide anion generation	4/66	41/17393	1.72294e-05	0.000422925	0.00029163	SOD2/ACP5/TYROBP/CYBB	4
AOA>AOAaKG	ego_avg_gene_pos	BP	GO:0032103	positive regulation of response to external stimulus	9/66	425/17393	3.07765e-05	0.000690969	0.000476462	S100A9/S100A8/CXCL8/CD74/PLA2G7/NEAT1/GRN/TYROBP/TMSB4X	9
AOA>AOAaKG	ego_avg_gene_pos	BP	GO:0016045	detection of bacterium	3/66	17/17393	3.41641e-05	0.000748763	0.000516314	HLA-A/HLA-B/HLA-DRB1	3
AOA>AOAaKG	ego_avg_gene_pos	BP	GO:2001257	regulation of cation channel activity	6/66	164/17393	3.6504e-05	0.000778746	0.00053699	CTSS/CRHBP/AHNAK/CCL2/MMP9/TMSB4X	6
AOA>AOAaKG	ego_avg_gene_pos	BP	GO:0042742	defense response to bacterium	8/66	346/17393	4.75622e-05	0.000985677	0.00067968	S100A9/S100A8/FCER1G/HLA-A/LYZ/GRN/ACP5/RPL39	8
AOA>AOAaKG	ego_avg_gene_pos	BP	GO:0002824	positive regulation of adaptive immune response based on somatic recombination of immune receptors built from immunoglobulin superfamily domains	5/66	107/17393	5.31939e-05	0.00108811	0.000750315	HLA-A/HLA-B/HLA-DRA/HLA-DRB1/B2M	5
AOA>AOAaKG	ego_avg_gene_pos	BP	GO:0001819	positive regulation of cytokine production	9/66	460/17393	5.68976e-05	0.00112633	0.000776667	FCER1G/CHI3L1/CD74/HLA-A/HLA-DPA1/HLA-DPB1/B2M/TYROBP/CYBB	9
AOA>AOAaKG	ego_avg_gene_pos	BP	GO:1900120	regulation of receptor binding	3/66	21/17393	6.60992e-05	0.00124277	0.000856963	B2M/ANXA2/MMP9	3
AOA>AOAaKG	ego_avg_gene_pos	BP	GO:0031623	receptor internalization	5/66	112/17393	6.61552e-05	0.00124277	0.000856963	FCER1G/CXCL8/SDCBP/CD9/ANXA2	5
AOA>AOAaKG	ego_avg_gene_pos	BP	GO:0002286	T cell activation involved in immune response	5/66	115/17393	7.50246e-05	0.0013812	0.000952418	FCER1G/CD74/HLA-DRA/HLA-DRB1/LGALS3	5
AOA>AOAaKG	ego_avg_gene_pos	BP	GO:0019730	antimicrobial humoral response	5/66	122/17393	9.9283e-05	0.0017575	0.0012119	S100A9/CXCL8/HLA-A/LYZ/RPL39	5
AOA>AOAaKG	ego_avg_gene_pos	BP	GO:0097193	intrinsic apoptotic signaling pathway	7/66	287/17393	0.000104912	0.00183945	0.00126841	S100A9/S100A8/CD74/SOD2/CD44/TPT1/MMP9	7
AOA>AOAaKG	ego_avg_gene_pos	BP	GO:0031639	plasminogen activation	3/66	25/17393	0.000113073	0.00190979	0.00131691	S100A10/ANXA2/CTSZ	3
AOA>AOAaKG	ego_avg_gene_pos	BP	GO:0070374	positive regulation of ERK1 and ERK2 cascade	6/66	208/17393	0.000136078	0.00223678	0.00154239	CHI3L1/CD74/HLA-DRB1/GPNMB/CD44/CCL2	6
AOA>AOAaKG	ego_avg_gene_pos	BP	GO:0097006	regulation of plasma lipoprotein particle levels	4/66	70/17393	0.000143638	0.00231963	0.00159951	PRKACB/PLA2G7/LIPA/ANXA2	4
AOA>AOAaKG	ego_avg_gene_pos	BP	GO:0006959	humoral immune response	7/66	303/17393	0.000146824	0.00235045	0.00162077	S100A9/CXCL8/HLA-A/HLA-DRB1/LYZ/CCL2/RPL39	7
AOA>AOAaKG	ego_avg_gene_pos	BP	GO:0002440	production of molecular mediator of immune response	7/66	304/17393	0.000149838	0.00237554	0.00163807	CD74/HLA-A/HLA-DRA/HLA-DRB1/HLA-DPA1/HLA-DPB1/B2M	7
AOA>AOAaKG	ego_avg_gene_pos	BP	GO:0002685	regulation of leukocyte migration	6/66	212/17393	0.000150972	0.00237554	0.00163807	CXCL8/CD74/PLA2G7/CD9/LGALS3/CCL2	6
AOA>AOAaKG	ego_avg_gene_pos	BP	GO:0055094	response to lipoprotein particle	3/66	29/17393	0.0001777	0.00270369	0.00186434	FCER1G/CD9/CD68	3
AOA>AOAaKG	ego_avg_gene_pos	BP	GO:0006026	aminoglycan catabolic process	3/66	32/17393	0.00023926	0.00346832	0.0023916	FUCA1/CHI3L1/CD44	3
AOA>AOAaKG	ego_avg_gene_pos	BP	GO:0071402	cellular response to lipoprotein particle stimulus	3/66	32/17393	0.00023926	0.00346832	0.0023916	FCER1G/CD9/CD68	3
AOA>AOAaKG	ego_avg_gene_pos	BP	GO:0006898	receptor-mediated endocytosis	6/66	240/17393	0.000295055	0.00414654	0.00285927	FCER1G/CXCL8/SDCBP/CD9/B2M/ANXA2	6
AOA>AOAaKG	ego_avg_gene_pos	BP	GO:1902107	positive regulation of leukocyte differentiation	5/66	155/17393	0.000303908	0.00420673	0.00290078	CD74/SOX4/HLA-DRA/HLA-DRB1/TYROBP	5
AOA>AOAaKG	ego_avg_gene_pos	BP	GO:1903708	positive regulation of hemopoiesis	5/66	155/17393	0.000303908	0.00420673	0.00290078	CD74/SOX4/HLA-DRA/HLA-DRB1/TYROBP	5
AOA>AOAaKG	ego_avg_gene_pos	BP	GO:0002764	immune response-regulating signaling pathway	8/66	457/17393	0.000322792	0.00433766	0.00299106	CTSS/FCER1G/HLA-A/HLA-DRB1/HLA-DPB1/LGALS3/TYROBP/NOP53	8
AOA>AOAaKG	ego_avg_gene_pos	BP	GO:0051346	negative regulation of hydrolase activity	7/66	349/17393	0.000347633	0.00457137	0.00315222	SERPINB1/CTSB/CD44/LGALS3/ANXA2/MMP9/CSTB	7
AOA>AOAaKG	ego_avg_gene_pos	BP	GO:0032963	collagen metabolic process	4/66	94/17393	0.000446251	0.00560431	0.00386449	CTSS/CTSB/VIM/MMP9	4
AOA>AOAaKG	ego_avg_gene_pos	BP	GO:0050777	negative regulation of immune response	5/66	172/17393	0.000489856	0.00597235	0.00411827	HLA-A/HLA-B/HLA-DRB1/LGALS3/GRN	5
AOA>AOAaKG	ego_avg_gene_pos	BP	GO:0030574	collagen catabolic process	3/66	42/17393	0.000538974	0.00652797	0.00450141	CTSS/CTSB/MMP9	3
AOA>AOAaKG	ego_avg_gene_pos	BP	GO:0001818	negative regulation of cytokine production	6/66	273/17393	0.00058435	0.00688669	0.00474876	SERPINB1/HLA-DRB1/GPNMB/ACP5/TYROBP/TMSB4X	6
AOA>AOAaKG	ego_avg_gene_pos	BP	GO:0032409	regulation of transporter activity	6/66	273/17393	0.00058435	0.00688669	0.00474876	CTSS/CRHBP/AHNAK/CCL2/MMP9/TMSB4X	6
AOA>AOAaKG	ego_avg_gene_pos	BP	GO:0002791	regulation of peptide secretion	5/66	179/17393	0.000587295	0.00688669	0.00474876	S100A8/CRHBP/CD74/SOX4/HLA-DRB1	5
AOA>AOAaKG	ego_avg_gene_pos	BP	GO:0032102	negative regulation of response to external stimulus	7/66	385/17393	0.000624582	0.00715562	0.0049342	HLA-A/HLA-B/HLA-DRB1/CD9/CCL2/GRN/ACP5	7
AOA>AOAaKG	ego_avg_gene_pos	BP	GO:0001765	membrane raft assembly	2/66	10/17393	0.000625777	0.00715562	0.0049342	S100A10/ANXA2	2
AOA>AOAaKG	ego_avg_gene_pos	BP	GO:0050821	protein stabilization	5/66	185/17393	0.000681829	0.00747171	0.00515217	SOX4/GRN/IFI30/TYROBP/NOP53	5
AOA>AOAaKG	ego_avg_gene_pos	BP	GO:0042886	amide transport	6/66	284/17393	0.000718559	0.00778157	0.00536583	S100A8/CRHBP/CD74/SOX4/HLA-DRB1/PSAP	6
AOA>AOAaKG	ego_avg_gene_pos	BP	GO:0002604	regulation of dendritic cell antigen processing and presentation	2/66	11/17393	0.000762966	0.00807253	0.00556646	CD74/CD68	2
AOA>AOAaKG	ego_avg_gene_pos	BP	GO:0046598	positive regulation of viral entry into host cell	2/66	11/17393	0.000762966	0.00807253	0.00556646	CD74/HLA-DRB1	2
AOA>AOAaKG	ego_avg_gene_pos	BP	GO:0075294	positive regulation by symbiont of entry into host	2/66	11/17393	0.000762966	0.00807253	0.00556646	CD74/HLA-DRB1	2
AOA>AOAaKG	ego_avg_gene_pos	BP	GO:0046916	cellular transition metal ion homeostasis	4/66	112/17393	0.000863649	0.00898292	0.00619423	S100A9/S100A8/FTH1/FTL	4
AOA>AOAaKG	ego_avg_gene_pos	BP	GO:0045806	negative regulation of endocytosis	3/66	50/17393	0.000900503	0.0092616	0.00638639	SDCBP/LGALS3/ANXA2	3
AOA>AOAaKG	ego_avg_gene_pos	BP	GO:0032609	interferon-gamma production	4/66	115/17393	0.000953203	0.00958933	0.00661239	HLA-A/HLA-DRB1/HLA-DPA1/HLA-DPB1	4
AOA>AOAaKG	ego_avg_gene_pos	BP	GO:0071361	cellular response to ethanol	2/66	13/17393	0.00107673	0.010544	0.00727067	SOD2/CYBB	2
AOA>AOAaKG	ego_avg_gene_pos	BP	GO:0045471	response to ethanol	4/66	119/17393	0.00108253	0.0105446	0.00727113	S100A8/CRHBP/SOD2/CYBB	4
AOA>AOAaKG	ego_avg_gene_pos	BP	GO:1901214	regulation of neuron death	6/66	308/17393	0.00109385	0.0105988	0.00730848	SOD2/GPNMB/CCL2/GRN/TYROBP/CTSZ	6
AOA>AOAaKG	ego_avg_gene_pos	BP	GO:0002573	myeloid leukocyte differentiation	5/66	207/17393	0.00112836	0.0108193	0.00746055	CD74/HLA-DRB1/ANXA2/TYROBP/MMP9	5
AOA>AOAaKG	ego_avg_gene_pos	BP	GO:0050868	negative regulation of T cell activation	4/66	122/17393	0.00118728	0.0112091	0.00772932	CD74/HLA-DRB1/GPNMB/LGALS3	4
AOA>AOAaKG	ego_avg_gene_pos	BP	GO:0017014	protein nitrosylation	2/66	14/17393	0.00125312	0.0114776	0.00791443	S100A9/S100A8	2
AOA>AOAaKG	ego_avg_gene_pos	BP	GO:0018119	peptidyl-cysteine S-nitrosylation	2/66	14/17393	0.00125312	0.0114776	0.00791443	S100A9/S100A8	2
AOA>AOAaKG	ego_avg_gene_pos	BP	GO:0090715	immunological memory formation process	2/66	14/17393	0.00125312	0.0114776	0.00791443	HLA-DRA/HLA-DRB1	2
AOA>AOAaKG	ego_avg_gene_pos	BP	GO:0006826	iron ion transport	3/66	57/17393	0.00131914	0.0119046	0.00820887	FTH1/B2M/FTL	3
AOA>AOAaKG	ego_avg_gene_pos	BP	GO:0046686	response to cadmium ion	3/66	58/17393	0.00138734	0.0123696	0.00852951	SOD2/MMP9/CYBB	3
AOA>AOAaKG	ego_avg_gene_pos	BP	GO:0050920	regulation of chemotaxis	5/66	217/17393	0.00139082	0.0123696	0.00852951	CXCL8/CD74/PLA2G7/CCL2/TMSB4X	5
AOA>AOAaKG	ego_avg_gene_pos	BP	GO:0071356	cellular response to tumor necrosis factor	5/66	218/17393	0.00141934	0.0125625	0.00866259	CHI3L1/CXCL8/CRHBP/CCL2/TMSB4X	5
AOA>AOAaKG	ego_avg_gene_pos	BP	GO:0022617	extracellular matrix disassembly	3/66	61/17393	0.00160512	0.0138085	0.00952176	CTSS/TPSAB1/MMP9	3
AOA>AOAaKG	ego_avg_gene_pos	BP	GO:0002091	negative regulation of receptor internalization	2/66	16/17393	0.00164439	0.0139782	0.00963875	SDCBP/ANXA2	2
AOA>AOAaKG	ego_avg_gene_pos	BP	GO:0031348	negative regulation of defense response	5/66	229/17393	0.00176236	0.0148151	0.0102158	HLA-A/HLA-B/HLA-DRB1/GRN/ACP5	5
AOA>AOAaKG	ego_avg_gene_pos	BP	GO:0002831	regulation of response to biotic stimulus	6/66	341/17393	0.00183678	0.0151442	0.0104428	HLA-A/HLA-B/HLA-DRB1/GRN/TYROBP/NOP53	6
AOA>AOAaKG	ego_avg_gene_pos	BP	GO:0050918	positive chemotaxis	3/66	64/17393	0.00184319	0.0151442	0.0104428	CXCL8/GPNMB/LGALS3	3
AOA>AOAaKG	ego_avg_gene_pos	BP	GO:0002544	chronic inflammatory response	2/66	17/17393	0.00185909	0.0151442	0.0104428	S100A9/S100A8	2
AOA>AOAaKG	ego_avg_gene_pos	BP	GO:0050665	hydrogen peroxide biosynthetic process	2/66	17/17393	0.00185909	0.0151442	0.0104428	SOD2/CYBB	2
AOA>AOAaKG	ego_avg_gene_pos	BP	GO:0097067	cellular response to thyroid hormone stimulus	2/66	17/17393	0.00185909	0.0151442	0.0104428	CTSS/CTSB	2
AOA>AOAaKG	ego_avg_gene_pos	BP	GO:0034341	response to interferon-gamma	4/66	139/17393	0.00191845	0.0154906	0.0106816	CD74/HLA-DPA1/VIM/CCL2	4
AOA>AOAaKG	ego_avg_gene_pos	BP	GO:0070997	neuron death	6/66	346/17393	0.00197641	0.0156835	0.0108147	SOD2/GPNMB/CCL2/GRN/TYROBP/CTSZ	6
AOA>AOAaKG	ego_avg_gene_pos	BP	GO:0150076	neuroinflammatory response	3/66	66/17393	0.00201351	0.0158332	0.0109179	GRN/TYROBP/MMP9	3
AOA>AOAaKG	ego_avg_gene_pos	BP	GO:0034612	response to tumor necrosis factor	5/66	237/17393	0.00204754	0.0159726	0.011014	CHI3L1/CXCL8/CRHBP/CCL2/TMSB4X	5
AOA>AOAaKG	ego_avg_gene_pos	BP	GO:0002181	cytoplasmic translation	4/66	144/17393	0.00218206	0.0164812	0.0113647	RPL34/RPS24/RPL38/RPL39	4
AOA>AOAaKG	ego_avg_gene_pos	BP	GO:0002720	positive regulation of cytokine production involved in immune response	3/66	68/17393	0.00219332	0.0164812	0.0113647	CD74/HLA-A/B2M	3
AOA>AOAaKG	ego_avg_gene_pos	BP	GO:0045953	negative regulation of natural killer cell mediated cytotoxicity	2/66	19/17393	0.00232612	0.0171296	0.0118118	HLA-A/HLA-B	2
AOA>AOAaKG	ego_avg_gene_pos	BP	GO:0044409	entry into host	4/66	153/17393	0.00271784	0.0191707	0.0132193	CXCL8/CD74/HLA-DRB1/CTSB	4
AOA>AOAaKG	ego_avg_gene_pos	BP	GO:1903363	negative regulation of cellular protein catabolic process	3/66	74/17393	0.00279151	0.0195405	0.0134743	SDCBP/ANXA2/NOP53	3
AOA>AOAaKG	ego_avg_gene_pos	BP	GO:0044090	positive regulation of vacuole organization	2/66	21/17393	0.00284271	0.0196381	0.0135416	ANXA2/GRN	2
AOA>AOAaKG	ego_avg_gene_pos	BP	GO:0090280	positive regulation of calcium ion import	2/66	21/17393	0.00284271	0.0196381	0.0135416	LGALS3/CCL2	2
AOA>AOAaKG	ego_avg_gene_pos	BP	GO:0045766	positive regulation of angiogenesis	4/66	158/17393	0.00305145	0.0207296	0.0142942	CHI3L1/CXCL8/GRN/CYBB	4
AOA>AOAaKG	ego_avg_gene_pos	BP	GO:1904018	positive regulation of vasculature development	4/66	158/17393	0.00305145	0.0207296	0.0142942	CHI3L1/CXCL8/GRN/CYBB	4
AOA>AOAaKG	ego_avg_gene_pos	BP	GO:0032928	regulation of superoxide anion generation	2/66	22/17393	0.00311934	0.0209588	0.0144523	ACP5/TYROBP	2
AOA>AOAaKG	ego_avg_gene_pos	BP	GO:0048678	response to axon injury	3/66	78/17393	0.00324095	0.0216181	0.0149069	SOD2/GRN/TYROBP	3
AOA>AOAaKG	ego_avg_gene_pos	BP	GO:2001021	negative regulation of response to DNA damage stimulus	3/66	81/17393	0.00360553	0.0235382	0.0162309	CD74/CD44/TPT1	3
AOA>AOAaKG	ego_avg_gene_pos	BP	GO:0002418	immune response to tumor cell	2/66	24/17393	0.00370884	0.0237909	0.0164051	HLA-A/HLA-DRB1	2
AOA>AOAaKG	ego_avg_gene_pos	BP	GO:0031579	membrane raft organization	2/66	24/17393	0.00370884	0.0237909	0.0164051	S100A10/ANXA2	2
AOA>AOAaKG	ego_avg_gene_pos	BP	GO:0048872	homeostasis of number of cells	5/66	280/17393	0.00418847	0.0259629	0.0179029	CD74/SOX4/RPS24/LIPA/B2M	5
AOA>AOAaKG	ego_avg_gene_pos	BP	GO:0000027	ribosomal large subunit assembly	2/66	26/17393	0.00434602	0.026406	0.0182084	RPL38/NOP53	2
AOA>AOAaKG	ego_avg_gene_pos	BP	GO:0051262	protein tetramerization	3/66	88/17393	0.00455083	0.0274691	0.0189415	HLA-DRB1/SOD2/B2M	3
AOA>AOAaKG	ego_avg_gene_pos	BP	GO:0051051	negative regulation of transport	6/66	411/17393	0.00461856	0.0276963	0.0190982	CRHBP/CD74/SDCBP/LGALS3/ANXA2/MMP9	6
AOA>AOAaKG	ego_avg_gene_pos	BP	GO:0032367	intracellular cholesterol transport	2/66	27/17393	0.00468226	0.0278066	0.0191742	NPC2/ANXA2	2
AOA>AOAaKG	ego_avg_gene_pos	BP	GO:0097066	response to thyroid hormone	2/66	29/17393	0.00538959	0.031202	0.0215155	CTSS/CTSB	2
AOA>AOAaKG	ego_avg_gene_pos	BP	GO:0071248	cellular response to metal ion	4/66	189/17393	0.00576142	0.0324366	0.0223669	CRHBP/B2M/MMP9/CYBB	4
AOA>AOAaKG	ego_avg_gene_pos	BP	GO:0002367	cytokine production involved in immune response	3/66	100/17393	0.00649314	0.0354968	0.024477	CD74/HLA-A/B2M	3
AOA>AOAaKG	ego_avg_gene_pos	BP	GO:0019058	viral life cycle	5/66	312/17393	0.00658395	0.0356502	0.0245828	CXCL8/CD74/HLA-DRB1/CTSB/CCL2	5
AOA>AOAaKG	ego_avg_gene_pos	BP	GO:0044344	cellular response to fibroblast growth factor stimulus	3/66	104/17393	0.00723444	0.0386046	0.0266201	CXCL8/CD44/CCL2	3
AOA>AOAaKG	ego_avg_gene_pos	BP	GO:0043523	regulation of neuron apoptotic process	4/66	203/17393	0.00738807	0.0386404	0.0266448	SOD2/CCL2/GRN/TYROBP	4
AOA>AOAaKG	ego_avg_gene_pos	BP	GO:0045730	respiratory burst	2/66	35/17393	0.00778388	0.0400283	0.0276018	GRN/CYBB	2
AOA>AOAaKG	ego_avg_gene_pos	BP	GO:0071774	response to fibroblast growth factor	3/66	110/17393	0.00843709	0.0426722	0.0294249	CXCL8/CD44/CCL2	3
AOA>AOAaKG	ego_avg_gene_pos	BP	GO:0019221	cytokine-mediated signaling pathway	6/66	467/17393	0.00847099	0.0427263	0.0294622	FCER1G/CXCL8/CD74/CD44/CCL2/TMSB4X	6
AOA>AOAaKG	ego_avg_gene_pos	BP	GO:0002347	response to tumor cell	2/66	39/17393	0.00959997	0.0467554	0.0322405	HLA-A/HLA-DRB1	2
AOA>AOAaKG	ego_avg_gene_pos	BP	GO:0032411	positive regulation of transporter activity	3/66	116/17393	0.00975062	0.0472392	0.0325741	CTSS/CCL2/TMSB4X	3
AOA>AOAaKG	ego_avg_gene_pos	CC	GO:0034774	secretory granule lumen	17/69	322/18381	2.36799e-15	1.43632e-13	8.20295e-14	FUCA1/S100A11/S100A9/S100A8/CHI3L1/SERPINB1/SDCBP/CTSD/LYZ/NPC2/B2M/ANXA2/GRN/FTL/CTSZ/CSTB/TMSB4X	17
AOA>AOAaKG	ego_avg_gene_pos	CC	GO:0005775	vacuolar lumen	14/69	174/18381	2.68889e-15	1.43632e-13	8.20295e-14	FUCA1/CTSS/CD74/CTSB/SDCBP/PSAP/LIPA/CTSD/LYZ/NPC2/ANXA2/GRN/IFI30/FTL	14
AOA>AOAaKG	ego_avg_gene_pos	CC	GO:0060205	cytoplasmic vesicle lumen	17/69	325/18381	2.76099e-15	1.43632e-13	8.20295e-14	FUCA1/S100A11/S100A9/S100A8/CHI3L1/SERPINB1/SDCBP/CTSD/LYZ/NPC2/B2M/ANXA2/GRN/FTL/CTSZ/CSTB/TMSB4X	17
AOA>AOAaKG	ego_avg_gene_pos	CC	GO:0031983	vesicle lumen	17/69	327/18381	3.056e-15	1.43632e-13	8.20295e-14	FUCA1/S100A11/S100A9/S100A8/CHI3L1/SERPINB1/SDCBP/CTSD/LYZ/NPC2/B2M/ANXA2/GRN/FTL/CTSZ/CSTB/TMSB4X	17
AOA>AOAaKG	ego_avg_gene_pos	CC	GO:0042611	MHC protein complex	8/69	22/18381	7.95018e-15	2.98927e-13	1.7072e-13	CD74/HLA-A/HLA-B/HLA-DRA/HLA-DRB1/HLA-DPA1/HLA-DPB1/B2M	8
AOA>AOAaKG	ego_avg_gene_pos	CC	GO:0071556	integral component of lumenal side of endoplasmic reticulum membrane	7/69	26/18381	4.77548e-12	1.28256e-10	7.3248e-11	CD74/HLA-A/HLA-B/HLA-DRA/HLA-DRB1/HLA-DPA1/HLA-DPB1	7
AOA>AOAaKG	ego_avg_gene_pos	CC	GO:0098553	lumenal side of endoplasmic reticulum membrane	7/69	26/18381	4.77548e-12	1.28256e-10	7.3248e-11	CD74/HLA-A/HLA-B/HLA-DRA/HLA-DRB1/HLA-DPA1/HLA-DPB1	7
AOA>AOAaKG	ego_avg_gene_pos	CC	GO:0098576	lumenal side of membrane	7/69	32/18381	2.40057e-11	5.01452e-10	2.86383e-10	CD74/HLA-A/HLA-B/HLA-DRA/HLA-DRB1/HLA-DPA1/HLA-DPB1	7
AOA>AOAaKG	ego_avg_gene_pos	CC	GO:0012507	ER to Golgi transport vesicle membrane	8/69	58/18381	4.2844e-11	7.47506e-10	4.26907e-10	CD74/HLA-A/HLA-B/HLA-DRA/HLA-DRB1/HLA-DPA1/HLA-DPB1/B2M	8
AOA>AOAaKG	ego_avg_gene_pos	CC	GO:0062023	collagen-containing extracellular matrix	15/69	427/18381	4.37371e-11	7.47506e-10	4.26907e-10	CTSS/S100A10/S100A9/S100A8/S100A6/SERPINB1/CTSB/PSAP/CTSD/LGALS3/ANXA2/TPSAB1/MMP9/CTSZ/CSTB	15
AOA>AOAaKG	ego_avg_gene_pos	CC	GO:0030134	COPII-coated ER to Golgi transport vesicle	9/69	90/18381	4.78621e-11	7.4984e-10	4.2824e-10	CD74/HLA-A/HLA-B/HLA-DRA/HLA-DRB1/HLA-DPA1/HLA-DPB1/B2M/CTSZ	9
AOA>AOAaKG	ego_avg_gene_pos	CC	GO:0005766	primary lysosome	10/69	154/18381	2.82697e-10	3.54313e-09	2.02351e-09	FUCA1/BRI3/SDCBP/PSAP/LYZ/NPC2/ANXA2/CD68/GRN/FTL	10
AOA>AOAaKG	ego_avg_gene_pos	CC	GO:0005765	lysosomal membrane	12/69	401/18381	2.83298e-08	2.21917e-07	1.26739e-07	CD74/HLA-DRA/HLA-DRB1/HLA-DPA1/HLA-DPB1/BRI3/PSAP/CTSD/AHNAK/ANXA2/CD68/GRN	12
AOA>AOAaKG	ego_avg_gene_pos	CC	GO:0098852	lytic vacuole membrane	12/69	401/18381	2.83298e-08	2.21917e-07	1.26739e-07	CD74/HLA-DRA/HLA-DRB1/HLA-DPA1/HLA-DPB1/BRI3/PSAP/CTSD/AHNAK/ANXA2/CD68/GRN	12
AOA>AOAaKG	ego_avg_gene_pos	CC	GO:0032588	trans-Golgi network membrane	5/69	98/18381	3.33453e-05	0.000145789	8.32612e-05	CD74/HLA-DRA/HLA-DRB1/HLA-DPA1/HLA-DPB1	5
AOA>AOAaKG	ego_avg_gene_pos	CC	GO:0031301	integral component of organelle membrane	8/69	379/18381	8.46848e-05	0.000353794	0.000202055	CD74/HLA-A/HLA-B/HLA-DRA/HLA-DRB1/HLA-DPA1/HLA-DPB1/B2M	8
AOA>AOAaKG	ego_avg_gene_pos	CC	GO:0005925	focal adhesion	8/69	419/18381	0.000169052	0.000662121	0.000378143	MARCKS/SDCBP/VIM/CD44/AHNAK/CD9/B2M/RPL38	8
AOA>AOAaKG	ego_avg_gene_pos	CC	GO:0031904	endosome lumen	3/69	35/18381	0.000304021	0.00112071	0.000640045	CTSS/CTSB/B2M	3
AOA>AOAaKG	ego_avg_gene_pos	CC	GO:0022626	cytosolic ribosome	4/69	99/18381	0.000523411	0.00182224	0.0010407	RPL34/RPS24/RPL38/RPL39	4
AOA>AOAaKG	ego_avg_gene_pos	CC	GO:0001772	immunological synapse	3/69	44/18381	0.000600516	0.00201602	0.00115136	HLA-DRA/HLA-DRB1/LGALS3	3
AOA>AOAaKG	ego_avg_gene_pos	CC	GO:0005844	polysome	3/69	65/18381	0.00187226	0.00586641	0.00335036	VIM/RPL38/RPL39	3
AOA>AOAaKG	ego_avg_gene_pos	CC	GO:0036019	endolysosome	2/69	28/18381	0.00492891	0.0144787	0.00826889	CTSS/CTSB	2
AOA>AOAaKG	ego_avg_gene_pos	CC	GO:0009897	external side of plasma membrane	6/69	437/18381	0.00592059	0.0168647	0.00963158	FCER1G/CD74/HLA-DRB1/CTSB/CD9/B2M	6
AOA>AOAaKG	ego_avg_gene_pos	CC	GO:0045121	membrane raft	5/69	326/18381	0.00757616	0.0206043	0.0117673	S100A10/SDCBP/CTSD/AHNAK/ANXA2	5
AOA>AOAaKG	ego_avg_gene_pos	CC	GO:0098857	membrane microdomain	5/69	327/18381	0.00767182	0.0206043	0.0117673	S100A10/SDCBP/CTSD/AHNAK/ANXA2	5
AOA>AOAaKG	ego_avg_gene_pos	MF	GO:0023026	MHC class II protein complex binding	6/67	25/17749	3.85157e-10	7.85719e-08	5.55436e-08	CD74/HLA-DRA/HLA-DRB1/HLA-DPA1/HLA-DPB1/B2M	6
AOA>AOAaKG	ego_avg_gene_pos	MF	GO:0042605	peptide antigen binding	6/67	36/17749	4.10079e-09	2.78854e-07	1.97126e-07	HLA-A/HLA-B/HLA-DRA/HLA-DRB1/HLA-DPA1/HLA-DPB1	6
AOA>AOAaKG	ego_avg_gene_pos	MF	GO:0044548	S100 protein binding	4/67	14/17749	1.80405e-07	9.20066e-06	6.50408e-06	S100A11/S100A6/AHNAK/ANXA2	4
AOA>AOAaKG	ego_avg_gene_pos	MF	GO:0048306	calcium-dependent protein binding	6/67	81/17749	5.98354e-07	2.44128e-05	1.72578e-05	S100A10/S100A11/S100A9/S100A8/S100A6/ANXA2	6
AOA>AOAaKG	ego_avg_gene_pos	MF	GO:0008199	ferric iron binding	3/67	10/17749	6.05389e-06	0.000176428	0.000124719	FTH1/ACP5/FTL	3
AOA>AOAaKG	ego_avg_gene_pos	MF	GO:0042608	T cell receptor binding	3/67	10/17749	6.05389e-06	0.000176428	0.000124719	HLA-A/HLA-DRA/HLA-DRB1	3
AOA>AOAaKG	ego_avg_gene_pos	MF	GO:0043394	proteoglycan binding	4/67	36/17749	9.97314e-06	0.000254315	0.000179779	CTSS/GPNMB/CTSB/SDCBP	4
AOA>AOAaKG	ego_avg_gene_pos	MF	GO:0140375	immune receptor activity	6/67	142/17749	1.57596e-05	0.000321496	0.00022727	FCER1G/CD74/HLA-DRA/HLA-DRB1/HLA-DPA1/CD44	6
AOA>AOAaKG	ego_avg_gene_pos	MF	GO:0003823	antigen binding	6/67	160/17749	3.09605e-05	0.000526328	0.000372069	HLA-A/HLA-B/HLA-DRA/HLA-DRB1/HLA-DPA1/HLA-DPB1	6
AOA>AOAaKG	ego_avg_gene_pos	MF	GO:0005518	collagen binding	4/67	68/17749	0.000125928	0.00183494	0.00129715	CTSS/CTSB/CD44/MMP9	4
AOA>AOAaKG	ego_avg_gene_pos	MF	GO:0050786	RAGE receptor binding	2/67	10/17749	0.000619472	0.00842483	0.00595563	S100A9/S100A8	2
AOA>AOAaKG	ego_avg_gene_pos	MF	GO:0035325	Toll-like receptor binding	2/67	12/17749	0.000904138	0.0115278	0.00814914	S100A9/S100A8	2
AOA>AOAaKG	ego_avg_gene_pos	MF	GO:0004197	cysteine-type endopeptidase activity	4/67	117/17749	0.000998171	0.0119781	0.00846746	CTSS/CTSB/CTSD/CTSZ	4
AOA>AOAaKG	ego_avg_gene_pos	MF	GO:0036041	long-chain fatty acid binding	2/67	15/17749	0.00142792	0.0161831	0.0114401	S100A9/S100A8	2
AOA>AOAaKG	ego_avg_gene_pos	MF	GO:0098641	cadherin binding involved in cell-cell adhesion	2/67	18/17749	0.00206554	0.0221773	0.0156775	S100A11/ANXA2	2
AOA>AOAaKG	ego_avg_gene_pos	MF	GO:0003735	structural constituent of ribosome	4/67	159/17749	0.0030669	0.0297928	0.0210609	RPL34/RPS24/RPL38/RPL39	4
AOA>AOAaKG	ego_avg_gene_pos	MF	GO:0033293	monocarboxylic acid binding	3/67	79/17749	0.00331295	0.0299282	0.0211567	S100A9/S100A8/PSAP	3
AOA>AOAaKG	ego_avg_gene_pos	MF	GO:0019865	immunoglobulin binding	2/67	23/17749	0.00337426	0.0299282	0.0211567	FCER1G/LGALS3	2
AOA>AOAaKG	ego_avg_gene_pos	MF	GO:0005546	phosphatidylinositol-4,5-bisphosphate binding	3/67	81/17749	0.00355531	0.0302202	0.0213631	CAPG/SDCBP/ANXA2	3
AOA>AOAaKG	ego_avg_gene_pos	MF	GO:0030247	polysaccharide binding	2/67	25/17749	0.0039817	0.0324907	0.0229681	HLA-DRA/HLA-DRB1	2
AOA>AOAaKG	ego_avg_gene_pos	MF	GO:0043236	laminin binding	2/67	27/17749	0.00463601	0.0350276	0.0247615	CTSS/LGALS3	2
AOA>AOAaKG	ego_FindMarkers_gene_pos	BP	GO:0002478	antigen processing and presentation of exogenous peptide antigen	18/296	36/17393	5.88476e-23	2.0938e-19	1.62977e-19	HLA-A/B2M/HLA-E/CD74/IFI30/HLA-DQA1/HLA-DPB1/HLA-DQB1/HLA-DRB1/HLA-DRA/HLA-DPA1/HLA-DMB/HLA-DRB5/HLA-DMA/CTSL/CTSS/CTSD/FCER1G	18
AOA>AOAaKG	ego_FindMarkers_gene_pos	BP	GO:0002396	MHC protein complex assembly	11/296	18/17393	8.25123e-16	3.26198e-13	2.53906e-13	B2M/HLA-DQA1/HLA-DPB1/HLA-DQB1/HLA-DRB1/HLA-DRA/HLA-DPA1/HLA-DMB/HLA-DRB5/TAPBP/HLA-DMA	11
AOA>AOAaKG	ego_FindMarkers_gene_pos	BP	GO:0002501	peptide antigen assembly with MHC protein complex	11/296	18/17393	8.25123e-16	3.26198e-13	2.53906e-13	B2M/HLA-DQA1/HLA-DPB1/HLA-DQB1/HLA-DRB1/HLA-DRA/HLA-DPA1/HLA-DMB/HLA-DRB5/TAPBP/HLA-DMA	11
AOA>AOAaKG	ego_FindMarkers_gene_pos	BP	GO:0042110	T cell activation	38/296	500/17393	9.36824e-15	2.77768e-12	2.16209e-12	HLA-A/GPNMB/B2M/SOX4/HLA-E/PTPRC/LGALS3/CD44/CD74/RPL22/RELB/MAFB/HLA-DQA1/CCL2/LILRB4/CEBPB/HLA-DPB1/CLEC7A/HLA-DQB1/SLAMF7/HLA-DRB1/HLA-DRA/CD46/AIF1/HLA-DPA1/HLA-DMB/HLA-DRB5/LAPTM5/KIT/ZFP36L1/HLA-DMA/ZFP36L2/CTSL/FOXP1/IL1B/FCER1G/ANXA1/CD81	38
AOA>AOAaKG	ego_FindMarkers_gene_pos	BP	GO:0002181	cytoplasmic translation	21/296	144/17393	4.74397e-14	1.29839e-11	1.01064e-11	RPS27/RPL31/RPL35A/RPL34/RPL30/RPS24/RPS29/RPL13/RPL26/RPL38/RPL36A/RPL39/RPS3A/RPL10/RPS21/RPS25/RPL24/RPL21/EIF4A2/RPL22/RPS4X	21
AOA>AOAaKG	ego_FindMarkers_gene_pos	BP	GO:0001819	positive regulation of cytokine production	34/296	460/17393	5.91883e-13	1.50423e-10	1.17086e-10	HLA-A/B2M/HLA-E/PTPRC/CHI3L1/CD74/CD14/C5AR1/CYBB/CEBPB/FCN1/HLA-DPB1/CCL3/CLEC7A/SORL1/CD46/AIF1/POU2F2/HLA-DPA1/LAPTM5/IFI16/KIT/FGR/LACC1/FOXP1/ATP6AP2/IL1B/TYROBP/SPTBN1/RGCC/FCER1G/CYP1B1/ANXA1/CD81	34
AOA>AOAaKG	ego_FindMarkers_gene_pos	BP	GO:0007159	leukocyte cell-cell adhesion	30/296	366/17393	1.08201e-12	2.56653e-10	1.99773e-10	HLA-A/GPNMB/B2M/SOX4/HLA-E/PTPRC/LGALS3/CD44/CD74/HLA-DQA1/CCL2/LILRB4/S100A9/CEBPB/HLA-DPB1/HLA-DQB1/HLA-DRB1/HLA-DRA/S100A8/CD46/AIF1/HLA-DPA1/HLA-DMB/HLA-DRB5/LAPTM5/HLA-DMA/SELL/IL1B/ANXA1/CD81	30
AOA>AOAaKG	ego_FindMarkers_gene_pos	BP	GO:1903037	regulation of leukocyte cell-cell adhesion	27/296	329/17393	1.51159e-11	3.36139e-09	2.61644e-09	HLA-A/GPNMB/B2M/SOX4/HLA-E/PTPRC/LGALS3/CD44/CD74/HLA-DQA1/CCL2/LILRB4/CEBPB/HLA-DPB1/HLA-DQB1/HLA-DRB1/HLA-DRA/CD46/AIF1/HLA-DPA1/HLA-DMB/HLA-DRB5/LAPTM5/HLA-DMA/IL1B/ANXA1/CD81	27
AOA>AOAaKG	ego_FindMarkers_gene_pos	BP	GO:0050870	positive regulation of T cell activation	22/296	218/17393	2.29411e-11	4.52136e-09	3.51933e-09	HLA-A/B2M/SOX4/HLA-E/PTPRC/CD74/HLA-DQA1/CCL2/LILRB4/HLA-DPB1/HLA-DQB1/HLA-DRB1/HLA-DRA/CD46/AIF1/HLA-DPA1/HLA-DMB/HLA-DRB5/HLA-DMA/IL1B/ANXA1/CD81	22
AOA>AOAaKG	ego_FindMarkers_gene_pos	BP	GO:0002764	immune response-regulating signaling pathway	31/296	457/17393	5.94638e-11	1.05786e-08	8.23417e-09	HLA-A/NOP53/PTPRC/LGALS3/NFKBIA/BIRC3/CD14/C5AR1/TNFAIP3/SLC15A3/LILRB4/FPR3/FCN1/HLA-DPB1/CLEC7A/HLA-DQB1/HLA-DRB1/CTSH/LAPTM5/KIT/FGR/CTSS/LACC1/NINJ1/FOXP1/ELF1/TYROBP/RTN4/GCSAML/FCER1G/CD81	31
AOA>AOAaKG	ego_FindMarkers_gene_pos	BP	GO:0050863	regulation of T cell activation	26/296	336/17393	1.34268e-10	2.17148e-08	1.69023e-08	HLA-A/GPNMB/B2M/SOX4/HLA-E/PTPRC/LGALS3/CD74/HLA-DQA1/CCL2/LILRB4/CEBPB/HLA-DPB1/HLA-DQB1/HLA-DRB1/HLA-DRA/CD46/AIF1/HLA-DPA1/HLA-DMB/HLA-DRB5/LAPTM5/HLA-DMA/IL1B/ANXA1/CD81	26
AOA>AOAaKG	ego_FindMarkers_gene_pos	BP	GO:0002460	adaptive immune response based on somatic recombination of immune receptors built from immunoglobulin superfamily domains	26/296	352/17393	3.69422e-10	5.25761e-08	4.09241e-08	HLA-A/HLA-B/B2M/HLA-E/PTPRC/CD74/TNFAIP3/RELB/HLA-DQA1/LILRB4/HLA-DPB1/CLEC7A/HLA-DQB1/HLA-DRB1/HLA-DRA/CTSH/CD46/HLA-DPA1/HLA-DMB/HLA-DRB5/HLA-DMA/IL18BP/IL1B/FCER1G/ANXA1/CD81	26
AOA>AOAaKG	ego_FindMarkers_gene_pos	BP	GO:0050867	positive regulation of cell activation	28/296	415/17393	6.00616e-10	8.21919e-08	6.39765e-08	HLA-A/B2M/SOX4/HLA-E/PTPRC/CD74/HLA-DQA1/CCL2/LILRB4/HLA-DPB1/CCL3/CLEC7A/HLA-DQB1/HLA-DRB1/HLA-DRA/CD46/AIF1/HLA-DPA1/HLA-DMB/HLA-DRB5/FGR/HLA-DMA/GP1BB/CDKN1A/IL1B/TYROBP/ANXA1/CD81	28
AOA>AOAaKG	ego_FindMarkers_gene_pos	BP	GO:0002683	negative regulation of immune system process	27/296	403/17393	1.44177e-09	1.83208e-07	1.42605e-07	HLA-A/HLA-B/GPNMB/HLA-E/PTPRC/LGALS3/TMEM176A/CD74/TMEM176B/TNFAIP3/MAFB/CCL2/LILRB4/CEBPB/CCL3/HLA-DRB1/CD68/CD46/LAPTM5/IFI16/FGR/LDLR/GRN/ELF1/TYROBP/ANXA1/LST1	27
AOA>AOAaKG	ego_FindMarkers_gene_pos	BP	GO:0050727	regulation of inflammatory response	25/296	349/17393	1.54097e-09	1.89061e-07	1.47161e-07	NEAT1/MMP9/TMSB4X/HLA-E/PTPRC/ACP5/NFKBIA/BIRC3/PLA2G7/TNFAIP3/S100A9/CEBPB/CCL3/HLA-DRB1/S100A8/FGR/LDLR/GRN/LACC1/NCF1/NINJ1/FOXP1/IL1B/ANXA1/CD81	25
AOA>AOAaKG	ego_FindMarkers_gene_pos	BP	GO:0070663	regulation of leukocyte proliferation	21/296	250/17393	1.97033e-09	2.28548e-07	1.77897e-07	HLA-A/GPNMB/HLA-E/PTPRC/LGALS3/CD74/TNFAIP3/LILRB4/CEBPB/HLA-DPB1/HLA-DRB1/CD46/AIF1/HLA-DPA1/HLA-DMB/CDKN1A/IL1B/TYROBP/ANXA1/LST1/CD81	21
AOA>AOAaKG	ego_FindMarkers_gene_pos	BP	GO:0050670	regulation of lymphocyte proliferation	20/296	227/17393	2.11399e-09	2.28548e-07	1.77897e-07	HLA-A/GPNMB/HLA-E/PTPRC/LGALS3/CD74/LILRB4/CEBPB/HLA-DPB1/HLA-DRB1/CD46/AIF1/HLA-DPA1/HLA-DMB/CDKN1A/IL1B/TYROBP/ANXA1/LST1/CD81	20
AOA>AOAaKG	ego_FindMarkers_gene_pos	BP	GO:0002443	leukocyte mediated immunity	28/296	439/17393	2.11976e-09	2.28548e-07	1.77897e-07	HLA-A/HLA-B/B2M/HLA-E/PTPRC/CD74/HLA-DQA1/LILRB4/HLA-DPB1/CCL3/CLEC7A/HLA-DQB1/SLAMF7/HLA-DRB1/HLA-DRA/CTSH/CD46/KMT2E/HLA-DPA1/HLA-DMB/HLA-DRB5/KIT/FGR/HLA-DMA/IL1B/TYROBP/FCER1G/CD81	28
AOA>AOAaKG	ego_FindMarkers_gene_pos	BP	GO:0002699	positive regulation of immune effector process	20/296	243/17393	6.85181e-09	6.91032e-07	5.37885e-07	HLA-A/HLA-B/B2M/HLA-E/PTPRC/CD74/FCN1/CLEC7A/HLA-DRB1/HLA-DRA/CD46/HLA-DMB/LAPTM5/KIT/FGR/LACC1/IL1B/TYROBP/ANXA1/CD81	20
AOA>AOAaKG	ego_FindMarkers_gene_pos	BP	GO:0070661	leukocyte proliferation	23/296	326/17393	9.51112e-09	9.1461e-07	7.11913e-07	HLA-A/GPNMB/HLA-E/PTPRC/LGALS3/CD74/TNFAIP3/LILRB4/CEBPB/HLA-DPB1/HLA-DRB1/CD46/AIF1/HLA-DPA1/HLA-DMB/KIT/NPR3/CDKN1A/IL1B/TYROBP/ANXA1/LST1/CD81	23
AOA>AOAaKG	ego_FindMarkers_gene_pos	BP	GO:1903131	mononuclear cell differentiation	26/296	429/17393	2.32661e-08	2.06952e-06	1.61087e-06	HLA-B/B2M/SOX4/PTPRC/TMEM176A/CD74/TMEM176B/RPL22/RELB/MAFB/LILRB4/CEBPB/HLA-DRB1/HLA-DRA/CD46/IRF2BP2/IFI16/KIT/ZFP36L1/ZFP36L2/CTSL/FOXP1/IL1B/FCER1G/ANXA1/KLF6	26
AOA>AOAaKG	ego_FindMarkers_gene_pos	BP	GO:0002381	immunoglobulin production involved in immunoglobulin-mediated immune response	11/296	71/17393	2.97986e-08	2.58594e-06	2.01284e-06	B2M/PTPRC/HLA-DQA1/HLA-DPB1/HLA-DQB1/HLA-DRB1/HLA-DRA/HLA-DPA1/HLA-DMB/HLA-DRB5/HLA-DMA	11
AOA>AOAaKG	ego_FindMarkers_gene_pos	BP	GO:0002440	production of molecular mediator of immune response	21/296	304/17393	6.13421e-08	5.0757e-06	3.95082e-06	HLA-A/B2M/HLA-E/PTPRC/CD74/HLA-DQA1/LILRB4/HLA-DPB1/CLEC7A/HLA-DQB1/HLA-DRB1/HLA-DRA/HLA-DPA1/HLA-DMB/HLA-DRB5/LAPTM5/KIT/HLA-DMA/LACC1/IL1B/CD81	21
AOA>AOAaKG	ego_FindMarkers_gene_pos	BP	GO:1902105	regulation of leukocyte differentiation	20/296	278/17393	6.56347e-08	5.30746e-06	4.13122e-06	HLA-B/SOX4/PTPRC/TMEM176A/CD74/TMEM176B/MAFB/LILRB4/CEBPB/CCL3/HLA-DRB1/HLA-DRA/CD46/CCR1/ZFP36L1/ZFP36L2/FOXP1/TYROBP/ANXA1/FOS	20
AOA>AOAaKG	ego_FindMarkers_gene_pos	BP	GO:0002274	myeloid leukocyte activation	18/296	227/17393	7.00675e-08	5.54001e-06	4.31223e-06	PTPRC/CD74/C5AR1/RELB/LILRB4/CCL3/AIF1/KMT2E/CXCL8/KIT/FGR/LDLR/GRN/FOXP1/TYROBP/FCER1G/IFNGR2/ANXA1	18
AOA>AOAaKG	ego_FindMarkers_gene_pos	BP	GO:0061900	glial cell activation	9/296	50/17393	1.44116e-07	1.04646e-05	8.14543e-06	PTPRC/C5AR1/CCL3/AIF1/LDLR/GRN/IL1B/TYROBP/IFNGR2	9
AOA>AOAaKG	ego_FindMarkers_gene_pos	BP	GO:0046651	lymphocyte proliferation	20/296	293/17393	1.54838e-07	1.09646e-05	8.53465e-06	HLA-A/GPNMB/HLA-E/PTPRC/LGALS3/CD74/LILRB4/CEBPB/HLA-DPB1/HLA-DRB1/CD46/AIF1/HLA-DPA1/HLA-DMB/CDKN1A/IL1B/TYROBP/ANXA1/LST1/CD81	20
AOA>AOAaKG	ego_FindMarkers_gene_pos	BP	GO:0002720	positive regulation of cytokine production involved in immune response	10/296	68/17393	2.12982e-07	1.40331e-05	1.09231e-05	HLA-A/B2M/HLA-E/CD74/CLEC7A/LAPTM5/KIT/LACC1/IL1B/CD81	10
AOA>AOAaKG	ego_FindMarkers_gene_pos	BP	GO:0097529	myeloid leukocyte migration	17/296	223/17393	2.86351e-07	1.85243e-05	1.4419e-05	LGALS3/CD9/PLA2G7/CD74/C5AR1/CCL2/S100A9/CCL3/S100A8/AIF1/CCR1/CXCL8/KIT/IL1B/FCER1G/ANXA1/CD81	17
AOA>AOAaKG	ego_FindMarkers_gene_pos	BP	GO:0032103	positive regulation of response to external stimulus	24/296	425/17393	3.03448e-07	1.88549e-05	1.46762e-05	NEAT1/TMSB4X/HLA-E/NFKBIA/PLA2G7/CD74/C5AR1/S100A9/CEBPB/FCN1/CCL3/CLEC7A/S100A8/OPTN/AIF1/CCR1/CXCL8/IFI16/LDLR/GRN/NINJ1/IL1B/TYROBP/CD81	24
AOA>AOAaKG	ego_FindMarkers_gene_pos	BP	GO:0002456	T cell mediated immunity	12/296	108/17393	3.07359e-07	1.88549e-05	1.46762e-05	HLA-A/HLA-B/B2M/HLA-E/PTPRC/LILRB4/HLA-DRB1/HLA-DRA/CTSH/CD46/IL1B/CD81	12
AOA>AOAaKG	ego_FindMarkers_gene_pos	BP	GO:0001916	positive regulation of T cell mediated cytotoxicity	7/296	29/17393	4.36051e-07	2.42417e-05	1.88692e-05	HLA-A/HLA-B/B2M/HLA-E/PTPRC/HLA-DRB1/HLA-DRA	7
AOA>AOAaKG	ego_FindMarkers_gene_pos	BP	GO:0050866	negative regulation of cell activation	16/296	209/17393	6.0847e-07	3.13759e-05	2.44223e-05	GPNMB/PTPRC/LGALS3/CD9/CD74/TNFAIP3/LILRB4/CEBPB/HLA-DRB1/LAPTM5/FGR/LDLR/GRN/TYROBP/ANXA1/LST1	16
AOA>AOAaKG	ego_FindMarkers_gene_pos	BP	GO:0034612	response to tumor necrosis factor	17/296	237/17393	6.76124e-07	3.38824e-05	2.63733e-05	CRHBP/TMSB4X/CHI3L1/NFKBIA/BIRC3/CD14/TNFAIP3/CCL2/CCL3/CXCL8/LAPTM5/ZFP36L1/IL18BP/ZFP36L2/ASAH1/CYP1B1/NFE2L2	17
AOA>AOAaKG	ego_FindMarkers_gene_pos	BP	GO:0002367	cytokine production involved in immune response	11/296	100/17393	1.06459e-06	4.93315e-05	3.83986e-05	HLA-A/B2M/HLA-E/CD74/LILRB4/CLEC7A/LAPTM5/KIT/LACC1/IL1B/CD81	11
AOA>AOAaKG	ego_FindMarkers_gene_pos	BP	GO:0071356	cellular response to tumor necrosis factor	16/296	218/17393	1.0676e-06	4.93315e-05	3.83986e-05	CRHBP/TMSB4X/CHI3L1/NFKBIA/BIRC3/TNFAIP3/CCL2/CCL3/CXCL8/LAPTM5/ZFP36L1/IL18BP/ZFP36L2/ASAH1/CYP1B1/NFE2L2	16
AOA>AOAaKG	ego_FindMarkers_gene_pos	BP	GO:0031343	positive regulation of cell killing	9/296	63/17393	1.12177e-06	5.03149e-05	3.91641e-05	HLA-A/HLA-B/B2M/HLA-E/PTPRC/CLEC7A/HLA-DRB1/HLA-DRA/TYROBP	9
AOA>AOAaKG	ego_FindMarkers_gene_pos	BP	GO:0002269	leukocyte activation involved in inflammatory response	8/296	47/17393	1.13131e-06	5.03149e-05	3.91641e-05	PTPRC/C5AR1/CCL3/AIF1/LDLR/GRN/TYROBP/IFNGR2	8
AOA>AOAaKG	ego_FindMarkers_gene_pos	BP	GO:0002822	regulation of adaptive immune response based on somatic recombination of immune receptors built from immunoglobulin superfamily domains	14/296	170/17393	1.30136e-06	5.57859e-05	4.34226e-05	HLA-A/HLA-B/B2M/HLA-E/PTPRC/TNFAIP3/LILRB4/CLEC7A/HLA-DRB1/HLA-DRA/CD46/IL1B/ANXA1/CD81	14
AOA>AOAaKG	ego_FindMarkers_gene_pos	BP	GO:0002237	response to molecule of bacterial origin	20/296	337/17393	1.4165e-06	5.99991e-05	4.67021e-05	B2M/ACP5/NFKBIA/CD14/C5AR1/TNFAIP3/VIM/CCL2/S100A9/CEBPB/CCL3/S100A8/CD68/CXCL8/IL18BP/SOD2/LITAF/FOXP1/IL1B/FOS	20
AOA>AOAaKG	ego_FindMarkers_gene_pos	BP	GO:0002366	leukocyte activation involved in immune response	18/296	284/17393	1.90582e-06	7.97753e-05	6.20954e-05	PTPRC/LGALS3/CD74/RELB/CCL3/CLEC7A/HLA-DRB1/HLA-DRA/CD46/HLA-DMB/KIT/FGR/GRN/FOXP1/TYROBP/FCER1G/ANXA1/CD81	18
AOA>AOAaKG	ego_FindMarkers_gene_pos	BP	GO:0030595	leukocyte chemotaxis	16/296	231/17393	2.28516e-06	9.2393e-05	7.19168e-05	LGALS3/PLA2G7/CD74/C5AR1/CCL2/S100A9/CCL3/S100A8/AIF1/CCR1/CXCL8/KIT/NINJ1/IL1B/FCER1G/ANXA1	16
AOA>AOAaKG	ego_FindMarkers_gene_pos	BP	GO:0045766	positive regulation of angiogenesis	13/296	158/17393	3.15253e-06	0.00012061	9.388e-05	CHI3L1/C5AR1/CYBB/ITGAX/CTSH/CXCL8/BTG1/GRN/JAK1/NINJ1/IL1B/CYP1B1/NFE2L2	13
AOA>AOAaKG	ego_FindMarkers_gene_pos	BP	GO:1904018	positive regulation of vasculature development	13/296	158/17393	3.15253e-06	0.00012061	9.388e-05	CHI3L1/C5AR1/CYBB/ITGAX/CTSH/CXCL8/BTG1/GRN/JAK1/NINJ1/IL1B/CYP1B1/NFE2L2	13
AOA>AOAaKG	ego_FindMarkers_gene_pos	BP	GO:0014002	astrocyte development	7/296	40/17393	4.43706e-06	0.000159238	0.000123947	C5AR1/VIM/S100A9/S100A8/LDLR/GRN/IL1B	7
AOA>AOAaKG	ego_FindMarkers_gene_pos	BP	GO:0001912	positive regulation of leukocyte mediated cytotoxicity	8/296	56/17393	4.47549e-06	0.000159238	0.000123947	HLA-A/HLA-B/B2M/HLA-E/PTPRC/HLA-DRB1/HLA-DRA/TYROBP	8
AOA>AOAaKG	ego_FindMarkers_gene_pos	BP	GO:0006959	humoral immune response	18/296	303/17393	4.73748e-06	0.000166891	0.000129904	HLA-A/RPL30/RPL39/HLA-E/PTPRC/LYZ/CCL2/S100A9/FCN1/HLA-DQB1/HLA-DRB1/CD46/POU2F2/CXCL8/CFD/IL1B/RGCC/CD81	18
AOA>AOAaKG	ego_FindMarkers_gene_pos	BP	GO:0043068	positive regulation of programmed cell death	24/296	500/17393	5.26721e-06	0.000182158	0.000141788	RPL26/MMP9/SQSTM1/SOX4/PTPRC/ARL6IP5/TXNIP/CCL2/S100A9/CCL3/CLEC7A/CTSH/S100A8/LAPTM5/BTG1/TP53INP1/GRN/CDKN1A/SOD2/TYROBP/CTSD/RGCC/CYP1B1/ANXA1	24
AOA>AOAaKG	ego_FindMarkers_gene_pos	BP	GO:0042554	superoxide anion generation	7/296	41/17393	5.27325e-06	0.000182158	0.000141788	ACP5/CYBB/CLEC7A/NCF2/NCF1/SOD2/TYROBP	7
AOA>AOAaKG	ego_FindMarkers_gene_pos	BP	GO:0097067	cellular response to thyroid hormone stimulus	5/296	17/17393	7.22089e-06	0.000244685	0.000190458	CTSH/KIT/CTSL/CTSS/CTSB	5
AOA>AOAaKG	ego_FindMarkers_gene_pos	BP	GO:0071384	cellular response to corticosteroid stimulus	8/296	60/17393	7.60022e-06	0.000255109	0.000198572	SGK1/DDIT4/ATP2B1/ZFP36L1/ZFP36L2/NR3C1/CYP1B1/ANXA1	8
AOA>AOAaKG	ego_FindMarkers_gene_pos	BP	GO:0050777	negative regulation of immune response	13/296	172/17393	8.02207e-06	0.000266753	0.000207635	HLA-A/HLA-B/HLA-E/PTPRC/LGALS3/TNFAIP3/LILRB4/HLA-DRB1/CD46/IFI16/FGR/GRN/ANXA1	13
AOA>AOAaKG	ego_FindMarkers_gene_pos	BP	GO:0097193	intrinsic apoptotic signaling pathway	17/296	287/17393	9.06193e-06	0.00029854	0.000232378	TPT1/RPL26/MMP9/CD44/CD74/ARL6IP5/S100A9/CEBPB/S100A8/DDIT4/IFI16/GRINA/CDKN1A/SOD2/CYP1B1/NFE2L2/CRIP1	17
AOA>AOAaKG	ego_FindMarkers_gene_pos	BP	GO:0032623	interleukin-2 production	8/296	62/17393	9.752e-06	0.000307059	0.000239008	PTPRC/TNFAIP3/LILRB4/CLEC7A/LAPTM5/IL1B/SPTBN1/ANXA1	8
AOA>AOAaKG	ego_FindMarkers_gene_pos	BP	GO:0001906	cell killing	13/296	182/17393	1.47561e-05	0.000423405	0.00032957	HLA-A/HLA-B/RPL30/B2M/HLA-E/PTPRC/LYZ/CLEC7A/SLAMF7/HLA-DRB1/HLA-DRA/CTSH/TYROBP	13
AOA>AOAaKG	ego_FindMarkers_gene_pos	BP	GO:0002831	regulation of response to biotic stimulus	18/296	341/17393	2.35791e-05	0.000615337	0.000478966	HLA-A/HLA-B/NOP53/HLA-E/BIRC3/TNFAIP3/FCN1/CLEC7A/HLA-DRB1/OPTN/IFI16/FGR/GRN/NCF1/FOXP1/IL1B/TYROBP/NFE2L2	18
AOA>AOAaKG	ego_FindMarkers_gene_pos	BP	GO:0045730	respiratory burst	6/296	35/17393	2.47402e-05	0.000637866	0.000496502	CYBB/CLEC7A/NCF2/GRN/NCF1/CD52	6
AOA>AOAaKG	ego_FindMarkers_gene_pos	BP	GO:0002221	pattern recognition receptor signaling pathway	12/296	171/17393	3.74363e-05	0.000905035	0.000704461	NOP53/NFKBIA/BIRC3/CD14/TNFAIP3/SLC15A3/FCN1/CLEC7A/CTSS/LACC1/NINJ1/RTN4	12
AOA>AOAaKG	ego_FindMarkers_gene_pos	BP	GO:0016125	sterol metabolic process	11/296	149/17393	4.96542e-05	0.0011623	0.00090471	NPC2/MSMO1/CYP27A1/CYP51A1/INSIG1/HMGCS1/IDI1/SC5D/LDLR/LIPA/CYP1B1	11
AOA>AOAaKG	ego_FindMarkers_gene_pos	BP	GO:0052547	regulation of peptidase activity	20/296	433/17393	5.58597e-05	0.00125215	0.000974644	MMP9/SERPINB1/CD44/BIRC3/ARL6IP5/S100A9/CLEC7A/SORL1/CTSH/S100A8/LAPTM5/IFI16/DNAJB6/SPINK2/GRN/PSME1/TIMP2/CTSD/CTSB/CST3	20
AOA>AOAaKG	ego_FindMarkers_gene_pos	BP	GO:0044409	entry into host	11/296	153/17393	6.3222e-05	0.00139238	0.0010838	CD74/RNASEK/FCN1/HLA-DRB1/CD46/CXCL8/CTSL/LDLR/SLC3A2/CTSB/CD81	11
AOA>AOAaKG	ego_FindMarkers_gene_pos	BP	GO:0001909	leukocyte mediated cytotoxicity	10/296	127/17393	6.33965e-05	0.00139238	0.0010838	HLA-A/HLA-B/B2M/HLA-E/PTPRC/SLAMF7/HLA-DRB1/HLA-DRA/CTSH/TYROBP	10
AOA>AOAaKG	ego_FindMarkers_gene_pos	BP	GO:1901652	response to peptide	21/296	475/17393	6.82526e-05	0.00148075	0.00115258	CRHBP/MMP9/NFKBIA/TNFAIP3/BTG2/VIM/CYBB/INSIG1/SORL1/LEPROT/ATP2B1/BTG1/ZFP36L1/SESN3/JAK1/IL1B/CYP1B1/NFE2L2/RHOQ/PTPRE/ANXA1	21
AOA>AOAaKG	ego_FindMarkers_gene_pos	BP	GO:0050830	defense response to Gram-positive bacterium	9/296	104/17393	7.08629e-05	0.00152806	0.00118941	HLA-A/RPL39/HLA-E/ACP5/LYZ/C5AR1/GBP4/MPEG1/FGR	9
AOA>AOAaKG	ego_FindMarkers_gene_pos	BP	GO:0002685	regulation of leukocyte migration	13/296	212/17393	7.26051e-05	0.00154688	0.00120406	LGALS3/CD9/PLA2G7/CD74/C5AR1/CCL2/CCL3/AIF1/CCR1/CXCL8/GCSAML/ANXA1/CD81	13
AOA>AOAaKG	ego_FindMarkers_gene_pos	BP	GO:0045930	negative regulation of mitotic cell cycle	13/296	214/17393	7.98762e-05	0.00169166	0.00131676	GPNMB/RPL26/NOP53/CDKN1C/BTG2/CCL2/FOXN3/BTG1/ZFP36L1/ZFP36L2/SYF2/CDKN1A/RGCC	13
AOA>AOAaKG	ego_FindMarkers_gene_pos	BP	GO:0031960	response to corticosteroid	11/296	158/17393	8.4553e-05	0.0017593	0.0013694	SGK1/CYBB/DDIT4/AIF1/ATP2B1/ZFP36L1/ZFP36L2/NR3C1/CYP1B1/ANXA1/FOS	11
AOA>AOAaKG	ego_FindMarkers_gene_pos	BP	GO:0061462	protein localization to lysosome	6/296	45/17393	0.000107637	0.00218842	0.00170342	SORL1/LAPTM5/LAMP2/ZFYVE16/RTN4/CD81	6
AOA>AOAaKG	ego_FindMarkers_gene_pos	BP	GO:0062197	cellular response to chemical stress	16/296	317/17393	0.000112995	0.0022843	0.00177805	MMP9/TNFAIP3/ARL6IP5/RELB/AIF1/TP53INP1/ZFP36L1/IL18BP/RCSD1/NCF1/SOD2/CYP1B1/NFE2L2/ANXA1/SLC7A11/FOS	16
AOA>AOAaKG	ego_FindMarkers_gene_pos	BP	GO:0055094	response to lipoprotein particle	5/296	29/17393	0.000117212	0.00234291	0.00182368	CD9/CD68/LDLR/FCER1G/CD81	5
AOA>AOAaKG	ego_FindMarkers_gene_pos	BP	GO:0097066	response to thyroid hormone	5/296	29/17393	0.000117212	0.00234291	0.00182368	CTSH/KIT/CTSL/CTSS/CTSB	5
AOA>AOAaKG	ego_FindMarkers_gene_pos	BP	GO:0045088	regulation of innate immune response	13/296	225/17393	0.000132235	0.00259939	0.00202332	HLA-A/HLA-B/HLA-E/BIRC3/TNFAIP3/FCN1/CLEC7A/IFI16/FGR/GRN/NCF1/TYROBP/NFE2L2	13
AOA>AOAaKG	ego_FindMarkers_gene_pos	BP	GO:0034341	response to interferon-gamma	10/296	139/17393	0.000135053	0.00264022	0.00205509	CD74/KYNU/GBP4/VIM/CCL2/CCL3/AIF1/CALCOCO2/HLA-DPA1/JAK1	10
AOA>AOAaKG	ego_FindMarkers_gene_pos	BP	GO:0006809	nitric oxide biosynthetic process	7/296	67/17393	0.000139859	0.00270445	0.00210509	ACP5/CLEC7A/AIF1/DDAH2/SOD2/IL1B/CYP1B1	7
AOA>AOAaKG	ego_FindMarkers_gene_pos	BP	GO:1901990	regulation of mitotic cell cycle phase transition	15/296	292/17393	0.000152122	0.00290182	0.00225872	GPNMB/RPL26/NOP53/CDKN1C/CCL2/FOXN3/AIF1/KMT2E/ZFP36L1/ZFP36L2/SYF2/CDKN1A/PSME1/RGCC/ANXA1	15
AOA>AOAaKG	ego_FindMarkers_gene_pos	BP	GO:0090713	immunological memory process	4/296	17/17393	0.000164226	0.00307534	0.00239378	HLA-DRB1/HLA-DRA/CD46/CD81	4
AOA>AOAaKG	ego_FindMarkers_gene_pos	BP	GO:0045861	negative regulation of proteolysis	16/296	328/17393	0.000167176	0.00311421	0.00242403	NOP53/MMP9/SERPINB1/CD44/BIRC3/SDCBP/SORL1/TMEM59/IFI16/DNAJB6/GABARAPL2/SPINK2/TIMP2/CTSZ/CTSB/CST3	16
AOA>AOAaKG	ego_FindMarkers_gene_pos	BP	GO:0006909	phagocytosis	15/296	295/17393	0.000170084	0.00313553	0.00244063	PTPRC/CD14/CCL2/FCN1/CLEC7A/NCF2/AIF1/FGR/CDC42SE2/LDLR/ELMO1/IL1B/TYROBP/FCER1G/ANXA1	15
AOA>AOAaKG	ego_FindMarkers_gene_pos	BP	GO:0071402	cellular response to lipoprotein particle stimulus	5/296	32/17393	0.000190633	0.00343478	0.00267356	CD9/CD68/LDLR/FCER1G/CD81	5
AOA>AOAaKG	ego_FindMarkers_gene_pos	BP	GO:1903978	regulation of microglial cell activation	4/296	18/17393	0.00020833	0.0036695	0.00285627	PTPRC/CCL3/LDLR/GRN	4
AOA>AOAaKG	ego_FindMarkers_gene_pos	BP	GO:0071216	cellular response to biotic stimulus	13/296	239/17393	0.00023966	0.00416991	0.00324577	NFKBIA/CD14/TNFAIP3/TXNIP/VIM/CCL2/CEBPB/CCL3/CLEC7A/CD68/CXCL8/LITAF/IL1B	13
AOA>AOAaKG	ego_FindMarkers_gene_pos	BP	GO:0006898	receptor-mediated endocytosis	13/296	240/17393	0.000249595	0.00429047	0.00333961	B2M/CD9/CD14/RNASEK/SDCBP/LILRB4/SORL1/CXCL8/CTSL/LDLR/CD63/FCER1G/CD81	13
AOA>AOAaKG	ego_FindMarkers_gene_pos	BP	GO:0008360	regulation of cell shape	10/296	150/17393	0.000251767	0.00430667	0.00335222	CCL2/CCL3/PLEKHO1/KIT/FGR/MYL12B/CDC42SE2/RHOQ/ANXA1/LST1	10
AOA>AOAaKG	ego_FindMarkers_gene_pos	BP	GO:2001057	reactive nitrogen species metabolic process	7/296	74/17393	0.000261551	0.004369	0.00340074	ACP5/CLEC7A/AIF1/DDAH2/SOD2/IL1B/CYP1B1	7
AOA>AOAaKG	ego_FindMarkers_gene_pos	BP	GO:0006695	cholesterol biosynthetic process	6/296	53/17393	0.000270734	0.00441868	0.00343941	MSMO1/CYP51A1/INSIG1/HMGCS1/IDI1/SC5D	6
AOA>AOAaKG	ego_FindMarkers_gene_pos	BP	GO:0045428	regulation of nitric oxide biosynthetic process	6/296	53/17393	0.000270734	0.00441868	0.00343941	ACP5/CLEC7A/AIF1/DDAH2/SOD2/IL1B	6
AOA>AOAaKG	ego_FindMarkers_gene_pos	BP	GO:1902653	secondary alcohol biosynthetic process	6/296	53/17393	0.000270734	0.00441868	0.00343941	MSMO1/CYP51A1/INSIG1/HMGCS1/IDI1/SC5D	6
AOA>AOAaKG	ego_FindMarkers_gene_pos	BP	GO:0031668	cellular response to extracellular stimulus	13/296	243/17393	0.00028154	0.00457406	0.00356035	PTPRC/CD68/AIF1/ATP2B1/IFI16/SESN3/GABARAP/LAMP2/GABARAPL2/CDKN1A/SLC38A2/NFE2L2/FOS	13
AOA>AOAaKG	ego_FindMarkers_gene_pos	BP	GO:0098543	detection of other organism	4/296	20/17393	0.000321121	0.00510066	0.00397025	HLA-A/HLA-B/CLEC7A/HLA-DRB1	4
AOA>AOAaKG	ego_FindMarkers_gene_pos	BP	GO:0080164	regulation of nitric oxide metabolic process	6/296	56/17393	0.000366917	0.00574815	0.00447424	ACP5/CLEC7A/AIF1/DDAH2/SOD2/IL1B	6
AOA>AOAaKG	ego_FindMarkers_gene_pos	BP	GO:2001233	regulation of apoptotic signaling pathway	16/296	356/17393	0.000417443	0.00637452	0.00496179	TPT1/RPL26/MMP9/PTPRC/LGALS3/CD44/CD74/TNFAIP3/S100A9/CTSH/NOG/S100A8/GRINA/SOD2/IL1B/NFE2L2	16
AOA>AOAaKG	ego_FindMarkers_gene_pos	BP	GO:0046686	response to cadmium ion	6/296	58/17393	0.000444595	0.00667455	0.00519533	MMP9/CYBB/KIT/NCF1/SOD2/FOS	6
AOA>AOAaKG	ego_FindMarkers_gene_pos	BP	GO:0014812	muscle cell migration	7/296	81/17393	0.0004568	0.00674396	0.00524936	SORL1/AIF1/PLEKHO1/CYP1B1/NFE2L2/ANXA1/S100A11	7
AOA>AOAaKG	ego_FindMarkers_gene_pos	BP	GO:0000302	response to reactive oxygen species	11/296	192/17393	0.000462709	0.00680298	0.0052953	MMP9/TNFAIP3/TXNIP/SESN3/IL18BP/NCF1/SOD2/CYP1B1/NFE2L2/ANXA1/FOS	11
AOA>AOAaKG	ego_FindMarkers_gene_pos	BP	GO:0006622	protein targeting to lysosome	4/296	22/17393	0.000472004	0.00691108	0.00537944	SORL1/LAPTM5/LAMP2/ZFYVE16	4
AOA>AOAaKG	ego_FindMarkers_gene_pos	BP	GO:1901136	carbohydrate derivative catabolic process	10/296	164/17393	0.000512654	0.00730097	0.00568293	CHI3L1/CD44/IDS/NAGK/CTSL/TYMP/FUCA1/ADA2/GM2A/CST3	10
AOA>AOAaKG	ego_FindMarkers_gene_pos	BP	GO:0031392	regulation of prostaglandin biosynthetic process	3/296	10/17393	0.000535831	0.00750238	0.0058397	CD74/IL1B/ANXA1	3
AOA>AOAaKG	ego_FindMarkers_gene_pos	BP	GO:0034248	regulation of cellular amide metabolic process	18/296	439/17393	0.00055374	0.00769612	0.0059905	RPL26/RPL38/SOX4/RPL10/EIF4A2/RPL22/BTG2/VIM/RPS4X/SORL1/ZFP36L1/EIF3E/ZFP36L2/TNRC6B/RTN4/CYP1B1/NFE2L2/SLC7A11	18
AOA>AOAaKG	ego_FindMarkers_gene_pos	BP	GO:0007039	protein catabolic process in the vacuole	4/296	23/17393	0.000563772	0.00777481	0.00605175	TPP1/LAMP2/LDLR/CD81	4
AOA>AOAaKG	ego_FindMarkers_gene_pos	BP	GO:0009991	response to extracellular stimulus	19/296	478/17393	0.000570581	0.00780818	0.00607773	PTPRC/KYNU/CYBB/SORL1/CD68/AIF1/ATP2B1/IFI16/SESN3/GABARAP/LAMP2/GABARAPL2/LDLR/CDKN1A/SOD2/SLC38A2/CYP1B1/NFE2L2/FOS	19
AOA>AOAaKG	ego_FindMarkers_gene_pos	BP	GO:0031663	lipopolysaccharide-mediated signaling pathway	6/296	62/17393	0.000638009	0.00856618	0.00666773	NFKBIA/CD14/TNFAIP3/CCL2/CCL3/IL1B	6
AOA>AOAaKG	ego_FindMarkers_gene_pos	BP	GO:0030574	collagen catabolic process	5/296	42/17393	0.00070094	0.00934061	0.00727054	MMP9/CTSL/CTSS/CTSB/CST3	5
AOA>AOAaKG	ego_FindMarkers_gene_pos	BP	GO:1902652	secondary alcohol metabolic process	9/296	143/17393	0.000773117	0.0101504	0.00790084	NPC2/MSMO1/CYP27A1/CYP51A1/INSIG1/HMGCS1/IDI1/SC5D/LDLR	9
AOA>AOAaKG	ego_FindMarkers_gene_pos	BP	GO:0071496	cellular response to external stimulus	14/296	307/17393	0.000822424	0.0106407	0.00828248	PTPRC/CD68/AIF1/ATP2B1/IFI16/SESN3/GABARAP/LAMP2/GABARAPL2/CDKN1A/SLC38A2/IL1B/NFE2L2/FOS	14
AOA>AOAaKG	ego_FindMarkers_gene_pos	BP	GO:0050890	cognition	14/296	308/17393	0.000848689	0.0109407	0.00851602	CRHBP/B2M/SGK1/C5AR1/ARL6IP5/BTG2/CEBPB/HLA-DRA/KIT/LDLR/C12orf57/GM2A/SLC7A11/FOS	14
AOA>AOAaKG	ego_FindMarkers_gene_pos	BP	GO:0006979	response to oxidative stress	17/296	418/17393	0.000858343	0.0110252	0.0085818	MMP9/TNFAIP3/ARL6IP5/TXNIP/AIF1/BTG1/TP53INP1/SESN3/IL18BP/NCF1/SOD2/ATOX1/CYP1B1/NFE2L2/ANXA1/SLC7A11/FOS	17
AOA>AOAaKG	ego_FindMarkers_gene_pos	BP	GO:0000027	ribosomal large subunit assembly	4/296	26/17393	0.000914377	0.0115778	0.00901189	RPL38/NOP53/RPL10/RPL24	4
AOA>AOAaKG	ego_FindMarkers_gene_pos	BP	GO:0048872	homeostasis of number of cells	13/296	280/17393	0.00106402	0.0130545	0.0101613	RPS24/B2M/SOX4/CD74/TNFAIP3/MAFB/KMT2E/KIT/ZFP36L1/LIPA/ANXA1/SLC40A1/SLC7A11	13
AOA>AOAaKG	ego_FindMarkers_gene_pos	BP	GO:0032963	collagen metabolic process	7/296	94/17393	0.00111508	0.013449	0.0104684	MMP9/VIM/CTSL/CTSS/RGCC/CTSB/CST3	7
AOA>AOAaKG	ego_FindMarkers_gene_pos	BP	GO:0019221	cytokine-mediated signaling pathway	18/296	467/17393	0.00112445	0.013498	0.0105066	TMSB4X/PTPRC/CD44/NFKBIA/BIRC3/CD74/TNFAIP3/CCL2/LILRB4/CCL3/CCR1/CXCL8/LAPTM5/KIT/JAK1/IL1B/FCER1G/IFNGR2	18
AOA>AOAaKG	ego_FindMarkers_gene_pos	BP	GO:0050766	positive regulation of phagocytosis	6/296	69/17393	0.00112673	0.013498	0.0105066	PTPRC/CCL2/FCN1/CLEC7A/IL1B/FCER1G	6
AOA>AOAaKG	ego_FindMarkers_gene_pos	BP	GO:0050868	negative regulation of T cell activation	8/296	122/17393	0.00115397	0.0137779	0.0107245	GPNMB/LGALS3/CD74/LILRB4/CEBPB/HLA-DRB1/LAPTM5/ANXA1	8
AOA>AOAaKG	ego_FindMarkers_gene_pos	BP	GO:0071361	cellular response to ethanol	3/296	13/17393	0.00122957	0.0143908	0.0112015	CYBB/TP53INP1/SOD2	3
AOA>AOAaKG	ego_FindMarkers_gene_pos	BP	GO:0071375	cellular response to peptide hormone stimulus	13/296	286/17393	0.00128864	0.0149836	0.0116629	CRHBP/INSIG1/SORL1/LEPROT/ATP2B1/ZFP36L1/SESN3/JAK1/IL1B/CYP1B1/NFE2L2/RHOQ/PTPRE	13
AOA>AOAaKG	ego_FindMarkers_gene_pos	BP	GO:0010952	positive regulation of peptidase activity	10/296	185/17393	0.00129426	0.0149887	0.0116669	ARL6IP5/S100A9/CLEC7A/CTSH/S100A8/LAPTM5/IFI16/GRN/PSME1/CTSD	10
AOA>AOAaKG	ego_FindMarkers_gene_pos	BP	GO:0051235	maintenance of location	14/296	322/17393	0.0012975	0.0149887	0.0116669	TMSB4X/PTPRC/NFKBIA/S100A9/CCL3/INSIG1/SORL1/FTL/S100A8/NRIP1/GP1BB/IL1B/TMSB10/GM2A	14
AOA>AOAaKG	ego_FindMarkers_gene_pos	BP	GO:0042273	ribosomal large subunit biogenesis	6/296	71/17393	0.00130858	0.0150191	0.0116906	RPL35A/RPL26/RPL38/NOP53/RPL10/RPL24	6
AOA>AOAaKG	ego_FindMarkers_gene_pos	BP	GO:0043410	positive regulation of MAPK cascade	18/296	475/17393	0.00135941	0.0155523	0.0121056	GPNMB/PTPRC/CHI3L1/CD44/CD74/C5AR1/SDCBP/ARL6IP5/CCL2/CCL3/CLEC7A/HLA-DRB1/CCR1/LAPTM5/KIT/NCF1/IL1B/CD81	18
AOA>AOAaKG	ego_FindMarkers_gene_pos	BP	GO:0090322	regulation of superoxide metabolic process	4/296	30/17393	0.00158898	0.0174494	0.0135822	ACP5/CLEC7A/TYROBP/NFE2L2	4
AOA>AOAaKG	ego_FindMarkers_gene_pos	BP	GO:0031331	positive regulation of cellular catabolic process	17/296	447/17393	0.00176659	0.0191632	0.0149162	NOP53/TNFAIP3/BTG2/OPTN/CALCOCO2/TMEM59/LAPTM5/TP53INP1/ZFP36L1/SESN3/GABARAP/ZFP36L2/LDLR/IL1B/TNRC6B/NFE2L2/CD81	17
AOA>AOAaKG	ego_FindMarkers_gene_pos	BP	GO:0002507	tolerance induction	4/296	31/17393	0.00180022	0.0194097	0.0151081	HLA-B/HLA-E/TNFAIP3/LILRB4	4
AOA>AOAaKG	ego_FindMarkers_gene_pos	BP	GO:0044772	mitotic cell cycle phase transition	16/296	410/17393	0.00184631	0.0198465	0.0154481	GPNMB/RPL26/NOP53/CDKN1C/RPL24/CCL2/FOXN3/AIF1/KMT2E/ZFP36L1/ZFP36L2/SYF2/CDKN1A/PSME1/RGCC/ANXA1	16
AOA>AOAaKG	ego_FindMarkers_gene_pos	BP	GO:0048662	negative regulation of smooth muscle cell proliferation	5/296	52/17393	0.00186508	0.0199277	0.0155113	TNFAIP3/AIF1/NPR3/CDKN1A/SOD2	5
AOA>AOAaKG	ego_FindMarkers_gene_pos	BP	GO:1900153	positive regulation of nuclear-transcribed mRNA catabolic process, deadenylation-dependent decay	3/296	15/17393	0.00190743	0.0201983	0.0157219	ZFP36L1/ZFP36L2/TNRC6B	3
AOA>AOAaKG	ego_FindMarkers_gene_pos	BP	GO:0031348	negative regulation of defense response	11/296	229/17393	0.00194375	0.0205219	0.0159738	HLA-A/HLA-B/HLA-E/PTPRC/ACP5/TNFAIP3/HLA-DRB1/IFI16/FGR/LDLR/GRN	11
AOA>AOAaKG	ego_FindMarkers_gene_pos	BP	GO:0048145	regulation of fibroblast proliferation	6/296	77/17393	0.00199031	0.0208868	0.0162579	CD74/IFI30/TP53INP1/CDKN1A/SOD2/S100A6	6
AOA>AOAaKG	ego_FindMarkers_gene_pos	BP	GO:0044344	cellular response to fibroblast growth factor stimulus	7/296	104/17393	0.00200464	0.0208868	0.0162579	CD44/CCL2/NOG/CXCL8/ZFP36L1/ZFP36L2/KDM5B	7
AOA>AOAaKG	ego_FindMarkers_gene_pos	BP	GO:0006026	aminoglycan catabolic process	4/296	32/17393	0.00203016	0.0208868	0.0162579	CHI3L1/CD44/IDS/FUCA1	4
AOA>AOAaKG	ego_FindMarkers_gene_pos	BP	GO:0046456	icosanoid biosynthetic process	5/296	53/17393	0.00203115	0.0208868	0.0162579	CD74/LTC4S/IL1B/HPGDS/ANXA1	5
AOA>AOAaKG	ego_FindMarkers_gene_pos	BP	GO:0097305	response to alcohol	11/296	232/17393	0.00215204	0.0220662	0.0171759	CRHBP/CD14/SGK1/CYBB/CCL3/S100A8/ATP2B1/TP53INP1/SOD2/CYP1B1/FOS	11
AOA>AOAaKG	ego_FindMarkers_gene_pos	BP	GO:0048144	fibroblast proliferation	6/296	79/17393	0.00226849	0.0230476	0.0179398	CD74/IFI30/TP53INP1/CDKN1A/SOD2/S100A6	6
AOA>AOAaKG	ego_FindMarkers_gene_pos	BP	GO:0055076	transition metal ion homeostasis	8/296	136/17393	0.00230116	0.0231287	0.0180029	B2M/ATP6V1G1/S100A9/FTL/S100A8/SOD2/ATOX1/SLC40A1	8
AOA>AOAaKG	ego_FindMarkers_gene_pos	BP	GO:1901214	regulation of neuron death	13/296	308/17393	0.00247689	0.0246856	0.0192148	GPNMB/BTG2/CCL2/CEBPB/CCL3/SORL1/DDIT4/GRN/SOD2/TYROBP/CTSZ/SLC7A11/FOS	13
AOA>AOAaKG	ego_FindMarkers_gene_pos	BP	GO:0070997	neuron death	14/296	346/17393	0.00252374	0.0250823	0.0195236	GPNMB/ARL6IP5/BTG2/CCL2/CEBPB/CCL3/SORL1/DDIT4/GRN/SOD2/TYROBP/CTSZ/SLC7A11/FOS	14
AOA>AOAaKG	ego_FindMarkers_gene_pos	BP	GO:0016486	peptide hormone processing	4/296	34/17393	0.00254942	0.0251269	0.0195583	PLA2G7/CTSL/ATP6AP2/CTSZ	4
AOA>AOAaKG	ego_FindMarkers_gene_pos	BP	GO:0046466	membrane lipid catabolic process	4/296	34/17393	0.00254942	0.0251269	0.0195583	ASAH1/FUCA1/CYP1B1/GM2A	4
AOA>AOAaKG	ego_FindMarkers_gene_pos	BP	GO:0050921	positive regulation of chemotaxis	8/296	140/17393	0.00275496	0.0266591	0.0207509	TMSB4X/PLA2G7/CD74/C5AR1/CCL3/AIF1/CCR1/CXCL8	8
AOA>AOAaKG	ego_FindMarkers_gene_pos	BP	GO:0071774	response to fibroblast growth factor	7/296	110/17393	0.00275547	0.0266591	0.0207509	CD44/CCL2/NOG/CXCL8/ZFP36L1/ZFP36L2/KDM5B	7
AOA>AOAaKG	ego_FindMarkers_gene_pos	BP	GO:0019058	viral life cycle	13/296	312/17393	0.00276808	0.0266591	0.0207509	CD74/RNASEK/CCL2/FCN1/HLA-DRB1/CD46/CXCL8/IFI16/CTSL/LDLR/SLC3A2/CTSB/CD81	13
AOA>AOAaKG	ego_FindMarkers_gene_pos	BP	GO:0002544	chronic inflammatory response	3/296	17/17393	0.0027798	0.0266591	0.0207509	TNFAIP3/S100A9/S100A8	3
AOA>AOAaKG	ego_FindMarkers_gene_pos	BP	GO:0007095	mitotic G2 DNA damage checkpoint signaling	4/296	35/17393	0.00284034	0.0271665	0.0211458	NOP53/FOXN3/SYF2/CDKN1A	4
AOA>AOAaKG	ego_FindMarkers_gene_pos	BP	GO:0042176	regulation of protein catabolic process	15/296	390/17393	0.00291132	0.0275517	0.0214456	NOP53/SDCBP/TNFAIP3/CYP51A1/SORL1/LAPTM5/GABARAP/GABARAPL2/LDLR/PSME1/IL1B/TIMP2/NFE2L2/CST3/CD81	15
AOA>AOAaKG	ego_FindMarkers_gene_pos	BP	GO:0031623	receptor internalization	7/296	112/17393	0.00304845	0.0285431	0.0222174	CD9/SDCBP/LILRB4/CXCL8/CD63/FCER1G/CD81	7
AOA>AOAaKG	ego_FindMarkers_gene_pos	BP	GO:0050673	epithelial cell proliferation	15/296	393/17393	0.00312812	0.028915	0.0225069	NEAT1/B2M/CDKN1C/SERPINB1/C5AR1/TNFAIP3/CCL2/CEBPB/NOG/KIT/ZFP36L1/GRN/KDM5B/RTN4/RGCC	15
AOA>AOAaKG	ego_FindMarkers_gene_pos	BP	GO:0043516	regulation of DNA damage response, signal transduction by p53 class mediator	4/296	36/17393	0.00315318	0.028915	0.0225069	RPL26/SOX4/CD44/CD74	4
AOA>AOAaKG	ego_FindMarkers_gene_pos	BP	GO:0071276	cellular response to cadmium ion	4/296	36/17393	0.00315318	0.028915	0.0225069	MMP9/CYBB/NCF1/FOS	4
AOA>AOAaKG	ego_FindMarkers_gene_pos	BP	GO:0060263	regulation of respiratory burst	3/296	18/17393	0.00329409	0.0298989	0.0232727	CLEC7A/GRN/NCF1	3
AOA>AOAaKG	ego_FindMarkers_gene_pos	BP	GO:0070306	lens fiber cell differentiation	4/296	37/17393	0.00348873	0.0312263	0.0243059	CDKN1C/VIM/KDM5B/SLC7A11	4
AOA>AOAaKG	ego_FindMarkers_gene_pos	BP	GO:0014910	regulation of smooth muscle cell migration	5/296	60/17393	0.00351054	0.0312263	0.0243059	SORL1/AIF1/CYP1B1/NFE2L2/S100A11	5
AOA>AOAaKG	ego_FindMarkers_gene_pos	BP	GO:0034113	heterotypic cell-cell adhesion	5/296	60/17393	0.00351054	0.0312263	0.0243059	PTPRC/CD44/ITGAX/NINJ1/IL1B	5
AOA>AOAaKG	ego_FindMarkers_gene_pos	BP	GO:0042255	ribosome assembly	5/296	60/17393	0.00351054	0.0312263	0.0243059	RPS27/RPL38/NOP53/RPL10/RPL24	5
AOA>AOAaKG	ego_FindMarkers_gene_pos	BP	GO:0010634	positive regulation of epithelial cell migration	8/296	146/17393	0.00356337	0.0316171	0.0246101	MMP9/TMSB4X/CTSH/GRN/FOXP1/RTN4/NFE2L2/ANXA1	8
AOA>AOAaKG	ego_FindMarkers_gene_pos	BP	GO:0019216	regulation of lipid metabolic process	13/296	325/17393	0.00391373	0.0335544	0.026118	NPC2/CD74/INSIG1/SORL1/KIT/FGR/ASAH1/LDLR/LACTB/PSAP/IL1B/ANXA1/CD81	13
AOA>AOAaKG	ego_FindMarkers_gene_pos	BP	GO:0006749	glutathione metabolic process	5/296	62/17393	0.00404669	0.0343631	0.0267475	ARL6IP5/SOD2/HPGDS/NFE2L2/SLC7A11	5
AOA>AOAaKG	ego_FindMarkers_gene_pos	BP	GO:0002347	response to tumor cell	4/296	39/17393	0.00423095	0.0355041	0.0276357	HLA-A/TXNIP/HLA-DRB1/LAPTM5	4
AOA>AOAaKG	ego_FindMarkers_gene_pos	BP	GO:0042474	middle ear morphogenesis	3/296	20/17393	0.00448794	0.0371351	0.0289052	RPL38/INSIG1/NOG	3
AOA>AOAaKG	ego_FindMarkers_gene_pos	BP	GO:0019730	antimicrobial humoral response	7/296	122/17393	0.00488579	0.0397795	0.0309636	HLA-A/RPL30/RPL39/HLA-E/LYZ/S100A9/CXCL8	7
AOA>AOAaKG	ego_FindMarkers_gene_pos	BP	GO:0090280	positive regulation of calcium ion import	3/296	21/17393	0.0051707	0.0410655	0.0319645	LGALS3/CCL2/CCL3	3
AOA>AOAaKG	ego_FindMarkers_gene_pos	BP	GO:1900120	regulation of receptor binding	3/296	21/17393	0.0051707	0.0410655	0.0319645	B2M/MMP9/NOG	3
AOA>AOAaKG	ego_FindMarkers_gene_pos	BP	GO:0035019	somatic stem cell population maintenance	4/296	42/17393	0.00553318	0.0433635	0.0337533	SOX4/NOG/KIT/ZFP36L2	4
AOA>AOAaKG	ego_FindMarkers_gene_pos	BP	GO:0051602	response to electrical stimulus	4/296	42/17393	0.00553318	0.0433635	0.0337533	CD14/BTG2/AIF1/SOD2	4
AOA>AOAaKG	ego_FindMarkers_gene_pos	BP	GO:0006925	inflammatory cell apoptotic process	3/296	22/17393	0.0059126	0.0456335	0.0355201	CTSL/ANXA1/SLC7A11	3
AOA>AOAaKG	ego_FindMarkers_gene_pos	BP	GO:2000310	regulation of NMDA receptor activity	3/296	22/17393	0.0059126	0.0456335	0.0355201	CRHBP/CCL2/IFNGR2	3
AOA>AOAaKG	ego_FindMarkers_gene_pos	BP	GO:0042246	tissue regeneration	5/296	68/17393	0.00600389	0.0457427	0.0356052	CD9/CDKN1A/NINJ1/ANXA1/CD81	5
AOA>AOAaKG	ego_FindMarkers_gene_pos	BP	GO:1903317	regulation of protein maturation	5/296	68/17393	0.00600389	0.0457427	0.0356052	SOX4/PRKACB/TMEM59/S100A10/CTSZ	5
AOA>AOAaKG	ego_FindMarkers_gene_pos	BP	GO:0006417	regulation of translation	14/296	383/17393	0.00616343	0.0467579	0.0363954	RPL26/RPL38/SOX4/RPL10/EIF4A2/RPL22/BTG2/VIM/RPS4X/ZFP36L1/EIF3E/ZFP36L2/TNRC6B/CYP1B1	14
AOA>AOAaKG	ego_FindMarkers_gene_pos	BP	GO:0032102	negative regulation of response to external stimulus	14/296	385/17393	0.006442	0.0487673	0.0379595	HLA-A/HLA-B/HLA-E/PTPRC/ACP5/CD9/TNFAIP3/CCL2/HLA-DRB1/AIF1/IFI16/FGR/LDLR/GRN	14
AOA>AOAaKG	ego_FindMarkers_gene_pos	BP	GO:2000112	regulation of cellular macromolecule biosynthetic process	16/296	467/17393	0.00649794	0.0490573	0.0381852	RPL26/RPL38/SOX4/RPL10/ITM2B/EIF4A2/RPL22/BTG2/VIM/RPS4X/TMEM59/ZFP36L1/EIF3E/ZFP36L2/TNRC6B/CYP1B1	16
AOA>AOAaKG	ego_FindMarkers_gene_pos	BP	GO:0051452	intracellular pH reduction	4/296	44/17393	0.00653545	0.0490573	0.0381852	RNASEK/GRN/DMXL2/ATP6AP2	4
AOA>AOAaKG	ego_FindMarkers_gene_pos	BP	GO:0009636	response to toxic substance	10/296	232/17393	0.00655199	0.0490779	0.0382012	S100A9/CCL3/TP53INP1/LTC4S/SOD2/KDM5B/CYP1B1/NFE2L2/SLC7A11/FOS	10
AOA>AOAaKG	ego_FindMarkers_gene_pos	BP	GO:0051100	negative regulation of binding	8/296	162/17393	0.00662579	0.0495264	0.0385503	B2M/TMSB4X/NFKBIA/SORL1/NOG/IFI16/CDKN1A/CTSZ	8
AOA>AOAaKG	ego_FindMarkers_gene_pos	CC	GO:0042611	MHC protein complex	15/302	22/18381	1.86443e-22	6.84247e-20	5.16154e-20	HLA-A/HLA-B/B2M/HLA-C/HLA-E/CD74/HLA-DQA1/HLA-DPB1/HLA-DQB1/HLA-DRB1/HLA-DRA/HLA-DPA1/HLA-DMB/HLA-DRB5/HLA-DMA	15
AOA>AOAaKG	ego_FindMarkers_gene_pos	CC	GO:0071556	integral component of lumenal side of endoplasmic reticulum membrane	13/302	26/18381	4.22049e-17	3.8723e-15	2.92102e-15	HLA-A/HLA-B/HLA-C/HLA-E/CD74/HLA-DQA1/HLA-DPB1/HLA-DQB1/HLA-DRB1/HLA-DRA/HLA-DPA1/HLA-DRB5/TAPBP	13
AOA>AOAaKG	ego_FindMarkers_gene_pos	CC	GO:0098553	lumenal side of endoplasmic reticulum membrane	13/302	26/18381	4.22049e-17	3.8723e-15	2.92102e-15	HLA-A/HLA-B/HLA-C/HLA-E/CD74/HLA-DQA1/HLA-DPB1/HLA-DQB1/HLA-DRB1/HLA-DRA/HLA-DPA1/HLA-DRB5/TAPBP	13
AOA>AOAaKG	ego_FindMarkers_gene_pos	CC	GO:0022626	cytosolic ribosome	20/302	99/18381	1.45977e-16	1.07147e-14	8.0825e-15	RPS27/RPL31/RPL35A/RPL34/RPL30/RPS24/RPS29/RPL13/RPL26/RPL38/RPL36A/RPL39/RPS3A/RPL10/RPS21/RPS25/RPL24/RPL21/RPL22/RPS4X	20
AOA>AOAaKG	ego_FindMarkers_gene_pos	CC	GO:0098576	lumenal side of membrane	13/302	32/18381	1.29052e-15	7.8937e-14	5.95452e-14	HLA-A/HLA-B/HLA-C/HLA-E/CD74/HLA-DQA1/HLA-DPB1/HLA-DQB1/HLA-DRB1/HLA-DRA/HLA-DPA1/HLA-DRB5/TAPBP	13
AOA>AOAaKG	ego_FindMarkers_gene_pos	CC	GO:0005774	vacuolar membrane	35/302	445/18381	1.56465e-14	8.20324e-13	6.18801e-13	AHNAK/CD74/ATP6V1G1/RNASEK/SLC15A3/HLA-DQA1/HLA-DPB1/BRI3/HLA-DQB1/LAPTM4A/HLA-DRB1/HLA-DRA/CD68/CALCOCO2/HLA-DPA1/HLA-DMB/TMEM59/HLA-DRB5/LAPTM5/HLA-DMA/GABARAP/LAMP2/GABARAPL2/LDLR/GRN/ATP6V1F/SLC3A2/LITAF/PSAP/CD63/ATP6AP2/CTSD/PLD3/RNF13/ATP6V0C	35
AOA>AOAaKG	ego_FindMarkers_gene_pos	CC	GO:0005775	vacuolar lumen	22/302	174/18381	1.19343e-13	5.47486e-12	4.1299e-12	NPC2/CD74/LYZ/IFI30/SDCBP/FTL/TPP1/IDS/CPPED1/CTSL/LAMP2/ASAH1/CTSS/GRN/PSAP/FUCA1/CTSD/LIPA/PLD3/ADA2/GM2A/CTSB	22
AOA>AOAaKG	ego_FindMarkers_gene_pos	CC	GO:0012507	ER to Golgi transport vesicle membrane	13/302	58/18381	7.99845e-12	2.25803e-10	1.70331e-10	HLA-A/HLA-B/B2M/HLA-C/HLA-E/CD74/HLA-DQA1/HLA-DPB1/HLA-DQB1/HLA-DRB1/HLA-DRA/HLA-DPA1/HLA-DRB5	13
AOA>AOAaKG	ego_FindMarkers_gene_pos	CC	GO:0005770	late endosome	24/302	280/18381	4.35517e-11	1.06557e-09	8.03797e-10	CRHBP/TPT1/SQSTM1/CD74/LAPTM4A/HLA-DRB1/HLA-DRA/SORL1/CTSH/CD68/HLA-DMB/TMEM59/HLA-DRB5/HLA-DMA/CTSL/LAMP2/CTSS/LDLR/GRN/LITAF/PSAP/CD63/PLD3/RNF13	24
AOA>AOAaKG	ego_FindMarkers_gene_pos	CC	GO:0034774	secretory granule lumen	23/302	322/18381	3.9755e-09	6.34352e-08	4.78516e-08	B2M/TMSB4X/NPC2/CHI3L1/SERPINB1/LYZ/SDCBP/S100A9/FCN1/FTL/CTSH/S100A8/FGR/CPPED1/GRN/CFD/TIMP2/FUCA1/CTSD/ADA2/CTSZ/GM2A/S100A11	23
AOA>AOAaKG	ego_FindMarkers_gene_pos	CC	GO:0005844	polysome	11/302	65/18381	7.99145e-09	1.12802e-07	8.50911e-08	RPL31/RPL30/RPS29/RPL38/RPL36A/RPL39/RPS21/RPL24/VIM/RPS4X/MSI2	11
AOA>AOAaKG	ego_FindMarkers_gene_pos	CC	GO:0005766	primary lysosome	15/302	154/18381	3.83577e-08	4.39915e-07	3.31845e-07	NPC2/LYZ/SDCBP/BRI3/FTL/CD68/CPPED1/LAMP2/GRN/PSAP/CD63/FUCA1/ADA2/GM2A/ATP6V0C	15
AOA>AOAaKG	ego_FindMarkers_gene_pos	CC	GO:0005925	focal adhesion	23/302	419/18381	4.89433e-07	4.49055e-06	3.38739e-06	RPL31/RPL30/RPS29/B2M/RPL38/RPS3A/PTPRC/CD44/AHNAK/CD9/SDCBP/RPL22/VIM/RPS4X/MARCKS/CD46/ARPC3/SLA/JAK1/ANXA1/ANXA5/ATP6V0C/CD81	23
AOA>AOAaKG	ego_FindMarkers_gene_pos	CC	GO:0031301	integral component of organelle membrane	21/302	379/18381	1.34173e-06	1.17241e-05	8.84396e-06	HLA-A/HLA-B/B2M/HLA-C/HLA-E/ITM2B/CD74/HLA-DQA1/HLA-DPB1/INSIG1/HLA-DQB1/HLA-DRB1/HLA-DRA/HLA-DPA1/ATP2B1/HLA-DRB5/TAPBP/ATP2C1/SARAF/LAMP2/RTN4	21
AOA>AOAaKG	ego_FindMarkers_gene_pos	CC	GO:0009897	external side of plasma membrane	21/302	437/18381	1.22205e-05	9.34357e-05	7.04821e-05	B2M/HLA-E/PTPRC/FCGRT/CD9/CD74/CD14/FCN1/CLEC7A/SLAMF7/HLA-DRB1/ITGAX/CCR1/KIT/TMEM123/LDLR/ATP6AP2/FCER1G/ANXA1/CTSB/ANXA5	21
AOA>AOAaKG	ego_FindMarkers_gene_pos	CC	GO:0031904	endosome lumen	6/302	35/18381	2.03399e-05	0.000146368	0.000110411	B2M/CTSH/CTSL/CTSS/CD63/CTSB	6
AOA>AOAaKG	ego_FindMarkers_gene_pos	CC	GO:0033176	proton-transporting V-type ATPase complex	5/302	27/18381	6.9491e-05	0.000455414	0.000343536	ATP6V1G1/RNASEK/ATP6V1F/ATP6AP2/ATP6V0C	5
AOA>AOAaKG	ego_FindMarkers_gene_pos	CC	GO:0001772	immunological synapse	6/302	44/18381	7.81366e-05	0.00050309	0.0003795	LGALS3/CD37/HLA-DRB1/HLA-DRA/ATP2B1/CD81	6
AOA>AOAaKG	ego_FindMarkers_gene_pos	CC	GO:0062023	collagen-containing extracellular matrix	19/302	427/18381	8.91467e-05	0.000554523	0.000418298	MMP9/LGALS3/SERPINB1/S100A9/FCN1/CTSH/S100A8/CTSL/CTSS/S100A10/PSAP/TIMP2/TPSAB1/CTSD/CTSZ/ANXA1/CTSB/S100A6/ANXA5	19
AOA>AOAaKG	ego_FindMarkers_gene_pos	CC	GO:0032588	trans-Golgi network membrane	8/302	98/18381	0.000211729	0.0012533	0.000945412	CD74/HLA-DQA1/HLA-DPB1/HLA-DQB1/HLA-DRB1/HLA-DRA/HLA-DPA1/HLA-DRB5	8
AOA>AOAaKG	ego_FindMarkers_gene_pos	CC	GO:0000220	vacuolar proton-transporting V-type ATPase, V0 domain	3/302	10/18381	0.000483732	0.00261073	0.00196937	RNASEK/ATP6AP2/ATP6V0C	3
AOA>AOAaKG	ego_FindMarkers_gene_pos	CC	GO:0043020	NADPH oxidase complex	3/302	12/18381	0.000865457	0.0042922	0.00323777	CYBB/NCF2/NCF1	3
AOA>AOAaKG	ego_FindMarkers_gene_pos	CC	GO:0036019	endolysosome	4/302	28/18381	0.00107143	0.00524288	0.00395491	CTSL/CTSS/LDLR/CTSB	4
AOA>AOAaKG	ego_FindMarkers_gene_pos	CC	GO:0098562	cytoplasmic side of membrane	10/302	193/18381	0.00137336	0.00638002	0.0048127	RPS29/PTPRC/LILRB4/ATP2B1/KIT/FGR/SLA/LITAF/GM2A/S100A6	10
AOA>AOAaKG	ego_FindMarkers_gene_pos	CC	GO:0031252	cell leading edge	14/302	416/18381	0.00920406	0.0397399	0.0299773	CD44/VIM/AIF1/PLEKHO1/ATP2B1/FGR/ARPC3/CAPG/PHACTR4/IQGAP2/ATP6AP2/SPTBN1/S100A6/S100A11	14
AOA>AOAaKG	ego_FindMarkers_gene_pos	CC	GO:0005791	rough endoplasmic reticulum	5/302	79/18381	0.00970618	0.0414206	0.0312451	RPS29/RPS21/CYBB/NCF1/SLC7A11	5
AOA>AOAaKG	ego_FindMarkers_gene_pos	MF	GO:0023026	MHC class II protein complex binding	12/294	25/17749	1.4638e-15	7.21651e-13	6.37907e-13	B2M/CD74/HLA-DQA1/HLA-DPB1/HLA-DQB1/HLA-DRB1/HLA-DRA/HLA-DPA1/HLA-DMB/HLA-DRB5/HLA-DMA/CD81	12
AOA>AOAaKG	ego_FindMarkers_gene_pos	MF	GO:0042605	peptide antigen binding	12/294	36/17749	2.99477e-13	4.9214e-11	4.35029e-11	HLA-A/HLA-B/HLA-C/HLA-E/HLA-DQA1/HLA-DPB1/HLA-DQB1/HLA-DRB1/HLA-DRA/HLA-DPA1/HLA-DRB5/TAPBP	12
AOA>AOAaKG	ego_FindMarkers_gene_pos	MF	GO:0003735	structural constituent of ribosome	20/294	159/17749	2.0185e-12	2.4878e-10	2.1991e-10	RPS27/RPL31/RPL35A/RPL34/RPL30/RPS24/RPS29/RPL13/RPL26/RPL38/RPL36A/RPL39/RPS3A/RPL10/RPS21/RPS25/RPL24/RPL21/RPL22/RPS4X	20
AOA>AOAaKG	ego_FindMarkers_gene_pos	MF	GO:0140375	immune receptor activity	13/294	142/17749	7.00125e-07	4.93088e-05	4.35867e-05	CD44/CD74/C5AR1/HLA-DQA1/FPR3/HLA-DQB1/HLA-DRB1/HLA-DRA/CTSH/CCR1/HLA-DPA1/FCER1G/IFNGR2	13
AOA>AOAaKG	ego_FindMarkers_gene_pos	MF	GO:0043394	proteoglycan binding	7/294	36/17749	1.76184e-06	0.000108573	9.59738e-05	GPNMB/PTPRC/SDCBP/CTSL/CTSS/ADA2/CTSB	7
AOA>AOAaKG	ego_FindMarkers_gene_pos	MF	GO:0003823	antigen binding	13/294	160/17749	2.70469e-06	0.000148157	0.000130964	HLA-A/HLA-B/HLA-C/HLA-E/HLA-DQA1/FCN1/HLA-DPB1/HLA-DQB1/HLA-DRB1/HLA-DRA/HLA-DPA1/HLA-DRB5/TAPBP	13
AOA>AOAaKG	ego_FindMarkers_gene_pos	MF	GO:0042608	T cell receptor binding	4/294	10/17749	1.4319e-05	0.000705926	0.000624007	HLA-A/HLA-E/HLA-DRB1/HLA-DRA	4
AOA>AOAaKG	ego_FindMarkers_gene_pos	MF	GO:0042287	MHC protein binding	5/294	40/17749	0.000493227	0.0203454	0.0179844	HLA-E/CD74/CLEC7A/TAPBP/CD81	5
AOA>AOAaKG	ego_FindMarkers_gene_pos	MF	GO:0016175	superoxide-generating NAD(P)H oxidase activity	3/294	10/17749	0.000495222	0.0203454	0.0179844	CYBB/NCF2/NCF1	3
AOA>AOAaKG	ego_FindMarkers_gene_pos	MF	GO:0001046	core promoter sequence-specific DNA binding	5/294	42/17749	0.000620671	0.0235377	0.0208063	CEBPB/H3-3B/NR3C1/FOXP1/FOS	5
AOA>AOAaKG	ego_FindMarkers_gene_pos	MF	GO:0019829	ATPase-coupled cation transmembrane transporter activity	5/294	44/17749	0.00077131	0.0271611	0.0240092	ATP6V1G1/ATP2B1/ATP2C1/ATP6V1F/ATP6V0C	5
AOA>AOAaKG	ego_FindMarkers_gene_pos	MF	GO:0045296	cadherin binding	14/294	333/17749	0.00138305	0.0435281	0.0384768	RPL34/AHNAK/RPL24/CD46/EIF3E/FXYD5/CAPG/LRRFIP1/SLC3A2/RTN4/SPTBN1/ARGLU1/ANXA1/S100A11	14
AOA>AOAaKG	ego_FindMarkers_gene_pos	MF	GO:0044548	S100 protein binding	3/294	14/17749	0.00143011	0.0435281	0.0384768	AHNAK/S100A6/S100A11	3
AOA>AOAaKG	ego_FindMarkers_gene_pos	MF	GO:0042625	ATPase-coupled ion transmembrane transporter activity	3/294	15/17749	0.00176584	0.0435281	0.0384768	ATP6V1G1/ATP6V1F/ATP6V0C	3
AOA>AOAaKG	ego_FindMarkers_gene_pos	MF	GO:0044769	ATPase activity, coupled to transmembrane movement of ions, rotational mechanism	3/294	15/17749	0.00176584	0.0435281	0.0384768	ATP6V1G1/ATP6V1F/ATP6V0C	3
AOA>AOAaKG	ego_FindMarkers_gene_pos	MF	GO:0002020	protease binding	8/294	135/17749	0.00185921	0.0436472	0.0385821	TNFAIP3/KIT/SELL/UBC/LDLR/PSAP/TIMP2/CST3	8
AOA>AOAaKG	ego_FindMarkers_gene_pos	MF	GO:0048306	calcium-dependent protein binding	6/294	81/17749	0.0022519	0.0476691	0.0421373	S100A9/S100A8/S100A10/ANXA1/S100A6/S100A11	6
AOA>AOAaKG	ego_FindMarkers_gene_pos	MF	GO:0044389	ubiquitin-like protein ligase binding	13/294	314/17749	0.00232061	0.0476691	0.0421373	SQSTM1/PRKACB/NFKBIA/TXNIP/CEBPB/LAPTM5/GABARAP/UBC/GABARAPL2/CDKN1A/JAK1/RTN4/ATP6V0C	13
AOAaKG>AOA	ego_avg_gene_neg	BP	GO:0000280	nuclear division	14/73	444/17393	3.80806e-09	6.69457e-06	4.92242e-06	ASPM/CENPF/CCNB1/PTTG1/MKI67/RAN/NUSAP1/TOP2A/KPNB1/CALR/UBE2S/TPX2/UBE2C/RANBP1	14
AOAaKG>AOA	ego_avg_gene_neg	BP	GO:0140014	mitotic nuclear division	11/73	291/17393	3.37588e-08	1.97827e-05	1.45459e-05	CENPF/CCNB1/PTTG1/MKI67/RAN/NUSAP1/KPNB1/UBE2S/TPX2/UBE2C/RANBP1	11
AOAaKG>AOA	ego_avg_gene_neg	BP	GO:0006310	DNA recombination	11/73	318/17393	8.33055e-08	3.66128e-05	2.69208e-05	SFPQ/NUCKS1/HSPD1/TFRC/HMGB2/MCM3/ACTB/PRKDC/MCM4/HMGB1/TOP2A	11
AOAaKG>AOA	ego_avg_gene_neg	BP	GO:0007059	chromosome segregation	11/73	338/17393	1.54135e-07	4.51614e-05	3.32065e-05	SFPQ/CENPF/CCNB1/PTTG1/MKI67/RAN/NUSAP1/TOP2A/KPNB1/UBE2C/SLC25A5	11
AOAaKG>AOA	ego_avg_gene_neg	BP	GO:0098813	nuclear chromosome segregation	9/73	279/17393	2.44591e-06	0.000592703	0.000435806	SFPQ/CENPF/CCNB1/PTTG1/RAN/NUSAP1/TOP2A/KPNB1/UBE2C	9
AOAaKG>AOA	ego_avg_gene_neg	BP	GO:0032392	DNA geometric change	6/73	94/17393	2.69717e-06	0.000592703	0.000435806	HMGB2/HMGA1/MCM3/MCM4/HMGB1/TOP2A	6
AOAaKG>AOA	ego_avg_gene_neg	BP	GO:1903311	regulation of mRNA metabolic process	9/73	293/17393	3.64987e-06	0.000688573	0.000506298	YBX1/SERBP1/NCL/NPM1/HNRNPAB/SRSF3/HSPA8/HNRNPC/C1QBP	9
AOAaKG>AOA	ego_avg_gene_neg	BP	GO:0006417	regulation of translation	10/73	383/17393	4.30848e-06	0.000688573	0.000506298	YBX1/NCL/NPM1/PRKDC/GAPDH/PA2G4/C1QBP/EIF5A/TYMS/CALR	10
AOAaKG>AOA	ego_avg_gene_neg	BP	GO:0071824	protein-DNA complex subunit organization	8/73	232/17393	5.6618e-06	0.000829454	0.000609885	NASP/CENPF/HMGB2/NPM1/H4C3/HMGA1/SSRP1/HMGB1	8
AOAaKG>AOA	ego_avg_gene_neg	BP	GO:0042744	hydrogen peroxide catabolic process	4/73	29/17393	6.26412e-06	0.000847102	0.000622862	HBB/HBD/HBG2/MPO	4
AOAaKG>AOA	ego_avg_gene_neg	BP	GO:0008380	RNA splicing	10/73	407/17393	7.35614e-06	0.00086214	0.000633919	SFPQ/YBX1/SNRPG/NCL/SRSF3/HSPA8/RPS26/HNRNPC/C1QBP/SNRPD1	10
AOAaKG>AOA	ego_avg_gene_neg	BP	GO:0002833	positive regulation of response to biotic stimulus	7/73	174/17393	8.30717e-06	0.000883047	0.000649292	SFPQ/HSPD1/HMGB2/PRKDC/HMGB1/HSP90AA1/MIF	7
AOAaKG>AOA	ego_avg_gene_neg	BP	GO:0022613	ribonucleoprotein complex biogenesis	10/73	414/17393	8.53914e-06	0.000883047	0.000649292	SNRPG/NPM1/HSP90AB1/PRKDC/EIF3A/PA2G4/RAN/HSP90AA1/C1QBP/SNRPD1	10
AOAaKG>AOA	ego_avg_gene_neg	BP	GO:0006338	chromatin remodeling	8/73	263/17393	1.41291e-05	0.00113561	0.000834994	NASP/HMGB2/NPM1/H4C3/HMGA1/ACTB/SSRP1/HNRNPC	8
AOAaKG>AOA	ego_avg_gene_neg	BP	GO:0034248	regulation of cellular amide metabolic process	10/73	439/17393	1.42112e-05	0.00113561	0.000834994	YBX1/NCL/NPM1/PRKDC/GAPDH/PA2G4/C1QBP/EIF5A/TYMS/CALR	10
AOAaKG>AOA	ego_avg_gene_neg	BP	GO:0010639	negative regulation of organelle organization	9/73	349/17393	1.49113e-05	0.00113975	0.000838038	CENPF/TFRC/CCNB1/PTTG1/NPM1/HNRNPC/TOP2A/TPX2/SLC25A5	9
AOAaKG>AOA	ego_avg_gene_neg	BP	GO:0006403	RNA localization	7/73	194/17393	1.6861e-05	0.00121785	0.000895467	YBX1/NPM1/HNRNPAB/SRSF3/RAN/EIF5A/KPNB1	7
AOAaKG>AOA	ego_avg_gene_neg	BP	GO:0002200	somatic diversification of immune receptors	5/73	77/17393	1.77041e-05	0.00121785	0.000895467	HSPD1/TFRC/HMGB2/PRKDC/HMGB1	5
AOAaKG>AOA	ego_avg_gene_neg	BP	GO:0006260	DNA replication	8/73	280/17393	2.21808e-05	0.00144422	0.00106191	NASP/NUCKS1/HMGA1/MCM3/MCM4/SSRP1/DUT/PCLAF	8
AOAaKG>AOA	ego_avg_gene_neg	BP	GO:2000112	regulation of cellular macromolecule biosynthetic process	10/73	467/17393	2.41742e-05	0.00151779	0.00111601	YBX1/NCL/NPM1/PRKDC/GAPDH/PA2G4/C1QBP/EIF5A/TYMS/CALR	10
AOAaKG>AOA	ego_avg_gene_neg	BP	GO:0031647	regulation of protein stability	8/73	292/17393	2.99375e-05	0.00161721	0.00118911	HSPD1/PIM1/HSP90AB1/PRKDC/HSPA8/GAPDH/HSP90AA1/CALR	8
AOAaKG>AOA	ego_avg_gene_neg	BP	GO:0015671	oxygen transport	3/73	15/17393	3.11267e-05	0.00161721	0.00118911	HBB/HBD/HBG2	3
AOAaKG>AOA	ego_avg_gene_neg	BP	GO:0051983	regulation of chromosome segregation	5/73	87/17393	3.20495e-05	0.00161721	0.00118911	CENPF/CCNB1/PTTG1/MKI67/UBE2C	5
AOAaKG>AOA	ego_avg_gene_neg	BP	GO:0015931	nucleobase-containing compound transport	7/73	217/17393	3.46246e-05	0.00164514	0.00120965	YBX1/NPM1/SRSF3/RAN/EIF5A/KPNB1/SLC25A5	7
AOAaKG>AOA	ego_avg_gene_neg	BP	GO:0034728	nucleosome organization	6/73	155/17393	4.73015e-05	0.00217872	0.00160198	NASP/HMGB2/NPM1/H4C3/HMGA1/SSRP1	6
AOAaKG>AOA	ego_avg_gene_neg	BP	GO:0022618	ribonucleoprotein complex assembly	6/73	169/17393	7.65111e-05	0.00298904	0.00219779	SNRPG/HSP90AB1/PRKDC/EIF3A/HSP90AA1/SNRPD1	6
AOAaKG>AOA	ego_avg_gene_neg	BP	GO:0009141	nucleoside triphosphate metabolic process	5/73	107/17393	8.64069e-05	0.00327258	0.00240628	ATP5MC3/RAN/DUT/NME2/TYMS	5
AOAaKG>AOA	ego_avg_gene_neg	BP	GO:0032069	regulation of nuclease activity	3/73	21/17393	8.93537e-05	0.00327258	0.00240628	HMGB2/NPM1/HMGB1	3
AOAaKG>AOA	ego_avg_gene_neg	BP	GO:0002218	activation of innate immune response	4/73	57/17393	9.53352e-05	0.00340426	0.00250311	SFPQ/PRKDC/HMGB1/HSP90AA1	4
AOAaKG>AOA	ego_avg_gene_neg	BP	GO:1990748	cellular detoxification	5/73	110/17393	9.85144e-05	0.00340426	0.00250311	PIM1/HBB/HBD/HBG2/MPO	5
AOAaKG>AOA	ego_avg_gene_neg	BP	GO:0071826	ribonucleoprotein complex subunit organization	6/73	177/17393	9.87585e-05	0.00340426	0.00250311	SNRPG/HSP90AB1/PRKDC/EIF3A/HSP90AA1/SNRPD1	6
AOAaKG>AOA	ego_avg_gene_neg	BP	GO:0032481	positive regulation of type I interferon production	4/73	58/17393	0.000102074	0.00342149	0.00251577	HSPD1/HMGB2/GAPDH/HSP90AA1	4
AOAaKG>AOA	ego_avg_gene_neg	BP	GO:0042026	protein refolding	3/73	23/17393	0.000118266	0.00385022	0.00283101	HSPD1/HSPA8/HSP90AA1	3
AOAaKG>AOA	ego_avg_gene_neg	BP	GO:0007051	spindle organization	6/73	188/17393	0.000137449	0.00402938	0.00296275	ASPM/CCNB1/TUBB/RAN/KPNB1/TPX2	6
AOAaKG>AOA	ego_avg_gene_neg	BP	GO:0071897	DNA biosynthetic process	6/73	188/17393	0.000137449	0.00402938	0.00296275	CENPF/HSP90AB1/HNRNPC/HSP90AA1/PCLAF/TYMS	6
AOAaKG>AOA	ego_avg_gene_neg	BP	GO:0051131	chaperone-mediated protein complex assembly	3/73	25/17393	0.00015267	0.00426021	0.00313247	HSPD1/HSP90AB1/HSP90AA1	3
AOAaKG>AOA	ego_avg_gene_neg	BP	GO:0140694	non-membrane-bounded organelle assembly	8/73	375/17393	0.000171622	0.00458315	0.00336992	ASPM/CENPF/NPM1/TUBB/PRKDC/C1QBP/KPNB1/TPX2	8
AOAaKG>AOA	ego_avg_gene_neg	BP	GO:0002407	dendritic cell chemotaxis	3/73	26/17393	0.000172064	0.00458315	0.00336992	HMGB1/C1QBP/CALR	3
AOAaKG>AOA	ego_avg_gene_neg	BP	GO:0065004	protein-DNA complex assembly	6/73	198/17393	0.000182249	0.00478201	0.00351614	NASP/CENPF/HMGB2/NPM1/H4C3/HMGB1	6
AOAaKG>AOA	ego_avg_gene_neg	BP	GO:1905818	regulation of chromosome separation	4/73	70/17393	0.000212377	0.0053337	0.00392179	CENPF/CCNB1/PTTG1/UBE2C	4
AOAaKG>AOA	ego_avg_gene_neg	BP	GO:0017038	protein import	6/73	209/17393	0.000244111	0.00604433	0.00444431	HSPD1/HSP90AB1/HSPA8/RAN/HSP90AA1/KPNB1	6
AOAaKG>AOA	ego_avg_gene_neg	BP	GO:0098754	detoxification	5/73	135/17393	0.000257315	0.00628277	0.00461963	PIM1/HBB/HBD/HBG2/MPO	5
AOAaKG>AOA	ego_avg_gene_neg	BP	GO:0006986	response to unfolded protein	5/73	136/17393	0.000266271	0.00632573	0.00465122	HSPD1/HSPE1/HSP90AB1/HSPA8/HSP90AA1	5
AOAaKG>AOA	ego_avg_gene_neg	BP	GO:0051783	regulation of nuclear division	5/73	139/17393	0.000294566	0.00672529	0.004945	CENPF/CCNB1/MKI67/NUSAP1/CALR	5
AOAaKG>AOA	ego_avg_gene_neg	BP	GO:0045787	positive regulation of cell cycle	7/73	314/17393	0.000343547	0.00774303	0.00569333	SFPQ/CCNB1/NPM1/NUSAP1/CALR/UBE2C/RANBP1	7
AOAaKG>AOA	ego_avg_gene_neg	BP	GO:0036336	dendritic cell migration	3/73	33/17393	0.000353538	0.00786734	0.00578474	HMGB1/C1QBP/CALR	3
AOAaKG>AOA	ego_avg_gene_neg	BP	GO:0032103	positive regulation of response to external stimulus	8/73	425/17393	0.000398938	0.00865843	0.00636641	SFPQ/HMGB2/PRKDC/HMGB1/HSP90AA1/C1QBP/CALR/MIF	8
AOAaKG>AOA	ego_avg_gene_neg	BP	GO:0045429	positive regulation of nitric oxide biosynthetic process	3/73	37/17393	0.000497459	0.00993787	0.00730717	HSP90AB1/HBB/HSP90AA1	3
AOAaKG>AOA	ego_avg_gene_neg	BP	GO:0032200	telomere organization	5/73	161/17393	0.000577608	0.0111105	0.00816938	H4C3/HSP90AB1/PRKDC/HNRNPC/HSP90AA1	5
AOAaKG>AOA	ego_avg_gene_neg	BP	GO:1990830	cellular response to leukemia inhibitory factor	4/73	92/17393	0.000603766	0.011168	0.00821166	NCL/TFRC/SRSF3/SLC25A5	4
AOAaKG>AOA	ego_avg_gene_neg	BP	GO:0002449	lymphocyte mediated immunity	7/73	347/17393	0.000623787	0.011168	0.00821166	HSPD1/TFRC/TUBB/TUBB4B/HMGB1/C1QBP/IGLL1	7
AOAaKG>AOA	ego_avg_gene_neg	BP	GO:1990823	response to leukemia inhibitory factor	4/73	93/17393	0.000628915	0.011168	0.00821166	NCL/TFRC/SRSF3/SLC25A5	4
AOAaKG>AOA	ego_avg_gene_neg	BP	GO:0032606	type I interferon production	4/73	96/17393	0.000708816	0.0120078	0.00882915	HSPD1/HMGB2/GAPDH/HSP90AA1	4
AOAaKG>AOA	ego_avg_gene_neg	BP	GO:2000510	positive regulation of dendritic cell chemotaxis	2/73	10/17393	0.000765041	0.0121305	0.00891937	C1QBP/CALR	2
AOAaKG>AOA	ego_avg_gene_neg	BP	GO:0051702	biological process involved in interaction with symbiont	4/73	98/17393	0.000765918	0.0121305	0.00891937	NUCKS1/HSPD1/HSPA8/GAPDH	4
AOAaKG>AOA	ego_avg_gene_neg	BP	GO:0061013	regulation of mRNA catabolic process	5/73	172/17393	0.000778819	0.0122247	0.00898863	YBX1/SERBP1/NPM1/HNRNPAB/HNRNPC	5
AOAaKG>AOA	ego_avg_gene_neg	BP	GO:1902947	regulation of tau-protein kinase activity	2/73	11/17393	0.000932511	0.0136613	0.0100449	HSP90AB1/HSP90AA1	2
AOAaKG>AOA	ego_avg_gene_neg	BP	GO:1904668	positive regulation of ubiquitin protein ligase activity	2/73	11/17393	0.000932511	0.0136613	0.0100449	UBE2S/UBE2C	2
AOAaKG>AOA	ego_avg_gene_neg	BP	GO:0001906	cell killing	5/73	182/17393	0.00100349	0.0145796	0.0107201	HMGN2/TUBB/HSP90AB1/TUBB4B/GAPDH	5
AOAaKG>AOA	ego_avg_gene_neg	BP	GO:0010992	ubiquitin recycling	2/73	12/17393	0.00111598	0.0158217	0.0116334	UBE2S/UBE2C	2
AOAaKG>AOA	ego_avg_gene_neg	BP	GO:0007088	regulation of mitotic nuclear division	4/73	111/17393	0.0012189	0.0170066	0.0125047	CENPF/CCNB1/MKI67/NUSAP1	4
AOAaKG>AOA	ego_avg_gene_neg	BP	GO:0000054	ribosomal subunit export from nucleus	2/73	14/17393	0.00153036	0.0197821	0.0145455	NPM1/RAN	2
AOAaKG>AOA	ego_avg_gene_neg	BP	GO:0033750	ribosome localization	2/73	14/17393	0.00153036	0.0197821	0.0145455	NPM1/RAN	2
AOAaKG>AOA	ego_avg_gene_neg	BP	GO:0044794	positive regulation by host of viral process	2/73	14/17393	0.00153036	0.0197821	0.0145455	NUCKS1/HSPA8	2
AOAaKG>AOA	ego_avg_gene_neg	BP	GO:1901163	regulation of trophoblast cell migration	2/73	14/17393	0.00153036	0.0197821	0.0145455	C1QBP/CALR	2
AOAaKG>AOA	ego_avg_gene_neg	BP	GO:1902969	mitotic DNA replication	2/73	14/17393	0.00153036	0.0197821	0.0145455	MCM3/MCM4	2
AOAaKG>AOA	ego_avg_gene_neg	BP	GO:0051653	spindle localization	3/73	55/17393	0.00159126	0.0204193	0.015014	ASPM/NUSAP1/KPNB1	3
AOAaKG>AOA	ego_avg_gene_neg	BP	GO:0006334	nucleosome assembly	4/73	122/17393	0.0017268	0.0213783	0.0157191	NASP/HMGB2/NPM1/H4C3	4
AOAaKG>AOA	ego_avg_gene_neg	BP	GO:0006913	nucleocytoplasmic transport	6/73	306/17393	0.00178903	0.0215419	0.0158394	NPM1/SRSF3/HSP90AB1/RAN/KPNB1/CALR	6
AOAaKG>AOA	ego_avg_gene_neg	BP	GO:0051169	nuclear transport	6/73	306/17393	0.00178903	0.0215419	0.0158394	NPM1/SRSF3/HSP90AB1/RAN/KPNB1/CALR	6
AOAaKG>AOA	ego_avg_gene_neg	BP	GO:0046385	deoxyribose phosphate biosynthetic process	2/73	16/17393	0.00200712	0.0224747	0.0165253	DUT/TYMS	2
AOAaKG>AOA	ego_avg_gene_neg	BP	GO:0061684	chaperone-mediated autophagy	2/73	16/17393	0.00200712	0.0224747	0.0165253	HSPA8/HSP90AA1	2
AOAaKG>AOA	ego_avg_gene_neg	BP	GO:0072567	chemokine (C-X-C motif) ligand 2 production	2/73	16/17393	0.00200712	0.0224747	0.0165253	HMGB1/MIF	2
AOAaKG>AOA	ego_avg_gene_neg	BP	GO:2000341	regulation of chemokine (C-X-C motif) ligand 2 production	2/73	16/17393	0.00200712	0.0224747	0.0165253	HMGB1/MIF	2
AOAaKG>AOA	ego_avg_gene_neg	BP	GO:0042255	ribosome assembly	3/73	60/17393	0.00204471	0.0226076	0.016623	NPM1/PRKDC/C1QBP	3
AOAaKG>AOA	ego_avg_gene_neg	BP	GO:1904589	regulation of protein import	3/73	61/17393	0.00214404	0.0234113	0.017214	HSP90AB1/HSPA8/RAN	3
AOAaKG>AOA	ego_avg_gene_neg	BP	GO:0031145	anaphase-promoting complex-dependent catabolic process	2/73	17/17393	0.00226857	0.024025	0.0176652	UBE2S/UBE2C	2
AOAaKG>AOA	ego_avg_gene_neg	BP	GO:0042113	B cell activation	6/73	322/17393	0.00231049	0.0243224	0.0178839	HSPD1/TFRC/PRKDC/IGLL1/MIF/SLC25A5	6
AOAaKG>AOA	ego_avg_gene_neg	BP	GO:0050918	positive chemotaxis	3/73	64/17393	0.00245986	0.0254378	0.0187041	HMGB2/HMGB1/MIF	3
AOAaKG>AOA	ego_avg_gene_neg	BP	GO:0044827	modulation by host of viral genome replication	2/73	18/17393	0.00254523	0.0260146	0.0191282	NUCKS1/HSPA8	2
AOAaKG>AOA	ego_avg_gene_neg	BP	GO:0051310	metaphase plate congression	3/73	65/17393	0.00257118	0.0261279	0.0192115	CENPF/CCNB1/KPNB1	3
AOAaKG>AOA	ego_avg_gene_neg	BP	GO:0071677	positive regulation of mononuclear cell migration	3/73	66/17393	0.00268556	0.0266735	0.0196127	HMGB1/C1QBP/CALR	3
AOAaKG>AOA	ego_avg_gene_neg	BP	GO:0006809	nitric oxide biosynthetic process	3/73	67/17393	0.00280305	0.0275294	0.0202419	HSP90AB1/HBB/HSP90AA1	3
AOAaKG>AOA	ego_avg_gene_neg	BP	GO:0002837	regulation of immune response to tumor cell	2/73	19/17393	0.00283696	0.0275546	0.0202605	HSPD1/HMGB1	2
AOAaKG>AOA	ego_avg_gene_neg	BP	GO:0006337	nucleosome disassembly	2/73	19/17393	0.00283696	0.0275546	0.0202605	HMGA1/SSRP1	2
AOAaKG>AOA	ego_avg_gene_neg	BP	GO:0022411	cellular component disassembly	7/73	457/17393	0.00302178	0.0287151	0.0211138	HMGA1/SSRP1/HSPA8/EIF5A/TOP2A/TPX2/SLC25A5	7
AOAaKG>AOA	ego_avg_gene_neg	BP	GO:0002181	cytoplasmic translation	4/73	144/17393	0.0031518	0.0296303	0.0217867	YBX1/EIF3A/RPS26/EIF4A1	4
AOAaKG>AOA	ego_avg_gene_neg	BP	GO:0046209	nitric oxide metabolic process	3/73	73/17393	0.00357452	0.0329006	0.0241913	HSP90AB1/HBB/HSP90AA1	3
AOAaKG>AOA	ego_avg_gene_neg	BP	GO:0051251	positive regulation of lymphocyte activation	6/73	354/17393	0.00368893	0.0337768	0.0248356	HSPD1/TFRC/PRKDC/HMGB1/IGLL1/MIF	6
AOAaKG>AOA	ego_avg_gene_neg	BP	GO:2001057	reactive nitrogen species metabolic process	3/73	74/17393	0.00371444	0.0338341	0.0248777	HSP90AB1/HBB/HSP90AA1	3
AOAaKG>AOA	ego_avg_gene_neg	BP	GO:0031503	protein-containing complex localization	4/73	155/17393	0.00409975	0.0364593	0.026808	SFPQ/NPM1/RAN/BIRC5	4
AOAaKG>AOA	ego_avg_gene_neg	BP	GO:0098586	cellular response to virus	3/73	77/17393	0.00415412	0.0364593	0.026808	HSP90AA1/C1QBP/EIF5A	3
AOAaKG>AOA	ego_avg_gene_neg	BP	GO:0002253	activation of immune response	6/73	363/17393	0.00416855	0.0364593	0.026808	SFPQ/PRKDC/HMGB1/HSP90AA1/C1QBP/IGLL1	6
AOAaKG>AOA	ego_avg_gene_neg	BP	GO:0051098	regulation of binding	6/73	363/17393	0.00416855	0.0364593	0.026808	NUCKS1/HMGB2/HSP90AB1/ACTB/RAN/HMGB1	6
AOAaKG>AOA	ego_avg_gene_neg	BP	GO:0043065	positive regulation of apoptotic process	7/73	488/17393	0.00433044	0.0371362	0.0273057	SFPQ/HSPD1/PRKDC/HMGB1/C1QBP/EIF5A/TOP2A	7
AOAaKG>AOA	ego_avg_gene_neg	BP	GO:0002262	myeloid cell homeostasis	4/73	158/17393	0.00438834	0.0372691	0.0274034	HMGB2/PRKDC/HMGB1/SLC25A5	4
AOAaKG>AOA	ego_avg_gene_neg	BP	GO:0002418	immune response to tumor cell	2/73	24/17393	0.00451734	0.0374598	0.0275436	HSPD1/HMGB1	2
AOAaKG>AOA	ego_avg_gene_neg	BP	GO:0046039	GTP metabolic process	2/73	24/17393	0.00451734	0.0374598	0.0275436	RAN/NME2	2
AOAaKG>AOA	ego_avg_gene_neg	BP	GO:1904666	regulation of ubiquitin protein ligase activity	2/73	24/17393	0.00451734	0.0374598	0.0275436	UBE2S/UBE2C	2
AOAaKG>AOA	ego_avg_gene_neg	BP	GO:0010770	positive regulation of cell morphogenesis involved in differentiation	3/73	80/17393	0.00462417	0.0378106	0.0278016	PRKDC/C1QBP/CALR	3
AOAaKG>AOA	ego_avg_gene_neg	BP	GO:0090398	cellular senescence	3/73	80/17393	0.00462417	0.0378106	0.0278016	YBX1/HMGA1/CALR	3
AOAaKG>AOA	ego_avg_gene_neg	BP	GO:0050000	chromosome localization	3/73	83/17393	0.00512518	0.0404039	0.0297084	CENPF/CCNB1/KPNB1	3
AOAaKG>AOA	ego_avg_gene_neg	BP	GO:0046034	ATP metabolic process	5/73	266/17393	0.00519417	0.040765	0.0299739	ATP5MC3/CCNB1/HSPA8/GAPDH/TPI1	5
AOAaKG>AOA	ego_avg_gene_neg	BP	GO:1900182	positive regulation of protein localization to nucleus	3/73	84/17393	0.00529917	0.041221	0.0303092	TFRC/HSP90AB1/RAN	3
AOAaKG>AOA	ego_avg_gene_neg	BP	GO:0031349	positive regulation of defense response	5/73	275/17393	0.0059668	0.0454096	0.033389	SFPQ/HMGB2/PRKDC/HMGB1/HSP90AA1	5
AOAaKG>AOA	ego_avg_gene_neg	CC	GO:1904813	ficolin-1-rich granule lumen	9/74	124/18381	1.64922e-09	4.43639e-07	3.26371e-07	HSP90AB1/HBB/PRG2/HSPA8/HMGB1/HSP90AA1/KPNB1/NME2/MIF	9
AOAaKG>AOA	ego_avg_gene_neg	CC	GO:0031983	vesicle lumen	11/74	327/18381	7.35572e-08	3.95738e-06	2.91132e-06	TUBB/HSP90AB1/TUBB4B/HSPA8/PA2G4/HMGB1/HSP90AA1/KPNB1/NME2/MPO/MIF	11
AOAaKG>AOA	ego_avg_gene_neg	CC	GO:0031838	haptoglobin-hemoglobin complex	3/74	11/18381	1.00985e-05	0.000388072	0.000285492	HBB/HBD/HBG2	3
AOAaKG>AOA	ego_avg_gene_neg	CC	GO:0005833	hemoglobin complex	3/74	12/18381	1.34257e-05	0.000451441	0.000332111	HBB/HBD/HBG2	3
AOAaKG>AOA	ego_avg_gene_neg	CC	GO:0005635	nuclear envelope	10/74	478/18381	2.08438e-05	0.000622997	0.000458319	YBX1/CENPF/TUBB/GAPDH/TMPO/RAN/EIF5A/KPNB1/CALR/RANBP1	10
AOAaKG>AOA	ego_avg_gene_neg	CC	GO:0072562	blood microparticle	6/74	143/18381	2.39335e-05	0.000633941	0.00046637	TFRC/ACTB/HBB/HBD/HBG2/HSPA8	6
AOAaKG>AOA	ego_avg_gene_neg	CC	GO:0032993	protein-DNA complex	7/74	216/18381	2.59233e-05	0.000633941	0.00046637	H2AZ1/NPM1/H4C3/MCM3/ACTB/PRKDC/MCM4	7
AOAaKG>AOA	ego_avg_gene_neg	CC	GO:0036464	cytoplasmic ribonucleoprotein granule	7/74	242/18381	5.34335e-05	0.0011978	0.000881184	YBX1/SNRPG/NCL/HNRNPAB/TUBB/ACTB/KPNB1	7
AOAaKG>AOA	ego_avg_gene_neg	CC	GO:0000793	condensed chromosome	7/74	251/18381	6.72555e-05	0.00125186	0.000920956	CENPF/HMGB2/CCNB1/MKI67/HMGB1/TOP2A/BIRC5	7
AOAaKG>AOA	ego_avg_gene_neg	CC	GO:0005775	vacuolar lumen	6/74	174/18381	7.17748e-05	0.00125186	0.000920956	TUBB/TUBB4B/HSPA8/PA2G4/HSP90AA1/MPO	6
AOAaKG>AOA	ego_avg_gene_neg	CC	GO:0042470	melanosome	5/74	108/18381	7.44603e-05	0.00125186	0.000920956	TFRC/HSP90AB1/HSPA8/RAN/HSP90AA1	5
AOAaKG>AOA	ego_avg_gene_neg	CC	GO:0048770	pigment granule	5/74	108/18381	7.44603e-05	0.00125186	0.000920956	TFRC/HSP90AB1/HSPA8/RAN/HSP90AA1	5
AOAaKG>AOA	ego_avg_gene_neg	CC	GO:0005681	spliceosomal complex	6/74	192/18381	0.000123405	0.00174716	0.00128533	YBX1/SNRPG/NCL/HSPA8/HNRNPC/SNRPD1	6
AOAaKG>AOA	ego_avg_gene_neg	CC	GO:0005819	spindle	8/74	402/18381	0.000208654	0.00267275	0.00196626	ASPM/CENPF/CCNB1/NPM1/NUSAP1/BIRC5/TPX2/SLC25A5	8
AOAaKG>AOA	ego_avg_gene_neg	CC	GO:0005874	microtubule	8/74	433/18381	0.000344037	0.00420663	0.00309468	ASPM/TUBB/TUBB4B/EIF3A/TUBA1B/NUSAP1/BIRC5/TPX2	8
AOAaKG>AOA	ego_avg_gene_neg	CC	GO:0005687	U4 snRNP	2/74	10/18381	0.000704654	0.00729046	0.00536336	SNRPG/SNRPD1	2
AOAaKG>AOA	ego_avg_gene_neg	CC	GO:0031074	nucleocytoplasmic transport complex	2/74	11/18381	0.000858999	0.00825253	0.00607112	RAN/KPNB1	2
AOAaKG>AOA	ego_avg_gene_neg	CC	GO:0071162	CMG complex	2/74	11/18381	0.000858999	0.00825253	0.00607112	MCM3/MCM4	2
AOAaKG>AOA	ego_avg_gene_neg	CC	GO:0000940	outer kinetochore	2/74	12/18381	0.00102811	0.00838069	0.00616541	CENPF/CCNB1	2
AOAaKG>AOA	ego_avg_gene_neg	CC	GO:0034709	methylosome	2/74	12/18381	0.00102811	0.00838069	0.00616541	SNRPG/SNRPD1	2
AOAaKG>AOA	ego_avg_gene_neg	CC	GO:0044292	dendrite terminus	2/74	12/18381	0.00102811	0.00838069	0.00616541	HSP90AB1/HSP90AA1	2
AOAaKG>AOA	ego_avg_gene_neg	CC	GO:1990124	messenger ribonucleoprotein complex	2/74	12/18381	0.00102811	0.00838069	0.00616541	YBX1/HNRNPAB	2
AOAaKG>AOA	ego_avg_gene_neg	CC	GO:0034719	SMN-Sm protein complex	2/74	17/18381	0.00209111	0.0160717	0.0118234	SNRPG/SNRPD1	2
AOAaKG>AOA	ego_avg_gene_neg	CC	GO:0005680	anaphase-promoting complex	2/74	21/18381	0.00319548	0.0219323	0.0161349	UBE2S/UBE2C	2
AOAaKG>AOA	ego_avg_gene_neg	CC	GO:0005766	primary lysosome	4/74	154/18381	0.00346031	0.0219323	0.0161349	TUBB/TUBB4B/PA2G4/MPO	4
AOAaKG>AOA	ego_avg_gene_neg	CC	GO:0044295	axonal growth cone	2/74	22/18381	0.0035059	0.0219323	0.0161349	HSP90AB1/HSP90AA1	2
AOAaKG>AOA	ego_avg_gene_neg	CC	GO:0098576	lumenal side of membrane	2/74	32/18381	0.00733488	0.040267	0.0296231	HSPA8/CALR	2
AOAaKG>AOA	ego_avg_gene_neg	CC	GO:0101031	chaperone complex	2/74	33/18381	0.00778788	0.0418988	0.0308236	HSP90AB1/HSPA8	2
AOAaKG>AOA	ego_avg_gene_neg	CC	GO:0030496	midbody	4/74	204/18381	0.00925866	0.0488349	0.0359263	ASPM/CENPF/RAN/BIRC5	4
AOAaKG>AOA	ego_avg_gene_neg	MF	GO:0044389	ubiquitin-like protein ligase binding	12/74	314/17749	6.27542e-09	1.54375e-06	9.97462e-07	HSPD1/CCNB1/TUBB/HSP90AB1/HSPA8/TPI1/TUBA1B/PA2G4/HSP90AA1/CALR/UBE2C/SLC25A5	12
AOAaKG>AOA	ego_avg_gene_neg	MF	GO:0051082	unfolded protein binding	8/74	112/17749	2.08182e-08	2.56064e-06	1.6545e-06	HSPD1/HSPE1/NPM1/HSP90AB1/TUBB4B/HSPA8/HSP90AA1/CALR	8
AOAaKG>AOA	ego_avg_gene_neg	MF	GO:0003729	mRNA binding	11/74	316/17749	7.37754e-08	6.04958e-06	3.9088e-06	YBX1/SERBP1/NCL/HNRNPAB/EIF3A/RPS26/HNRNPC/C1QBP/EIF4A1/TYMS/CALR	11
AOAaKG>AOA	ego_avg_gene_neg	MF	GO:0140104	molecular carrier activity	6/74	73/17749	5.83143e-07	2.40821e-05	1.55601e-05	HBB/HBD/HBG2/HSPA8/RAN/KPNB1	6
AOAaKG>AOA	ego_avg_gene_neg	MF	GO:0003697	single-stranded DNA binding	7/74	119/17749	6.328e-07	2.40821e-05	1.55601e-05	YBX1/NUCKS1/HSPD1/HMGB2/MCM3/MCM4/HMGB1	7
AOAaKG>AOA	ego_avg_gene_neg	MF	GO:0003725	double-stranded RNA binding	6/74	75/17749	6.85262e-07	2.40821e-05	1.55601e-05	HSPD1/TFRC/HSP90AB1/TUBB4B/TUBA1B/EIF4A1	6
AOAaKG>AOA	ego_avg_gene_neg	MF	GO:0043021	ribonucleoprotein complex binding	7/74	150/17749	2.99862e-06	9.22076e-05	5.95779e-05	SERBP1/SNRPG/NPM1/PIM1/C1QBP/EIF5A/SNRPD1	7
AOAaKG>AOA	ego_avg_gene_neg	MF	GO:0140297	DNA-binding transcription factor binding	11/74	471/17749	3.78584e-06	0.00010348	6.6861e-05	NUCKS1/CENPF/NCL/PTMA/HMGB2/NPM1/HMGA1/ACTB/PRKDC/HMGB1/CALR	11
AOAaKG>AOA	ego_avg_gene_neg	MF	GO:0051087	chaperone binding	6/74	105/17749	4.96296e-06	0.000122089	7.8885e-05	HSPD1/HSPE1/TFRC/HSPA8/BIRC5/CALR	6
AOAaKG>AOA	ego_avg_gene_neg	MF	GO:0031491	nucleosome binding	5/74	66/17749	8.05265e-06	0.000167588	0.000108283	HMGN2/H2AZ1/ACTB/SSRP1/HNRNPC	5
AOAaKG>AOA	ego_avg_gene_neg	MF	GO:0031720	haptoglobin binding	3/74	10/17749	8.17501e-06	0.000167588	0.000108283	HBB/HBD/HBG2	3
AOAaKG>AOA	ego_avg_gene_neg	MF	GO:0031492	nucleosomal DNA binding	4/74	39/17749	2.05004e-05	0.000387931	0.000250653	HMGN2/H2AZ1/ACTB/HNRNPC	4
AOAaKG>AOA	ego_avg_gene_neg	MF	GO:0044183	protein folding chaperone	4/74	41/17749	2.50822e-05	0.000411348	0.000265783	HSP90AB1/HSPA8/HSP90AA1/CALR	4
AOAaKG>AOA	ego_avg_gene_neg	MF	GO:0016887	ATP hydrolysis activity	8/74	310/17749	4.38486e-05	0.000656418	0.00042413	HSPD1/HSPE1/HSP90AB1/MCM3/MCM4/HSPA8/HSP90AA1/EIF4A1	8
AOAaKG>AOA	ego_avg_gene_neg	MF	GO:0008301	DNA binding, bending	3/74	17/17749	4.53622e-05	0.000656418	0.00042413	HMGB2/HMGB1/TOP2A	3
AOAaKG>AOA	ego_avg_gene_neg	MF	GO:0004601	peroxidase activity	4/74	50/17749	5.54458e-05	0.00075776	0.000489609	HBB/HBD/HBG2/MPO	4
AOAaKG>AOA	ego_avg_gene_neg	MF	GO:0070182	DNA polymerase binding	3/74	21/17749	8.76656e-05	0.00107829	0.000696711	HSP90AB1/HMGB1/HSP90AA1	3
AOAaKG>AOA	ego_avg_gene_neg	MF	GO:0023026	MHC class II protein complex binding	3/74	25/17749	0.000149796	0.00175476	0.0011338	HSP90AB1/HSPA8/HSP90AA1	3
AOAaKG>AOA	ego_avg_gene_neg	MF	GO:0097718	disordered domain specific binding	3/74	31/17749	0.000287543	0.00321525	0.00207746	HSP90AB1/GAPDH/HSP90AA1	3
AOAaKG>AOA	ego_avg_gene_neg	MF	GO:0016209	antioxidant activity	4/74	83/17749	0.000398823	0.00408794	0.00264133	HBB/HBD/HBG2/MPO	4
AOAaKG>AOA	ego_avg_gene_neg	MF	GO:0000217	DNA secondary structure binding	3/74	36/17749	0.000449962	0.00425734	0.00275078	HMGB2/HMGA1/HMGB1	3
AOAaKG>AOA	ego_avg_gene_neg	MF	GO:0042056	chemoattractant activity	3/74	36/17749	0.000449962	0.00425734	0.00275078	HMGB2/HMGB1/MIF	3
AOAaKG>AOA	ego_avg_gene_neg	MF	GO:0045296	cadherin binding	7/74	333/17749	0.000470925	0.00429065	0.00277231	SERBP1/HSP90AB1/HSPA8/RPS26/TMPO/RAN/RANBP1	7
AOAaKG>AOA	ego_avg_gene_neg	MF	GO:0019825	oxygen binding	3/74	39/17749	0.000570798	0.00501487	0.00324024	HBB/HBD/HBG2	3
AOAaKG>AOA	ego_avg_gene_neg	MF	GO:0050786	RAGE receptor binding	2/74	10/17749	0.000755168	0.00604391	0.00390514	HMGB2/HMGB1	2
AOAaKG>AOA	ego_avg_gene_neg	MF	GO:0048156	tau protein binding	3/74	43/17749	0.000761631	0.00604391	0.00390514	HSP90AB1/ACTB/HSP90AA1	3
AOAaKG>AOA	ego_avg_gene_neg	MF	GO:0003713	transcription coactivator activity	6/74	266/17749	0.000845954	0.00650327	0.00420194	NUCKS1/HMGB2/NPM1/HMGA1/HMGB1/NME2	6
AOAaKG>AOA	ego_avg_gene_neg	MF	GO:0005200	structural constituent of cytoskeleton	4/74	103/17749	0.000901233	0.00671828	0.00434087	TUBB/ACTB/TUBB4B/TUBA1B	4
AOAaKG>AOA	ego_avg_gene_neg	MF	GO:0090079	translation regulator activity, nucleic acid binding	4/74	106/17749	0.00100314	0.00700377	0.00452533	EIF3A/EIF5A/EIF4A1/TYMS	4
AOAaKG>AOA	ego_avg_gene_neg	MF	GO:0031072	heat shock protein binding	4/74	121/17749	0.00163685	0.0108828	0.00703169	TFRC/HSP90AB1/HSPA8/KPNB1	4
AOAaKG>AOA	ego_avg_gene_neg	MF	GO:0042826	histone deacetylase binding	4/74	123/17749	0.00173831	0.0112533	0.00727106	SFPQ/HSP90AB1/HSP90AA1/TOP2A	4
AOAaKG>AOA	ego_avg_gene_neg	MF	GO:0001846	opsonin binding	2/74	16/17749	0.00198142	0.0124982	0.00807544	C1QBP/CALR	2
AOAaKG>AOA	ego_avg_gene_neg	MF	GO:0020037	heme binding	4/74	137/17749	0.00257395	0.015076	0.00974101	HBB/HBD/HBG2/MPO	4
AOAaKG>AOA	ego_avg_gene_neg	MF	GO:0043177	organic acid binding	4/74	139/17749	0.00271234	0.0155171	0.010026	HBB/HBD/HBG2/TYMS	4
AOAaKG>AOA	ego_avg_gene_neg	MF	GO:0045182	translation regulator activity	4/74	143/17749	0.00300429	0.0166701	0.010771	EIF3A/EIF5A/EIF4A1/TYMS	4
AOAaKG>AOA	ego_avg_gene_neg	MF	GO:0001848	complement binding	2/74	20/17749	0.00310361	0.0166701	0.010771	C1QBP/CALR	2
AOAaKG>AOA	ego_avg_gene_neg	MF	GO:0042288	MHC class I protein binding	2/74	21/17749	0.00342107	0.0171752	0.0110974	TUBB/TUBB4B	2
AOAaKG>AOA	ego_avg_gene_neg	MF	GO:0016853	isomerase activity	4/74	153/17749	0.00382675	0.0188276	0.012165	HSPD1/TPI1/TOP2A/MIF	4
AOAaKG>AOA	ego_avg_gene_neg	MF	GO:0017116	single-stranded DNA helicase activity	2/74	23/17749	0.00409944	0.0197738	0.0127764	MCM3/MCM4	2
AOAaKG>AOA	ego_avg_gene_neg	MF	GO:0008017	microtubule binding	5/74	271/17749	0.00546755	0.0253777	0.0163972	CENPF/GAPDH/NUSAP1/BIRC5/TPX2	5
AOAaKG>AOA	ego_avg_gene_neg	MF	GO:0019001	guanyl nucleotide binding	6/74	397/17749	0.00621674	0.0278058	0.0179661	TUBB/HSP90AB1/TUBB4B/TUBA1B/RAN/NME2	6
AOAaKG>AOA	ego_avg_gene_neg	MF	GO:0032561	guanyl ribonucleotide binding	6/74	397/17749	0.00621674	0.0278058	0.0179661	TUBB/HSP90AB1/TUBB4B/TUBA1B/RAN/NME2	6
AOAaKG>AOA	ego_avg_gene_neg	MF	GO:0072341	modified amino acid binding	3/74	91/17749	0.0065	0.0285536	0.0184492	HSPA8/HMGB1/TYMS	3
AOAaKG>AOA	ego_avg_gene_neg	MF	GO:0008022	protein C-terminus binding	4/74	179/17749	0.00665031	0.0287013	0.0185447	CENPF/NCL/MKI67/TOP2A	4
AOAaKG>AOA	ego_avg_gene_neg	MF	GO:0051020	GTPase binding	5/74	297/17749	0.00798129	0.0332779	0.0215018	YBX1/HSP90AA1/KPNB1/BIRC5/RANBP1	5
AOAaKG>AOA	ego_avg_gene_neg	MF	GO:0001530	lipopolysaccharide binding	2/74	34/17749	0.00882531	0.0352831	0.0227974	HSPD1/HMGB1	2
AOAaKG>AOA	ego_avg_gene_neg	MF	GO:0061631	ubiquitin conjugating enzyme activity	2/74	34/17749	0.00882531	0.0352831	0.0227974	UBE2S/UBE2C	2
AOAaKG>AOA	ego_avg_gene_neg	MF	GO:0019887	protein kinase regulator activity	4/74	205/17749	0.0105991	0.0407403	0.0263235	CCNB1/NPM1/HSP90AB1/TPX2	4
AOAaKG>AOA	ego_avg_gene_neg	MF	GO:0001046	core promoter sequence-specific DNA binding	2/74	42/17749	0.0132575	0.0494143	0.0319279	H2AZ1/NPM1	2
AOAaKG>AOA	ego_FindMarkers_gene_neg	BP	GO:0033044	regulation of chromosome organization	56/706	210/17393	2.00221e-30	8.44334e-27	6.98667e-27	SFPQ/CCT3/CENPF/PARP1/HNRNPD/MAD2L1/CCNB1/PTTG1/HNRNPA2B1/ZWINT/HNRNPC/DLGAP5/PLK1/AURKB/TOP2A/DNMT1/UBE2C/NCAPG/NCAPH/HNRNPA1/FEN1/HNRNPU/CDT1/MCM2/CENPE/CCT2/SMC4/CCT5/NCAPD2/XRCC5/CDCA5/BUB1B/TRIM28/CCT8/SMC2/BUB1/CDC6/CCT6A/DKC1/CCT7/CCT4/TACC3/TCP1/FBXO5/RUVBL1/RAD21/NABP2/ANAPC5/MYC/BUB3/MACROH2A1/BAZ1B/ACTL6A/SSBP1/NAA10/SMARCA5	56
AOAaKG>AOA	ego_FindMarkers_gene_neg	BP	GO:0000375	RNA splicing, via transesterification reactions	63/706	295/17393	3.71983e-28	7.84326e-25	6.49012e-25	SFPQ/SNRPE/SNRPG/HNRNPA3/NCL/SRSF3/HNRNPA2B1/LSM5/HSPA8/SNRPF/HNRNPC/SNRNP25/C1QBP/SRSF2/SNRPD1/HNRNPA1/HNRNPU/TXNL4A/HNRNPR/DDX39A/LSM4/SNRPA1/SNRPB/HNRNPM/PTBP1/DDX1/SYNCRIP/SF3A3/SRSF7/RBMX/ALYREF/KHDRBS1/DDX39B/DAZAP1/PRPF19/SNU13/DHX9/SNRPA/KHSRP/RBM3/RNPS1/HNRNPF/SRSF10/SF3B3/SNRPD2/SRRM2/PPIH/RBM17/SRPK1/EFTUD2/CLNS1A/SRSF1/SRRM1/HNRNPK/KDM1A/SNRNP200/DDX46/SF3B2/THRAP3/SRSF9/C9orf78/HNRNP…	63
AOAaKG>AOA	ego_FindMarkers_gene_neg	BP	GO:0007059	chromosome segregation	67/706	338/17393	7.19951e-28	8.15662e-25	6.74942e-25	SFPQ/CDCA8/CENPF/SPC25/HJURP/MAD2L1/CCNB1/PTTG1/ZWINT/MKI67/RAN/DLGAP5/NUSAP1/PRC1/PLK1/AURKB/TOP2A/BRCA1/KPNB1/UBE2C/SLC25A5/NCAPG/NCAPH/CENPW/CDC20/FEN1/HNRNPU/KIF2C/CDT1/CENPE/SMC4/SMC1A/NCAPD2/KNL1/CDCA5/BUB1B/KIF14/NUDC/SMC2/KIF4A/BUB1/CDC6/CENPH/KIF23/SKA3/FANCD2/TACC3/RACGAP1/INCENP/CENPX/DSCC1/FBXO5/BANF1/RAD21/NCAPD3/ANAPC5/PHB2/CENPK/BUB3/MACROH2A1/BAZ1B/SKA2/NAA50/SRPK1/NAA10/RCC2/SMAR…	67
AOAaKG>AOA	ego_FindMarkers_gene_neg	BP	GO:0140014	mitotic nuclear division	62/706	291/17393	1.16053e-27	8.15662e-25	6.74942e-25	CDCA8/CENPF/MAD2L1/CCNB1/PTTG1/ZWINT/KIF11/MKI67/RAN/DLGAP5/NUSAP1/PRC1/PLK1/AURKB/KPNB1/UBE2S/TPX2/MYBL2/UBE2C/RANBP1/NCAPG/NCAPH/CHEK1/CDC20/AURKA/HNRNPU/KIF2C/CDT1/CENPE/SMC4/SMC1A/NCAPD2/CDCA5/BUB1B/KIF14/NUDC/SMC2/KIF15/KIF4A/BUB1/CDC6/KIF23/TACC3/RACGAP1/DSCC1/KIF20B/FBXO5/BANF1/RAD21/NCAPD3/ANAPC5/PHB2/CENPK/BUB3/MACROH2A1/BAZ1B/NAA50/AURKAIP1/MZT1/PIN1/NAA10/SMARCA5	62
AOAaKG>AOA	ego_FindMarkers_gene_neg	BP	GO:0006260	DNA replication	60/706	280/17393	6.1442e-27	2.8789e-24	2.38222e-24	NASP/NUCKS1/RRM2/CCNA2/HMGA1/MCM3/RPA3/MCM7/MCM4/SET/CDK1/RRM1/SSRP1/SUPT16H/DUT/PCLAF/PCNA/MCM5/GINS2/CHEK1/MCM6/ORC6/FEN1/CDT1/MCM2/MCM10/STOML2/GMNN/CHAF1A/RBBP7/CDC6/DTL/TIMELESS/RFC3/DDX21/LIG1/POLE2/POLE3/CENPX/DSCC1/RPA1/ALYREF/ATAD5/POLD2/GTPBP4/FBXO5/GINS1/DHX9/RUVBL1/RBBP4/CDK2AP1/POLE4/PRIM1/BRCA2/DBF4/NAP1L1/RNASEH1/ACTL6A/SSBP1/SMARCA5	60
AOAaKG>AOA	ego_FindMarkers_gene_neg	BP	GO:0000280	nuclear division	73/706	444/17393	5.24742e-25	2.01167e-22	1.66461e-22	CDCA8/ASPM/CENPF/MAD2L1/CCNB1/PTTG1/ZWINT/KIF11/MKI67/RAN/DLGAP5/NUSAP1/CCNB2/PRC1/PLK1/AURKB/TOP2A/KPNB1/UBE2S/TPX2/MYBL2/UBE2C/RANBP1/NCAPG/NCAPH/CHEK1/CDC20/AURKA/HNRNPU/KIF2C/CDT1/CENPE/SMC4/SMC1A/NCAPD2/CDCA5/BUB1B/KIF14/NUDC/CALR/SMC2/KIF15/KIF4A/MND1/BUB1/CDC6/CKS2/KIF23/FANCD2/TACC3/RACGAP1/INCENP/CENPX/DSCC1/KIF20B/CDC25B/FBXO5/BANF1/RAD21/NCAPD3/ANAPC5/BRCA2/PHB2/CENPK/BUB3/MACROH2A1/BA…	73
AOAaKG>AOA	ego_FindMarkers_gene_neg	BP	GO:0098813	nuclear chromosome segregation	57/706	279/17393	1.58324e-24	5.56376e-22	4.60389e-22	SFPQ/CDCA8/CENPF/SPC25/MAD2L1/CCNB1/PTTG1/ZWINT/RAN/DLGAP5/NUSAP1/PRC1/PLK1/AURKB/TOP2A/KPNB1/UBE2C/NCAPG/NCAPH/CDC20/FEN1/HNRNPU/KIF2C/CDT1/CENPE/SMC4/SMC1A/NCAPD2/KNL1/CDCA5/BUB1B/KIF14/NUDC/SMC2/KIF4A/BUB1/CDC6/KIF23/FANCD2/TACC3/RACGAP1/INCENP/CENPX/DSCC1/FBXO5/RAD21/NCAPD3/ANAPC5/PHB2/CENPK/BUB3/MACROH2A1/BAZ1B/NAA50/NAA10/RCC2/SMARCA5	57
AOAaKG>AOA	ego_FindMarkers_gene_neg	BP	GO:0051052	regulation of DNA metabolic process	70/706	465/17393	9.8466e-22	2.76821e-19	2.29063e-19	CCT3/NUCKS1/PARP1/HNRNPD/CCNA2/NPM1/DEK/H1-5/HSP90AB1/ACTB/HNRNPA2B1/PRKDC/CDK1/FOXM1/PTGES3/HMGB1/HNRNPC/HSP90AA1/AURKB/BRCA1/PCNA/GINS2/CHEK1/KPNA2/HNRNPA1/H2AX/HNRNPU/CDT1/CCT2/TFDP1/CCT5/XRCC5/TRIM28/STOML2/GMNN/TFRC/CCT8/CDC6/CCT6A/TIMELESS/RFC3/DKC1/SUB1/CCT7/CCT4/NSD2/USP1/POLE3/TCP1/DSCC1/ALYREF/ATAD5/GTPBP4/FBXO5/GINS1/DHX9/RUVBL1/NABP2/BRCA2/DBF4/MYC/YEATS4/UBE2N/FUS/ACTL6A/KDM1A/SSBP1/…	70
AOAaKG>AOA	ego_FindMarkers_gene_neg	BP	GO:0044772	mitotic cell cycle phase transition	62/706	410/17393	1.89844e-19	5.00357e-17	4.14035e-17	CLSPN/NASP/CKS1B/CENPF/RRM2/MAD2L1/CCNA2/CCNB1/PRKDC/ZWINT/CDK1/RRM1/FOXM1/CDKN3/DLGAP5/CCNB2/PLK1/AURKB/BRCA1/UBE2S/UBE2C/GTSE1/CHEK1/AURKA/CDT1/CENPE/TFDP1/CDCA5/BUB1B/KIF14/BUB1/CDC6/CDK4/DTL/EIF4G1/CKS2/EZH2/CIT/CCNF/TACC3/CALM3/CDC25B/EIF4EBP1/KHDRBS1/CCND3/ATAD5/FBXO5/RAD21/GSPT1/NABP2/ANAPC5/DBF4/PHB2/MYC/BUB3/TMEM14B/CCNG1/EIF4E/RCC2/BRD7/CALM1/RPS27L	62
AOAaKG>AOA	ego_FindMarkers_gene_neg	BP	GO:0046034	ATP metabolic process	49/706	266/17393	3.21932e-19	7.90296e-17	6.53952e-17	NDUFS5/UQCRH/PARP1/ATP5MC3/CCNB1/CHCHD2/CDK1/LDHA/HSPA8/GAPDH/TPI1/PKM/ATP5MC1/ATP5F1A/UQCR10/ATP5F1B/PGAM1/PPIF/STOML2/ATP5MF/UQCC2/PARK7/GPI/UQCRC1/NDUFB1/ATP5F1D/UQCRFS1/COX7A2/UQCRQ/NDUFAB1/ENO1/NDUFS6/CYCS/FXN/ATP5PF/MYC/COX5A/ATP5MC2/ATP5IF1/CYC1/NDUFB2/VCP/NDUFA4/HK1/NDUFB10/NDUFC2/NDUFV2/NDUFA12/PGK1	49
AOAaKG>AOA	ego_FindMarkers_gene_neg	BP	GO:0006119	oxidative phosphorylation	34/706	133/17393	2.70611e-18	5.43412e-16	4.49661e-16	NDUFS5/UQCRH/CCNB1/CHCHD2/CDK1/ATP5F1A/UQCR10/ATP5F1B/PPIF/STOML2/ATP5MF/UQCC2/PARK7/UQCRC1/NDUFB1/ATP5F1D/UQCRFS1/COX7A2/UQCRQ/NDUFAB1/NDUFS6/CYCS/FXN/ATP5PF/MYC/COX5A/CYC1/NDUFB2/VCP/NDUFA4/NDUFB10/NDUFC2/NDUFV2/NDUFA12	34
AOAaKG>AOA	ego_FindMarkers_gene_neg	BP	GO:0009060	aerobic respiration	38/706	181/17393	3.75899e-17	6.89203e-15	5.703e-15	NDUFS5/UQCRH/CCNB1/CHCHD2/CDK1/ATP5F1A/UQCR10/ATP5F1B/PPIF/STOML2/ATP5MF/UQCC2/PARK7/IDH2/UQCRC1/NDUFB1/ATP5F1D/UQCRFS1/COX7A2/UQCRQ/NDUFAB1/NDUFS6/CYCS/MDH2/FXN/ATP5PF/MYC/COX5A/CYC1/NDUFB2/VCP/NDUFA4/NDUFB10/NDUFC2/ADSL/NDUFV2/NDUFA12/CAT	38
AOAaKG>AOA	ego_FindMarkers_gene_neg	BP	GO:0007346	regulation of mitotic cell cycle	61/706	447/17393	6.18107e-17	1.08607e-14	8.98695e-15	CLSPN/CKS1B/CENPF/RRM2/MAD2L1/CCNB1/RPA3/PRKDC/ZWINT/CDK1/MKI67/RRM1/DLGAP5/NUSAP1/PLK1/AURKB/BRCA1/UBE2C/GTSE1/CHEK1/AURKA/HNRNPU/CDT1/CENPE/TFDP1/CDCA5/BUB1B/KIF14/GMNN/BUB1/CDC6/CDK4/YWHAE/DTL/EIF4G1/CKS2/EZH2/FANCD2/KIF20B/CDC25B/EIF4EBP1/CCND3/ATAD5/FBXO5/RAD21/NABP2/ANAPC5/BRCA2/PHB2/MYC/MAP3K20/BUB3/AURKAIP1/TMEM14B/CCNG1/USP22/EIF4E/PIN1/RCC2/BRD7/RPS27L	61
AOAaKG>AOA	ego_FindMarkers_gene_neg	BP	GO:0032200	telomere organization	35/706	161/17393	2.13517e-16	3.46308e-14	2.86562e-14	CCT3/PARP1/HNRNPD/H3C2/H4C3/HSP90AB1/RPA3/HNRNPA2B1/PRKDC/PTGES3/HNRNPC/HSP90AA1/AURKB/PCNA/XRCC6/HNRNPA1/FEN1/HNRNPU/CCT2/NHP2/CCT5/XRCC5/H3C8/CCT8/H3C4/CCT6A/DKC1/CCT7/EZH2/CCT4/TCP1/RPA1/NABP2/BRCA2/MYC	35
AOAaKG>AOA	ego_FindMarkers_gene_neg	BP	GO:0034502	protein localization to chromosome	27/706	93/17393	2.5493e-16	3.98163e-14	3.29471e-14	CCT3/H1-5/CDK1/PLK1/AURKB/CDT1/CCT2/CCT5/XRCC5/KNL1/CDCA5/CCT8/CCT6A/CENPA/DKC1/CCT7/EZH2/CCT4/TCP1/RPA1/RAD21/NABP2/BRCA2/VCP/BUB3/MACROH2A1/RCC2	27
AOAaKG>AOA	ego_FindMarkers_gene_neg	BP	GO:0006457	protein folding	38/706	202/17393	1.73361e-15	2.61094e-13	2.1605e-13	CCT3/HSPD1/HSPE1/HSP90AB1/PPIA/HSPA8/PTGES3/HSP90AA1/PPIB/CCT2/PPIF/CCT5/NUDC/CLU/CALR/CCT8/CCT6A/PDIA6/CCT7/CCT4/TCP1/FKBP4/P4HB/HSP90B1/FKBP5/TXNDC5/TBCA/PPIH/PRDX4/HSPH1/HSPA4/HSPA9/FKBP1A/SDF2L1/AHSA1/PDIA4/PDCD5/HSPA5	38
AOAaKG>AOA	ego_FindMarkers_gene_neg	BP	GO:0022613	ribonucleoprotein complex biogenesis	56/706	414/17393	1.83672e-15	2.67085e-13	2.21007e-13	SNRPE/SNRPG/RPSA/NPM1/HSP90AB1/PRKDC/EIF3A/PA2G4/PTGES3/SNRPF/RPLP0/RAN/HSP90AA1/RPS17/C1QBP/SNRPD1/RPS16/TXNL4A/NHP2/LSM4/XRCC5/NOP56/NOLC1/SNRPB/DDX1/DKC1/POP7/SF3A3/DDX21/MRTO4/FBL/XPO1/NPM3/DDX39B/PRPF19/SNU13/GPATCH4/GTPBP4/DHX9/RUVBL1/GTF3A/NOP14/MRPL20/SRSF10/MRPS2/SNRPD2/TSR1/RPL3/SRPK1/CLNS1A/SRSF1/SNRNP200/WDR43/EIF4H/SRSF9/RPS27L	56
AOAaKG>AOA	ego_FindMarkers_gene_neg	BP	GO:0071826	ribonucleoprotein complex subunit organization	35/706	177/17393	4.68989e-15	6.37977e-13	5.27912e-13	SNRPE/SNRPG/RPSA/HSP90AB1/PRKDC/EIF3A/PTGES3/SNRPF/RPLP0/HSP90AA1/SNRPD1/TXNL4A/LSM4/XRCC5/SNRPB/DDX1/SF3A3/MRTO4/DDX39B/PRPF19/SNU13/DHX9/RUVBL1/MRPL20/SRSF10/SNRPD2/RPL3/VCP/SRPK1/CLNS1A/SRSF1/SNRNP200/EIF4H/SRSF9/RPS27L	35
AOAaKG>AOA	ego_FindMarkers_gene_neg	BP	GO:0022618	ribonucleoprotein complex assembly	34/706	169/17393	6.75759e-15	8.51724e-13	7.04783e-13	SNRPE/SNRPG/RPSA/HSP90AB1/PRKDC/EIF3A/PTGES3/SNRPF/RPLP0/HSP90AA1/SNRPD1/TXNL4A/LSM4/XRCC5/SNRPB/DDX1/SF3A3/MRTO4/DDX39B/PRPF19/SNU13/DHX9/RUVBL1/MRPL20/SRSF10/SNRPD2/RPL3/SRPK1/CLNS1A/SRSF1/SNRNP200/EIF4H/SRSF9/RPS27L	34
AOAaKG>AOA	ego_FindMarkers_gene_neg	BP	GO:0071824	protein-DNA complex subunit organization	40/706	232/17393	6.8118e-15	8.51724e-13	7.04783e-13	NASP/ANP32E/CENPF/HJURP/HMGB2/NPM1/H3C2/H4C3/H1-5/HMGA1/ANP32B/SET/HELLS/SSRP1/HMGB1/SUPT16H/DLGAP5/CENPW/H2AX/CDT1/MCM2/CENPE/GMNN/H3C8/H3C4/SMARCA4/CHAF1A/CENPH/CENPA/DNAJC9/POLE3/CENPX/MYC/CENPK/NAP1L1/SMARCC1/MACROH2A1/SMARCB1/SMARCA5/H1-3	40
AOAaKG>AOA	ego_FindMarkers_gene_neg	BP	GO:0006403	RNA localization	36/706	194/17393	1.50755e-14	1.67298e-12	1.38436e-12	YBX1/CCT3/HNRNPA3/NPM1/HNRNPAB/SRSF3/HNRNPA2B1/RAN/EIF5A/KPNB1/HNRNPA1/HNRNPU/CCT2/NHP2/CCT5/DDX39A/CCT8/CCT6A/DKC1/CCT7/SRSF7/CCT4/FBL/XPO1/TCP1/SLBP/ALYREF/KHDRBS1/DDX39B/DHX9/RUVBL1/LRPPRC/KHSRP/NUP210/CKAP5/SRSF1	36
AOAaKG>AOA	ego_FindMarkers_gene_neg	BP	GO:1902850	microtubule cytoskeleton organization involved in mitosis	31/706	152/17393	7.21333e-14	7.60465e-12	6.29268e-12	STMN1/SPC25/MAD2L1/CCNB1/KIF11/RAN/DLGAP5/NUSAP1/PRC1/PLK1/AURKB/KPNB1/TPX2/MYBL2/CDC20/AURKA/HNRNPU/CENPE/SMC1A/NUDC/KIF15/KIF4A/CENPH/CENPA/KIF23/TACC3/RACGAP1/CKAP5/VCP/MZT1/CLTC	31
AOAaKG>AOA	ego_FindMarkers_gene_neg	BP	GO:0006338	chromatin remodeling	41/706	263/17393	1.06445e-13	1.04391e-11	8.6381e-12	NASP/ANP32E/HJURP/HMGB2/NPM1/H3C2/H4C3/H1-5/HMGA1/ACTB/ANP32B/SET/HELLS/SSRP1/HNRNPC/SUPT16H/CENPW/H2AX/MCM2/H3C8/H3C4/SMARCA4/CHAF1A/RBBP7/DNAJC9/NPM3/POLE3/RUVBL1/CHD4/RBBP4/MYC/YEATS4/NAP1L1/SMARCC1/CBX3/MACROH2A1/BAZ1B/ACTL6A/SMARCB1/SMARCA5/H1-3	41
AOAaKG>AOA	ego_FindMarkers_gene_neg	BP	GO:0051983	regulation of chromosome segregation	23/706	87/17393	3.83528e-13	3.44114e-11	2.84747e-11	CENPF/MAD2L1/CCNB1/PTTG1/ZWINT/MKI67/DLGAP5/PLK1/AURKB/UBE2C/HNRNPU/KIF2C/CDT1/CENPE/BUB1B/BUB1/CDC6/TACC3/FBXO5/RAD21/ANAPC5/BUB3/RCC2	23
AOAaKG>AOA	ego_FindMarkers_gene_neg	BP	GO:0044839	cell cycle G2/M phase transition	30/706	152/17393	4.5259e-13	3.97619e-11	3.29021e-11	CLSPN/CENPF/CCNA2/CCNB1/NPM1/CDK1/RRM1/FOXM1/CCNB2/PLK1/AURKB/BRCA1/CHEK1/AURKA/KIF14/CDC6/CDK4/DTL/CIT/CALM3/CDC25B/KHDRBS1/ATAD5/FBXO5/RAD21/NABP2/MACROH2A1/CCNG1/RCC2/CALM1	30
AOAaKG>AOA	ego_FindMarkers_gene_neg	BP	GO:1904874	positive regulation of telomerase RNA localization to Cajal body	11/706	15/17393	5.37515e-13	4.62592e-11	3.82785e-11	CCT3/CCT2/NHP2/CCT5/CCT8/CCT6A/DKC1/CCT7/CCT4/TCP1/RUVBL1	11
AOAaKG>AOA	ego_FindMarkers_gene_neg	BP	GO:0065004	protein-DNA complex assembly	34/706	198/17393	8.42155e-13	6.96347e-11	5.76212e-11	NASP/CENPF/HJURP/HMGB2/NPM1/H3C2/H4C3/H1-5/ANP32B/SET/HELLS/HMGB1/DLGAP5/CENPW/H2AX/CDT1/MCM2/CENPE/GMNN/H3C8/H3C4/SMARCA4/CHAF1A/CENPH/CENPA/DNAJC9/POLE3/CENPX/CENPK/NAP1L1/MACROH2A1/SMARCB1/SMARCA5/H1-3	34
AOAaKG>AOA	ego_FindMarkers_gene_neg	BP	GO:0032392	DNA geometric change	23/706	94/17393	2.25683e-12	1.79567e-10	1.48588e-10	HMGB2/HMGA1/MCM3/HNRNPA2B1/MCM7/MCM4/HMGB1/TOP2A/MCM5/XRCC6/GINS2/MCM6/MCM2/XRCC5/DDX1/RFC3/DSCC1/RPA1/GINS1/DHX9/RUVBL1/CHD4/SSBP1	23
AOAaKG>AOA	ego_FindMarkers_gene_neg	BP	GO:1904851	positive regulation of establishment of protein localization to telomere	9/706	10/17393	2.74521e-12	2.06724e-10	1.71059e-10	CCT3/CCT2/CCT5/CCT8/CCT6A/DKC1/CCT7/CCT4/TCP1	9
AOAaKG>AOA	ego_FindMarkers_gene_neg	BP	GO:0034728	nucleosome organization	28/706	155/17393	2.55377e-11	1.30234e-09	1.07766e-09	NASP/ANP32E/HJURP/HMGB2/NPM1/H3C2/H4C3/H1-5/HMGA1/ANP32B/SET/SSRP1/SUPT16H/CENPW/H2AX/MCM2/H3C8/H3C4/SMARCA4/CHAF1A/DNAJC9/POLE3/NAP1L1/SMARCC1/MACROH2A1/SMARCB1/SMARCA5/H1-3	28
AOAaKG>AOA	ego_FindMarkers_gene_neg	BP	GO:1904867	protein localization to Cajal body	9/706	12/17393	5.61166e-11	2.51748e-09	2.08316e-09	CCT3/CCT2/CCT5/CCT8/CCT6A/DKC1/CCT7/CCT4/TCP1	9
AOAaKG>AOA	ego_FindMarkers_gene_neg	BP	GO:0140694	non-membrane-bounded organelle assembly	45/706	375/17393	7.33787e-11	3.25724e-09	2.6953e-09	ASPM/CENPF/RPSA/NPM1/TUBB/PRKDC/KIF11/RPLP0/DLGAP5/CCNB2/PRC1/PLK1/C1QBP/AURKB/BRCA1/KPNB1/ACTG1/TPX2/MYBL2/CENPW/CDC20/AURKA/HNRNPU/CENPE/SMC1A/LSM4/XRCC5/TPM1/KIF15/KIF4A/CENPH/CENPA/KIF23/MRTO4/RACGAP1/INCENP/MSN/CENPX/FBXO5/MRPL20/MRPS2/CENPK/RPL3/MZT1/RPS27L	45
AOAaKG>AOA	ego_FindMarkers_gene_neg	BP	GO:0002181	cytoplasmic translation	26/706	144/17393	1.33027e-10	5.60975e-09	4.64194e-09	YBX1/RPSA/RPL22L1/HNRNPD/RPL8/RPL12/EIF3A/RPS26/RPLP0/PKM/RPS17/RPS2/EIF4A1/RPS16/HNRNPU/EIF4G1/SYNCRIP/RPS11/RPS20/SLBP/DHX9/RPL3/EIF3I/ETF1/EIF4H/ZC3H15	26
AOAaKG>AOA	ego_FindMarkers_gene_neg	BP	GO:1901293	nucleoside phosphate biosynthetic process	35/706	252/17393	1.89966e-10	7.93154e-09	6.56318e-09	PARP1/RRM2/ATP5MC3/DTYMK/PAICS/RRM1/DUT/NME4/ATP5MC1/NME1/NME2/TK1/TYMS/ATP5F1A/ATP5F1B/MTHFD1/STOML2/ATP5MF/IMPDH2/ATP5F1D/ATIC/ACOT7/ELOVL6/ENO1/PNP/ATP5PF/SLC25A1/MYC/ACLY/ATP5MC2/GART/KARS1/VCP/ADSL/MPC2	35
AOAaKG>AOA	ego_FindMarkers_gene_neg	BP	GO:0051383	kinetochore organization	11/706	23/17393	3.95132e-10	1.54284e-08	1.27667e-08	CENPF/DLGAP5/CENPW/CDT1/CENPE/SMC4/SMC2/CENPH/CENPA/CENPX/CENPK	11
AOAaKG>AOA	ego_FindMarkers_gene_neg	BP	GO:0006275	regulation of DNA replication	24/706	131/17393	5.0121e-10	1.88715e-08	1.56157e-08	NUCKS1/CCNA2/CDK1/PCNA/GINS2/CDT1/STOML2/GMNN/CDC6/TIMELESS/RFC3/POLE3/DSCC1/ATAD5/GTPBP4/FBXO5/GINS1/DHX9/RUVBL1/BRCA2/DBF4/ACTL6A/SSBP1/SMARCA5	24
AOAaKG>AOA	ego_FindMarkers_gene_neg	BP	GO:0007088	regulation of mitotic nuclear division	21/706	111/17393	3.31576e-09	1.02063e-07	8.44545e-08	CENPF/MAD2L1/CCNB1/ZWINT/MKI67/DLGAP5/NUSAP1/PLK1/AURKB/CHEK1/AURKA/CDT1/BUB1B/BUB1/KIF20B/FBXO5/RAD21/ANAPC5/BUB3/AURKAIP1/PIN1	21
AOAaKG>AOA	ego_FindMarkers_gene_neg	BP	GO:0051438	regulation of ubiquitin-protein transferase activity	15/706	56/17393	3.981e-09	1.20776e-07	9.99394e-08	MAD2L1/RPS2/PLK1/UBE2S/UBE2C/CDC20/BUB1B/PARK7/RPS20/DCUN1D5/FBXO5/UBE2N/BUB3/UBE2L3/PIN1	15
AOAaKG>AOA	ego_FindMarkers_gene_neg	BP	GO:2001020	regulation of response to DNA damage stimulus	32/706	245/17393	5.38813e-09	1.60012e-07	1.32407e-07	PARP1/DEK/ACTB/PRKDC/FOXM1/HMGB1/BRCA1/PCNA/MIF/CHEK1/H2AX/TRIM28/CLU/TIMELESS/NSD2/USP1/DDX39B/ATAD5/FBXO5/DHX9/RUVBL1/MYC/YEATS4/MAP3K20/UBE2N/FUS/COPS3/BCLAF1/HNRNPK/ACTL6A/KDM1A/EEF1E1	32
AOAaKG>AOA	ego_FindMarkers_gene_neg	BP	GO:0046390	ribose phosphate biosynthetic process	27/706	187/17393	9.8603e-09	2.7537e-07	2.27863e-07	PARP1/ATP5MC3/PAICS/NME4/ATP5MC1/NME1/NME2/ATP5F1A/ATP5F1B/STOML2/ATP5MF/IMPDH2/ATP5F1D/ATIC/ACOT7/ELOVL6/ENO1/ATP5PF/SLC25A1/MYC/ACLY/ATP5MC2/TKT/GART/VCP/ADSL/MPC2	27
AOAaKG>AOA	ego_FindMarkers_gene_neg	BP	GO:0031497	chromatin assembly	28/706	200/17393	1.05373e-08	2.92342e-07	2.41906e-07	NASP/HJURP/HMGB2/NPM1/H3C2/H4C3/H1-5/ANP32B/SET/HELLS/DNMT1/CENPW/H2AX/MCM2/TRIM28/H3C8/H3C4/CHAF1A/EZH2/DNAJC9/POLE3/RBBP4/NAP1L1/CBX3/MACROH2A1/KDM1A/SMARCA5/H1-3	28
AOAaKG>AOA	ego_FindMarkers_gene_neg	BP	GO:0006417	regulation of translation	40/706	383/17393	4.53205e-08	1.11764e-06	9.24822e-07	YBX1/NCL/HNRNPD/DHFR/NPM1/PRKDC/GAPDH/PA2G4/PKM/C1QBP/EIF5A/TYMS/HNRNPU/CALR/NOLC1/UQCC2/ILF3/EIF4G1/DDX1/SYNCRIP/EIF3B/EIF5B/EIF4EBP1/KHDRBS1/DHX9/GSPT1/LRPPRC/KHSRP/RBM3/PPP1CA/TCOF1/EIF4EBP2/BZW2/EIF4E/ETF1/CAPRIN1/EIF4H/EIF2AK1/SRP9/RPS27L	40
AOAaKG>AOA	ego_FindMarkers_gene_neg	BP	GO:0034248	regulation of cellular amide metabolic process	43/706	439/17393	8.99533e-08	2.14313e-06	1.77339e-06	YBX1/NCL/HNRNPD/DHFR/NPM1/PRKDC/GAPDH/PA2G4/PKM/C1QBP/EIF5A/TYMS/HNRNPU/PGAM1/CLU/CALR/NOLC1/UQCC2/ILF3/EIF4G1/DDX1/SYNCRIP/EIF3B/EIF5B/EIF4EBP1/KHDRBS1/DHX9/GSPT1/LRPPRC/KHSRP/RBM3/PPP1CA/TCOF1/EIF4EBP2/BZW2/EIF4E/PIN1/ETF1/CAPRIN1/EIF4H/EIF2AK1/SRP9/RPS27L	43
AOAaKG>AOA	ego_FindMarkers_gene_neg	BP	GO:0050821	protein stabilization	25/706	185/17393	1.30313e-07	3.0194e-06	2.49848e-06	CCT3/HSPD1/H1-5/PIM1/HSP90AB1/GAPDH/PTGES3/HSP90AA1/PPIB/CCT2/CCT5/CLU/CALR/CCT8/PARK7/PFN1/CCT6A/CCT7/CCT4/TESC/TCP1/GTPBP4/PHB2/PHB1/PIN1	25
AOAaKG>AOA	ego_FindMarkers_gene_neg	BP	GO:0000910	cytokinesis	24/706	174/17393	1.57132e-07	3.60122e-06	2.97993e-06	STMN1/NUSAP1/PRC1/PLK1/AURKB/AURKA/KIF14/KIF4A/MYH10/CDC6/CENPA/CEP55/KIF23/CIT/RACGAP1/INCENP/CALM3/KIF20B/CDC25B/BRCA2/PIN1/CKAP2/JTB/CALM1	24
AOAaKG>AOA	ego_FindMarkers_gene_neg	BP	GO:1903320	regulation of protein modification by small protein conjugation or removal	29/706	242/17393	1.86967e-07	4.23892e-06	3.50761e-06	MAD2L1/HSP90AB1/PPIA/HSP90AA1/RPS2/PLK1/BRCA1/UBE2S/UBE2C/CDC20/BUB1B/FANCI/PARK7/RPS20/DCUN1D5/CENPX/GTPBP4/FBXO5/SAE1/UBE2N/VCP/BUB3/HUWE1/COPS9/KDM1A/UBE2L3/PIN1/FKBP1A/HSPA5	29
AOAaKG>AOA	ego_FindMarkers_gene_neg	BP	GO:0071353	cellular response to interleukin-4	10/706	32/17393	3.26616e-07	7.17364e-06	5.93603e-06	HSP90AB1/TUBA1B/MCM2/CORO1A/IMPDH2/CDK4/FASN/RPL3/HSPA5/XBP1	10
AOAaKG>AOA	ego_FindMarkers_gene_neg	BP	GO:0050657	nucleic acid transport	22/706	157/17393	3.89312e-07	8.41256e-06	6.96121e-06	YBX1/HNRNPA3/NPM1/SRSF3/HNRNPA2B1/RAN/EIF5A/KPNB1/HNRNPA1/DDX39A/SRSF7/XPO1/SLBP/ALYREF/KHDRBS1/DDX39B/DHX9/LRPPRC/KHSRP/NUP210/CKAP5/SRSF1	22
AOAaKG>AOA	ego_FindMarkers_gene_neg	BP	GO:0050658	RNA transport	22/706	157/17393	3.89312e-07	8.41256e-06	6.96121e-06	YBX1/HNRNPA3/NPM1/SRSF3/HNRNPA2B1/RAN/EIF5A/KPNB1/HNRNPA1/DDX39A/SRSF7/XPO1/SLBP/ALYREF/KHDRBS1/DDX39B/DHX9/LRPPRC/KHSRP/NUP210/CKAP5/SRSF1	22
AOAaKG>AOA	ego_FindMarkers_gene_neg	BP	GO:0051321	meiotic cell cycle	30/706	265/17393	4.00998e-07	8.58381e-06	7.10291e-06	ASPM/PTTG1/CCNB2/PLK1/TOP2A/NCAPH/CDC20/AURKA/H2AX/SMC4/SMC1A/NCAPD2/BUB1B/CALR/SMC2/MND1/BUB1/CKS2/FANCD2/INCENP/XRCC2/CENPX/RPA1/CDC25B/FBXO5/RAD21/NCAPD3/BRCA2/BUB3/MSH6	30
AOAaKG>AOA	ego_FindMarkers_gene_neg	BP	GO:0070670	response to interleukin-4	10/706	34/17393	6.16728e-07	1.28115e-05	1.06013e-05	HSP90AB1/TUBA1B/MCM2/CORO1A/IMPDH2/CDK4/FASN/RPL3/HSPA5/XBP1	10
AOAaKG>AOA	ego_FindMarkers_gene_neg	BP	GO:0032986	protein-DNA complex disassembly	8/706	21/17393	9.01058e-07	1.82681e-05	1.51164e-05	HMGA1/SET/SSRP1/SUPT16H/SMARCA4/MYC/SMARCC1/SMARCB1	8
AOAaKG>AOA	ego_FindMarkers_gene_neg	BP	GO:0010332	response to gamma radiation	12/706	54/17393	1.30324e-06	2.58017e-05	2.13504e-05	PARP1/PRKDC/XRCC6/H2AX/XRCC5/FANCD2/XRCC2/BRCA2/MYC/MAP3K20/KDM1A/HSPA5	12
AOAaKG>AOA	ego_FindMarkers_gene_neg	BP	GO:0019079	viral genome replication	19/706	131/17393	1.41077e-06	2.76707e-05	2.28969e-05	NUCKS1/DEK/PPIA/HSPA8/TOP2A/PPIB/TRIM28/ILF3/PCBP2/BANF1/APOBEC3C/PPIH/HACD3/PHB1/VCP/SRPK1/IFITM2/SMARCB1/STOM	19
AOAaKG>AOA	ego_FindMarkers_gene_neg	BP	GO:0042770	signal transduction in response to DNA damage	22/706	174/17393	2.28693e-06	4.28621e-05	3.54674e-05	CLSPN/PRKDC/CDK1/FOXM1/PLK1/BRCA1/MIF/GTSE1/CHEK1/H2AX/DTL/FANCD2/DDX39B/PRPF19/ATAD5/BRCA2/MAP3K20/COPS3/CCNG1/KDM1A/EEF1E1/RPS27L	22
AOAaKG>AOA	ego_FindMarkers_gene_neg	BP	GO:0034655	nucleobase-containing compound catabolic process	37/706	403/17393	3.35502e-06	6.09834e-05	5.04624e-05	YBX1/SERBP1/HNRNPD/NPM1/HNRNPAB/LSM5/HNRNPC/SLIRP/DUT/FEN1/HNRNPU/DCTPP1/LSM4/HNRNPM/SYNCRIP/DKC1/MRTO4/ACOT7/NUDT1/PNP/DHX9/GSPT1/LRPPRC/KHSRP/RNPS1/APOBEC3C/UNG/CARHSP1/RNASE2/FUS/VCP/RNASEH1/TAF15/ETF1/RNASEH2C/PABPC4/THRAP3	37
AOAaKG>AOA	ego_FindMarkers_gene_neg	BP	GO:1990830	cellular response to leukemia inhibitory factor	15/706	92/17393	4.1273e-06	7.37493e-05	6.10259e-05	SRM/NCL/SRSF3/HELLS/MYBL2/SLC25A5/RPS16/HNRNPU/XRCC5/TFRC/SRSF7/CACYBP/BCLAF1/EEF1E1/SMARCA5	15
AOAaKG>AOA	ego_FindMarkers_gene_neg	BP	GO:0051131	chaperone-mediated protein complex assembly	8/706	25/17393	4.14512e-06	7.37552e-05	6.10308e-05	HSPD1/HSP90AB1/PTGES3/HSP90AA1/CCT2/CLU/HSPA4/PSMG1	8
AOAaKG>AOA	ego_FindMarkers_gene_neg	BP	GO:1990823	response to leukemia inhibitory factor	15/706	93/17393	4.73935e-06	8.32744e-05	6.89077e-05	SRM/NCL/SRSF3/HELLS/MYBL2/SLC25A5/RPS16/HNRNPU/XRCC5/TFRC/SRSF7/CACYBP/BCLAF1/EEF1E1/SMARCA5	15
AOAaKG>AOA	ego_FindMarkers_gene_neg	BP	GO:0050000	chromosome localization	14/706	83/17393	5.71314e-06	9.9555e-05	8.23795e-05	CDCA8/CENPF/CCNB1/DLGAP5/AURKB/KPNB1/HNRNPU/KIF2C/CDT1/CENPE/CDCA5/KIF14/NUDC/INCENP	14
AOAaKG>AOA	ego_FindMarkers_gene_neg	BP	GO:0006337	nucleosome disassembly	7/706	19/17393	5.79202e-06	0.000100514	8.31733e-05	HMGA1/SET/SSRP1/SUPT16H/SMARCA4/SMARCC1/SMARCB1	7
AOAaKG>AOA	ego_FindMarkers_gene_neg	BP	GO:0044270	cellular nitrogen compound catabolic process	39/706	447/17393	6.22247e-06	0.000107103	8.86251e-05	YBX1/SERBP1/HNRNPD/NPM1/HNRNPAB/LSM5/HNRNPC/SLIRP/DUT/FEN1/HNRNPU/DCTPP1/LSM4/HNRNPM/SYNCRIP/DKC1/MRTO4/ACOT7/NUDT1/PNP/DHX9/GSPT1/LRPPRC/KHSRP/RNPS1/APOBEC3C/UNG/CARHSP1/RNASE2/FUS/VCP/RNASEH1/MPST/TAF15/ETF1/RNASEH2C/PABPC4/THRAP3/BLVRB	39
AOAaKG>AOA	ego_FindMarkers_gene_neg	BP	GO:1904029	regulation of cyclin-dependent protein kinase activity	15/706	96/17393	7.09005e-06	0.00012154	0.000100571	CKS1B/CCNA2/CCNB1/HSP90AB1/ACTB/CDKN3/CCNB2/PLK1/CDC6/IPO5/CKS2/CCNF/CCND3/GTPBP4/CCNG1	15
AOAaKG>AOA	ego_FindMarkers_gene_neg	BP	GO:0018208	peptidyl-proline modification	11/706	54/17393	8.85685e-06	0.000150602	0.00012462	PPIA/PPIB/PPIF/FKBP4/P4HB/FKBP5/PPIH/PRDX4/FKBP3/PIN1/FKBP1A	11
AOAaKG>AOA	ego_FindMarkers_gene_neg	BP	GO:0016572	histone phosphorylation	10/706	45/17393	1.00136e-05	0.00016891	0.000139769	CCNA2/CDK1/AURKB/CHEK1/AURKA/INCENP/VRK1/MACROH2A1/BAZ1B/SMARCA5	10
AOAaKG>AOA	ego_FindMarkers_gene_neg	BP	GO:0046700	heterocycle catabolic process	38/706	441/17393	1.08678e-05	0.000181144	0.000149893	YBX1/SERBP1/HNRNPD/NPM1/HNRNPAB/LSM5/HNRNPC/SLIRP/DUT/FEN1/HNRNPU/DCTPP1/LSM4/HNRNPM/SYNCRIP/DKC1/MRTO4/ACOT7/NUDT1/PNP/DHX9/GSPT1/LRPPRC/KHSRP/RNPS1/APOBEC3C/UNG/CARHSP1/RNASE2/FUS/VCP/RNASEH1/TAF15/ETF1/RNASEH2C/PABPC4/THRAP3/BLVRB	38
AOAaKG>AOA	ego_FindMarkers_gene_neg	BP	GO:0044843	cell cycle G1/S phase transition	24/706	226/17393	1.70167e-05	0.00027285	0.000225777	NASP/RRM2/CCNA2/PRKDC/RRM1/CDKN3/GTSE1/TFDP1/KIF14/CDC6/CDK4/EIF4G1/EZH2/EIF4EBP1/KHDRBS1/CCND3/GSPT1/DBF4/PHB2/MYC/TMEM14B/EIF4E/BRD7/RPS27L	24
AOAaKG>AOA	ego_FindMarkers_gene_neg	BP	GO:0090151	establishment of protein localization to mitochondrial membrane	8/706	30/17393	1.87331e-05	0.000298103	0.000246674	HSP90AA1/TIMM13/CALM3/TOMM22/TIMM8B/TIMM10/HSPA4/PDCD5	8
AOAaKG>AOA	ego_FindMarkers_gene_neg	BP	GO:0046822	regulation of nucleocytoplasmic transport	15/706	104/17393	1.91459e-05	0.000303527	0.000251162	HSP90AB1/ANP32B/CDK1/RAN/TRIM28/NOLC1/PARK7/IPO5/YWHAE/XPO1/KHDRBS1/PPP1CC/DHX9/RANGAP1/PKIG	15
AOAaKG>AOA	ego_FindMarkers_gene_neg	BP	GO:0051302	regulation of cell division	21/706	185/17393	2.08548e-05	0.000326932	0.000270529	YBX1/ASPM/PRC1/PLK1/AURKB/ORC6/AURKA/KIF14/CDC6/KIF23/CIT/RACGAP1/CALM3/KIF20B/CDC25B/BRCA2/ITGB1BP1/MYC/PIN1/CALM1/CAT	21
AOAaKG>AOA	ego_FindMarkers_gene_neg	BP	GO:0051099	positive regulation of binding	20/706	171/17393	2.10624e-05	0.000327765	0.000271218	STMN1/PARP1/HMGB2/HSP90AB1/RAN/HMGB1/NME1/CDT1/TRIM28/GMNN/PARK7/EIF4G1/CALM3/DHX9/MYC/SPTA1/KDM1A/PIN1/FKBP1A/CALM1	20
AOAaKG>AOA	ego_FindMarkers_gene_neg	BP	GO:0006913	nucleocytoplasmic transport	29/706	306/17393	2.11411e-05	0.000327765	0.000271218	NPM1/SRSF3/HSP90AB1/HNRNPA2B1/ANP32B/CDK1/RAN/KPNB1/KPNA2/HNRNPA1/DDX39A/TRIM28/ANP32A/CALR/NOLC1/PARK7/IPO5/YWHAE/CSE1L/XPO1/ALYREF/KHDRBS1/DDX39B/PPP1CC/DHX9/RANGAP1/PHB2/PKIG/HSPA9	29
AOAaKG>AOA	ego_FindMarkers_gene_neg	BP	GO:0051169	nuclear transport	29/706	306/17393	2.11411e-05	0.000327765	0.000271218	NPM1/SRSF3/HSP90AB1/HNRNPA2B1/ANP32B/CDK1/RAN/KPNB1/KPNA2/HNRNPA1/DDX39A/TRIM28/ANP32A/CALR/NOLC1/PARK7/IPO5/YWHAE/CSE1L/XPO1/ALYREF/KHDRBS1/DDX39B/PPP1CC/DHX9/RANGAP1/PHB2/PKIG/HSPA9	29
AOAaKG>AOA	ego_FindMarkers_gene_neg	BP	GO:1904951	positive regulation of establishment of protein localization	29/706	308/17393	2.38725e-05	0.000363431	0.000300731	CCT3/HSP90AB1/PPIA/ANP32B/CDK1/RAN/CCT2/CCT5/TRIM28/CCT8/MYH10/IPO5/YWHAE/CCT6A/DKC1/CCT7/CCT4/TCP1/KIF20B/SAE1/OXCT1/ITGB1BP1/TM7SF3/HUWE1/UBE2L3/SRI/PDCD5/MPC2/STOM	29
AOAaKG>AOA	ego_FindMarkers_gene_neg	BP	GO:0042255	ribosome assembly	11/706	60/17393	2.54092e-05	0.000379967	0.000314414	RPSA/NPM1/PRKDC/RPLP0/C1QBP/XRCC5/MRTO4/MRPL20/MRPS2/RPL3/RPS27L	11
AOAaKG>AOA	ego_FindMarkers_gene_neg	BP	GO:0043462	regulation of ATP-dependent activity	12/706	72/17393	2.99051e-05	0.000444049	0.000367441	UHRF1/HNRNPU/MCM2/PPIF/TPM1/PFN1/DNAJC9/DHX9/ATP5IF1/SSBP1/MSH6/AHSA1	12
AOAaKG>AOA	ego_FindMarkers_gene_neg	BP	GO:0019439	aromatic compound catabolic process	38/706	463/17393	3.21456e-05	0.000473979	0.000392207	YBX1/SERBP1/HNRNPD/NPM1/HNRNPAB/LSM5/HNRNPC/SLIRP/DUT/FEN1/HNRNPU/DCTPP1/LSM4/HNRNPM/SYNCRIP/DKC1/MRTO4/ACOT7/NUDT1/PNP/DHX9/GSPT1/LRPPRC/KHSRP/RNPS1/APOBEC3C/UNG/CARHSP1/RNASE2/FUS/VCP/RNASEH1/TAF15/ETF1/RNASEH2C/PABPC4/THRAP3/BLVRB	38
AOAaKG>AOA	ego_FindMarkers_gene_neg	BP	GO:2001242	regulation of intrinsic apoptotic signaling pathway	19/706	163/17393	3.52712e-05	0.000512892	0.000424406	SFPQ/PARP1/PPIA/HELLS/EIF5A/MIF/PPIF/CLU/PARK7/NONO/ENO1/ATAD5/P4HB/MYC/BCLAF1/HNRNPK/KDM1A/SOD1/XBP1	19
AOAaKG>AOA	ego_FindMarkers_gene_neg	BP	GO:0046939	nucleotide phosphorylation	14/706	99/17393	4.5107e-05	0.000644801	0.000533559	DTYMK/LDHA/GAPDH/TPI1/PKM/NME4/NME1/NME2/PGAM1/GPI/ENO1/MYC/HK1/PGK1	14
AOAaKG>AOA	ego_FindMarkers_gene_neg	BP	GO:1901361	organic cyclic compound catabolic process	39/706	491/17393	5.22104e-05	0.00073883	0.000611366	YBX1/SERBP1/HNRNPD/NPM1/HNRNPAB/LSM5/HNRNPC/SLIRP/DUT/FEN1/HNRNPU/DCTPP1/LSM4/HNRNPM/SYNCRIP/DKC1/MRTO4/ACOT7/NUDT1/PNP/DHX9/GSPT1/LRPPRC/KHSRP/RNPS1/APOBEC3C/UNG/CARHSP1/RNASE2/FUS/VCP/RNASEH1/TAF15/ETF1/YWHAH/RNASEH2C/PABPC4/THRAP3/BLVRB	39
AOAaKG>AOA	ego_FindMarkers_gene_neg	BP	GO:0032781	positive regulation of ATP-dependent activity	9/706	44/17393	5.62208e-05	0.000787651	0.000651764	UHRF1/HNRNPU/TPM1/PFN1/DNAJC9/DHX9/SSBP1/MSH6/AHSA1	9
AOAaKG>AOA	ego_FindMarkers_gene_neg	BP	GO:0007006	mitochondrial membrane organization	15/706	114/17393	5.74808e-05	0.000799988	0.000661972	HSP90AA1/SLC25A5/MICOS10/PPIF/TIMM13/CALM3/TOMM22/MYC/ATP5IF1/IMMT/TIMM8B/TIMM10/HSPA4/HSPA9/PDCD5	15
AOAaKG>AOA	ego_FindMarkers_gene_neg	BP	GO:0016072	rRNA metabolic process	25/706	260/17393	6.08905e-05	0.000836401	0.000692103	NCL/PRKDC/PA2G4/RPS17/RPS16/NHP2/NOP56/NOLC1/SMARCA4/DKC1/POP7/DDX21/MRTO4/FBL/NPM3/SNU13/GTPBP4/GTF3A/NOP14/TSR1/GTF3C6/TCOF1/MACROH2A1/WDR43/SMARCB1	25
AOAaKG>AOA	ego_FindMarkers_gene_neg	BP	GO:1902600	proton transmembrane transport	16/706	130/17393	7.47792e-05	0.00101397	0.000839036	UQCRH/SLC25A3/SLC25A5/UQCR10/ATP5F1B/PPIF/ATP5MF/PARK7/UQCRC1/UQCRFS1/TESC/COX8A/PHB2/COX5A/CYC1/NDUFA4	16
AOAaKG>AOA	ego_FindMarkers_gene_neg	BP	GO:0098869	cellular oxidant detoxification	13/706	95/17393	0.00011803	0.00154097	0.00127512	DHFR/HBD/PARK7/TXNDC17/HBB/PRDX3/PRDX2/GSTO1/PRDX4/SOD1/CAT/MPO/ALOX5AP	13
AOAaKG>AOA	ego_FindMarkers_gene_neg	BP	GO:0042744	hydrogen peroxide catabolic process	7/706	29/17393	0.000125826	0.00163768	0.00135515	HBD/HBB/PRDX3/PRDX2/PRDX4/CAT/MPO	7
AOAaKG>AOA	ego_FindMarkers_gene_neg	BP	GO:0071243	cellular response to arsenic-containing substance	6/706	21/17393	0.000140803	0.0018158	0.00150253	HNRNPA1/PPIF/UROS/MYC/GSTO1/VCP	6
AOAaKG>AOA	ego_FindMarkers_gene_neg	BP	GO:1901998	toxin transport	8/706	39/17393	0.000142535	0.00183254	0.00151638	CCT3/CCT2/CCT5/CCT8/CCT7/CCT4/TCP1/HSPA5	8
AOAaKG>AOA	ego_FindMarkers_gene_neg	BP	GO:0048524	positive regulation of viral process	10/706	61/17393	0.000157613	0.00201411	0.00166663	PPIA/TOP2A/KPNA2/LGALS1/DHX9/P4HB/PPIH/HACD3/SRPK1/STOM	10
AOAaKG>AOA	ego_FindMarkers_gene_neg	BP	GO:0044788	modulation by host of viral process	7/706	30/17393	0.00015842	0.00201655	0.00166865	NUCKS1/CFL1/HSPA8/PPIB/PHB1/PSMC3/STOM	7
AOAaKG>AOA	ego_FindMarkers_gene_neg	BP	GO:0044794	positive regulation by host of viral process	5/706	14/17393	0.000160196	0.00201655	0.00166865	NUCKS1/CFL1/HSPA8/PPIB/STOM	5
AOAaKG>AOA	ego_FindMarkers_gene_neg	BP	GO:0098760	response to interleukin-7	5/706	14/17393	0.000160196	0.00201655	0.00166865	YBX1/ATP5F1B/HDGF/ATIC/P4HB	5
AOAaKG>AOA	ego_FindMarkers_gene_neg	BP	GO:0098761	cellular response to interleukin-7	5/706	14/17393	0.000160196	0.00201655	0.00166865	YBX1/ATP5F1B/HDGF/ATIC/P4HB	5
AOAaKG>AOA	ego_FindMarkers_gene_neg	BP	GO:0048872	homeostasis of number of cells	25/706	280/17393	0.00019778	0.00243871	0.00201797	HMGB2/PRKDC/HMGB1/CCNB2/RPS17/MIF/SLC25A5/GATA1/GPI/CORO1A/KLF1/EZH2/RHAG/LAT/RAC3/PTBP3/SPTA1/PRDX2/ATP5IF1/ACIN1/SOS1/HSPA9/SOD1/CITED2/MEF2C	25
AOAaKG>AOA	ego_FindMarkers_gene_neg	BP	GO:0097193	intrinsic apoptotic signaling pathway	25/706	287/17393	0.000288779	0.00342073	0.00283058	SFPQ/PARP1/PPIA/PRKDC/HELLS/EIF5A/BRCA1/MIF/PPIF/CLU/PARK7/NONO/ENO1/ATAD5/P4HB/BRCA2/MYC/BCLAF1/HNRNPK/KDM1A/ATP2A3/MSH6/SOD1/RPS27L/XBP1	25
AOAaKG>AOA	ego_FindMarkers_gene_neg	BP	GO:0046685	response to arsenic-containing substance	7/706	33/17393	0.000299023	0.00349302	0.00289039	HNRNPA1/PPIF/UROS/MYC/SRRT/GSTO1/VCP	7
AOAaKG>AOA	ego_FindMarkers_gene_neg	BP	GO:0033157	regulation of intracellular protein transport	21/706	223/17393	0.000306902	0.00355053	0.00293799	HSP90AB1/ANP32B/CDK1/RAN/TRIM28/NOLC1/PARK7/IPO5/YWHAE/XPO1/KIF20B/SAE1/SVIP/RANGAP1/ITGB1BP1/ATP5IF1/HUWE1/UBE2L3/PKIG/PDCD5/STOM	21
AOAaKG>AOA	ego_FindMarkers_gene_neg	BP	GO:0021762	substantia nigra development	8/706	44/17393	0.000343344	0.00388172	0.00321204	ACTB/YWHAE/CALM3/ATP5PF/YWHAQ/YWHAH/CALM1/HSPA5	8
AOAaKG>AOA	ego_FindMarkers_gene_neg	BP	GO:0006090	pyruvate metabolic process	13/706	106/17393	0.000357916	0.00403564	0.0033394	VDAC1/LDHA/GAPDH/TPI1/LDHB/PKM/PGAM1/GPI/ENO1/MYC/HK1/PGK1/MPC2	13
AOAaKG>AOA	ego_FindMarkers_gene_neg	BP	GO:0031145	anaphase-promoting complex-dependent catabolic process	5/706	17/17393	0.000447359	0.00493851	0.00408651	PLK1/UBE2S/UBE2C/CDC20/ANAPC5	5
AOAaKG>AOA	ego_FindMarkers_gene_neg	BP	GO:0060315	negative regulation of ryanodine-sensitive calcium-release channel activity	4/706	11/17393	0.000706803	0.00737769	0.00610488	CALM3/GSTO1/SRI/CALM1	4
AOAaKG>AOA	ego_FindMarkers_gene_neg	BP	GO:1904589	regulation of protein import	9/706	61/17393	0.000743924	0.00774599	0.00640964	HSP90AB1/CDK1/HSPA8/RAN/TRIM28/NOLC1/IPO5/PKIG/PDCD5	9
AOAaKG>AOA	ego_FindMarkers_gene_neg	BP	GO:0046653	tetrahydrofolate metabolic process	5/706	19/17393	0.000785779	0.00810178	0.00670404	DHFR/TYMS/MTHFD1/ATIC/GART	5
AOAaKG>AOA	ego_FindMarkers_gene_neg	BP	GO:1901796	regulation of signal transduction by p53 class mediator	12/706	101/17393	0.000795317	0.00818013	0.00676887	EIF5A/AURKB/MIF/CHEK1/AURKA/RPS20/ATAD5/MYC/COPS3/HNRNPK/KDM1A/EEF1E1	12
AOAaKG>AOA	ego_FindMarkers_gene_neg	BP	GO:0043467	regulation of generation of precursor metabolites and energy	14/706	130/17393	0.000818207	0.00837471	0.00692988	CCNB1/PRELID1/CHCHD2/CDK1/PGAM1/PPIF/UQCC2/PARK7/COX7A2/PHB2/MYC/PPP1CA/VCP/NDUFA4	14
AOAaKG>AOA	ego_FindMarkers_gene_neg	BP	GO:0009411	response to UV	15/706	146/17393	0.000885253	0.00899545	0.00744353	PARP1/NPM1/PCLAF/AURKB/PCNA/CHEK1/FEN1/DTL/USP1/BRCA2/MYC/COPS9/KDM1A/MSH6/CAT	15
AOAaKG>AOA	ego_FindMarkers_gene_neg	BP	GO:0017038	protein import	19/706	209/17393	0.000895428	0.00907698	0.007511	HSPD1/HSP90AB1/CDK1/HSPA8/RAN/HSP90AA1/KPNB1/KPNA2/TRIM28/CLU/NOLC1/IPO5/CSE1L/TOMM40/TOMM22/PHB2/HSPA4/PKIG/PDCD5	19
AOAaKG>AOA	ego_FindMarkers_gene_neg	BP	GO:0071480	cellular response to gamma radiation	6/706	29/17393	0.000934334	0.00935888	0.00774426	XRCC6/H2AX/XRCC5/MAP3K20/KDM1A/HSPA5	6
AOAaKG>AOA	ego_FindMarkers_gene_neg	BP	GO:0007339	binding of sperm to zona pellucida	7/706	40/17393	0.00102	0.0100648	0.00832843	CCT3/CCT2/CCT5/CCT8/CCT7/CCT4/TCP1	7
AOAaKG>AOA	ego_FindMarkers_gene_neg	BP	GO:0035304	regulation of protein dephosphorylation	11/706	90/17393	0.00102568	0.0100648	0.00832843	HSP90AB1/PPIA/YWHAB/YWHAE/PTBP1/CALM3/PPP6R1/HSP90B1/PIN1/FKBP1A/CALM1	11
AOAaKG>AOA	ego_FindMarkers_gene_neg	BP	GO:0051573	negative regulation of histone H3-K9 methylation	4/706	12/17393	0.00102629	0.0100648	0.00832843	BRCA1/DNMT1/KDM1A/SMARCB1	4
AOAaKG>AOA	ego_FindMarkers_gene_neg	BP	GO:0002200	somatic diversification of immune receptors	10/706	77/17393	0.0010714	0.0104344	0.00863421	HSPD1/HMGB2/PRKDC/HMGB1/TFRC/NSD2/ATAD5/UNG/MSH6/CTNNBL1	10
AOAaKG>AOA	ego_FindMarkers_gene_neg	BP	GO:0098754	detoxification	14/706	135/17393	0.00118554	0.0114074	0.00943937	DHFR/PIM1/HBD/PARK7/TXNDC17/HBB/PRDX3/PRDX2/GSTO1/PRDX4/SOD1/CAT/MPO/ALOX5AP	14
AOAaKG>AOA	ego_FindMarkers_gene_neg	BP	GO:0031100	animal organ regeneration	9/706	65/17393	0.00118754	0.0114074	0.00943937	CCNA2/CDK1/TYMS/PCNA/AURKA/GATA1/EZH2/ATIC/MYC	9
AOAaKG>AOA	ego_FindMarkers_gene_neg	BP	GO:0009895	negative regulation of catabolic process	25/706	318/17393	0.00128595	0.0122689	0.0101522	YBX1/HNRNPD/MAD2L1/HNRNPAB/HSP90AB1/HNRNPC/SLIRP/HNRNPU/LAPTM4B/PARK7/EIF4G1/SYNCRIP/DKC1/MAP1A/DHX9/SVIP/LRPPRC/SF3B3/SMARCC1/PHB1/FUS/TAF15/PIN1/TIMP3/THRAP3	25
AOAaKG>AOA	ego_FindMarkers_gene_neg	BP	GO:0034614	cellular response to reactive oxygen species	14/706	137/17393	0.0013669	0.0128954	0.0106706	DHFR/CDK1/PCNA/PPIF/TPM1/PARK7/SIGMAR1/EZH2/FXN/PRDX3/PRDX2/SOD1/CAT/MPO	14
AOAaKG>AOA	ego_FindMarkers_gene_neg	BP	GO:0042921	glucocorticoid receptor signaling pathway	4/706	13/17393	0.00143507	0.0134782	0.0111529	PTGES3/CALR/PHB1/YWHAH	4
AOAaKG>AOA	ego_FindMarkers_gene_neg	BP	GO:0040029	regulation of gene expression, epigenetic	14/706	138/17393	0.00146594	0.013707	0.0113422	H3C2/HELLS/BRCA1/DNMT1/CHEK1/HNRNPU/TRIM28/H3C8/H3C4/EZH2/POLE3/CBX3/MACROH2A1/KDM1A	14
AOAaKG>AOA	ego_FindMarkers_gene_neg	BP	GO:0002082	regulation of oxidative phosphorylation	5/706	22/17393	0.00160866	0.0147793	0.0122296	PPIF/UQCC2/COX7A2/MYC/VCP	5
AOAaKG>AOA	ego_FindMarkers_gene_neg	BP	GO:0006979	response to oxidative stress	30/706	418/17393	0.00188505	0.0169856	0.0140552	SFPQ/PARP1/DHFR/PPIA/CHCHD2/CDK1/PCNA/PPIF/TPM1/PARK7/NONO/SIGMAR1/HNRNPM/PDLIM1/EZH2/FANCD2/TXN2/NUDT1/HBB/P4HB/FXN/PRDX3/PRDX2/PSMB5/PRDX4/MACROH2A1/SOD1/NDUFA12/CAT/MPO	30
AOAaKG>AOA	ego_FindMarkers_gene_neg	BP	GO:0006596	polyamine biosynthetic process	4/706	14/17393	0.00194503	0.0171594	0.014199	SRM/ODC1/SMS/AMD1	4
AOAaKG>AOA	ego_FindMarkers_gene_neg	BP	GO:0051284	positive regulation of sequestering of calcium ion	4/706	14/17393	0.00194503	0.0171594	0.014199	CALM3/GSTO1/SRI/CALM1	4
AOAaKG>AOA	ego_FindMarkers_gene_neg	BP	GO:0010155	regulation of proton transport	5/706	23/17393	0.00198763	0.0173897	0.0143896	PPIF/PARK7/TESC/PHB2/NDUFA4	5
AOAaKG>AOA	ego_FindMarkers_gene_neg	BP	GO:0051881	regulation of mitochondrial membrane potential	9/706	70/17393	0.00201907	0.0175194	0.0144969	PARP1/PRELID1/STOML2/PARK7/MYC/PRDX3/ATP5IF1/VCP/SOD1	9
AOAaKG>AOA	ego_FindMarkers_gene_neg	BP	GO:0031330	negative regulation of cellular catabolic process	21/706	259/17393	0.00209718	0.0180486	0.0149348	YBX1/HNRNPD/HNRNPAB/HSP90AB1/HNRNPC/SLIRP/HNRNPU/LAPTM4B/PARK7/EIF4G1/SYNCRIP/DKC1/MAP1A/DHX9/SVIP/LRPPRC/SMARCC1/FUS/TAF15/TIMP3/THRAP3	21
AOAaKG>AOA	ego_FindMarkers_gene_neg	BP	GO:0001649	osteoblast differentiation	19/706	225/17393	0.00212039	0.0182111	0.0150693	HSPE1/HNRNPC/ATP5F1B/HNRNPU/SYNCRIP/DDX21/FBL/RBMX/ALYREF/GTPBP4/FBXO5/DHX9/FASN/PHB1/SNRNP200/CLTC/CAT/MEF2C/TPM4	19
AOAaKG>AOA	ego_FindMarkers_gene_neg	BP	GO:0046677	response to antibiotic	7/706	46/17393	0.00237313	0.0200953	0.0166285	HSP90AA1/EZH2/UROS/KDM1A/SOD1/HSPA5/MEF2C	7
AOAaKG>AOA	ego_FindMarkers_gene_neg	BP	GO:0042176	regulation of protein catabolic process	28/706	390/17393	0.00261537	0.0216255	0.0178947	ODC1/MAD2L1/HSP90AB1/HSP90AA1/PLK1/CDC20/AURKA/CLU/LAPTM4B/PARK7/DTL/PSMD2/XPO1/MSN/MAP1A/PSMD1/SVIP/SF3B3/ATP5IF1/SMARCC1/PHB1/VCP/PSMC3/HUWE1/PSMD14/PIN1/PSMC5/TIMP3	28
AOAaKG>AOA	ego_FindMarkers_gene_neg	BP	GO:0006839	mitochondrial transport	16/706	179/17393	0.00262161	0.0216347	0.0179022	HSPD1/TOMM5/HSP90AA1/SLC25A5/PPIF/TIMM13/TOMM40/SAE1/TOMM22/ATP5IF1/TIMM8B/HUWE1/TIMM10/HSPA4/UBE2L3/PDCD5	16
AOAaKG>AOA	ego_FindMarkers_gene_neg	BP	GO:0048146	positive regulation of fibroblast proliferation	7/706	47/17393	0.00269265	0.0221775	0.0183514	CCNA2/CCNB1/MIF/CDC6/CDK4/DHX9/MYC	7
AOAaKG>AOA	ego_FindMarkers_gene_neg	BP	GO:0140053	mitochondrial gene expression	11/706	104/17393	0.00330242	0.0264753	0.0219077	MRPS34/C1QBP/MRPL12/TUFM/UQCC2/MRPL51/MRPS24/MRPS15/LRPPRC/MRPS2/MRPS12	11
AOAaKG>AOA	ego_FindMarkers_gene_neg	BP	GO:1903170	negative regulation of calcium ion transmembrane transport	6/706	37/17393	0.00347274	0.0276312	0.0228642	VDAC1/YWHAE/CALM3/GSTO1/SRI/CALM1	6
AOAaKG>AOA	ego_FindMarkers_gene_neg	BP	GO:0048857	neural nucleus development	8/706	64/17393	0.00421316	0.0325238	0.0269127	ACTB/YWHAE/CALM3/ATP5PF/YWHAQ/YWHAH/CALM1/HSPA5	8
AOAaKG>AOA	ego_FindMarkers_gene_neg	BP	GO:0006364	rRNA processing	18/706	222/17393	0.00421876	0.0325238	0.0269127	PRKDC/PA2G4/RPS17/RPS16/NHP2/NOP56/NOLC1/DKC1/POP7/DDX21/MRTO4/FBL/NPM3/SNU13/GTPBP4/NOP14/TSR1/WDR43	18
AOAaKG>AOA	ego_FindMarkers_gene_neg	BP	GO:0002639	positive regulation of immunoglobulin production	7/706	51/17393	0.00431116	0.0331151	0.027402	TFRC/GPI/NSD2/ATAD5/PHB2/PHB1/XBP1	7
AOAaKG>AOA	ego_FindMarkers_gene_neg	BP	GO:0010038	response to metal ion	25/706	349/17393	0.00443961	0.0340397	0.0281671	PARP1/HNRNPD/CDK1/ACTG1/PCNA/PPIF/CALR/TFRC/PARK7/GPI/ATP5F1D/CALM3/NUDT1/FXN/UROS/SORD/PPP1CA/TFR2/BSG/SOD1/CALM1/HSPA5/CAT/MEF2C/ALOX5AP	25
AOAaKG>AOA	ego_FindMarkers_gene_neg	BP	GO:0048545	response to steroid hormone	24/706	331/17393	0.00451628	0.0345647	0.0286015	PARP1/HMGB2/HSPA8/PTGES3/RAN/BRCA1/TYMS/ATP5F1A/PCNA/HNRNPU/CALR/SMARCA4/PARK7/RBBP7/GPI/CALM3/FKBP4/PHB2/PHB1/CBX3/KDM1A/UBE2L3/EIF4E/YWHAH	24
AOAaKG>AOA	ego_FindMarkers_gene_neg	BP	GO:0060236	regulation of mitotic spindle organization	6/706	39/17393	0.00455107	0.0346423	0.0286657	PLK1/TPX2/HNRNPU/KIF15/TACC3/CLTC	6
AOAaKG>AOA	ego_FindMarkers_gene_neg	BP	GO:1902275	regulation of chromatin organization	6/706	39/17393	0.00455107	0.0346423	0.0286657	MKI67/SSRP1/DNMT1/HNRNPU/TRIM28/KDM1A	6
AOAaKG>AOA	ego_FindMarkers_gene_neg	BP	GO:0006475	internal protein amino acid acetylation	15/706	173/17393	0.0046705	0.0354874	0.029365	ACTB/SET/BRCA1/CHEK1/PARK7/POLE3/RUVBL1/BRCA2/YEATS4/NAA50/ACTL6A/USP22/NAA10/SMARCB1/BRD7	15
AOAaKG>AOA	ego_FindMarkers_gene_neg	BP	GO:1901654	response to ketone	16/706	190/17393	0.00471382	0.0356879	0.029531	NASP/PARP1/HNRNPD/TYMS/ATP5F1A/PCNA/CALR/PARK7/GPI/CDK4/MSN/CALM3/MYC/CBX3/EIF4E/AVP	16
AOAaKG>AOA	ego_FindMarkers_gene_neg	BP	GO:0035966	response to topologically incorrect protein	14/706	157/17393	0.0048159	0.0362008	0.0299553	HSPD1/HSPE1/HSP90AB1/HSPA8/HSP90AA1/CLU/HSPH1/VCP/TM7SF3/HSPA4/HSPA9/SDF2L1/HSPA5/XBP1	14
AOAaKG>AOA	ego_FindMarkers_gene_neg	BP	GO:0006595	polyamine metabolic process	4/706	18/17393	0.00522533	0.0387263	0.0320451	SRM/ODC1/SMS/AMD1	4
AOAaKG>AOA	ego_FindMarkers_gene_neg	BP	GO:0035372	protein localization to microtubule	4/706	18/17393	0.00522533	0.0387263	0.0320451	HNRNPU/DIAPH1/KIF20B/MAP1A	4
AOAaKG>AOA	ego_FindMarkers_gene_neg	BP	GO:0045116	protein neddylation	4/706	18/17393	0.00522533	0.0387263	0.0320451	DCUN1D5/NEDD8/COPS9/UBE2M	4
AOAaKG>AOA	ego_FindMarkers_gene_neg	BP	GO:0035303	regulation of dephosphorylation	12/706	128/17393	0.0058931	0.0432195	0.0357632	HSP90AB1/PPIA/YWHAB/YWHAE/PTBP1/CALM3/PPP6R1/HSP90B1/PIN1/FKBP1A/CALM1/MEF2C	12
AOAaKG>AOA	ego_FindMarkers_gene_neg	BP	GO:0009988	cell-cell recognition	8/706	68/17393	0.00611036	0.0446575	0.0369531	CCT3/CCT2/CCT5/CCT8/CCT7/CCT4/MSN/TCP1	8
AOAaKG>AOA	ego_FindMarkers_gene_neg	BP	GO:0055072	iron ion homeostasis	9/706	83/17393	0.00641376	0.046509	0.0384852	TFRC/RHAG/FXN/MYC/TFR2/SLC25A37/SOD1/EIF2AK1/SRI	9
AOAaKG>AOA	ego_FindMarkers_gene_neg	BP	GO:0001836	release of cytochrome c from mitochondria	7/706	55/17393	0.00657496	0.0471259	0.0389956	PRELID1/PPIF/CLU/GGCT/FXN/PDCD5/AVP	7
AOAaKG>AOA	ego_FindMarkers_gene_neg	BP	GO:0051653	spindle localization	7/706	55/17393	0.00657496	0.0471259	0.0389956	ASPM/MAD2L1/CFL1/NUSAP1/PLK1/KPNB1/CENPA	7
AOAaKG>AOA	ego_FindMarkers_gene_neg	BP	GO:0070979	protein K11-linked ubiquitination	5/706	30/17393	0.00666143	0.0474515	0.039265	UBE2S/UBE2C/UBE2T/ANAPC5/UBE2L3	5
AOAaKG>AOA	ego_FindMarkers_gene_neg	BP	GO:0032886	regulation of microtubule-based process	19/706	251/17393	0.0069521	0.0494385	0.0409092	STMN1/NPM1/PLK1/BRCA1/TPX2/AURKA/HNRNPU/KIF15/CCNF/SKA3/DIAPH1/XPO1/TACC3/FKBP4/MAP1A/CKAP5/SKA2/CKAP2/CLTC	19
AOAaKG>AOA	ego_FindMarkers_gene_neg	BP	GO:0043281	regulation of cysteine-type endopeptidase activity involved in apoptotic process	16/706	198/17393	0.00696472	0.0494448	0.0409145	HSPD1/HSPE1/ANP32B/HMGB1/BIRC5/PARK7/GPI/CYCS/MYC/PRDX3/VCP/ATP2A3/PDCD5/RPS27L/AVP/ARL6IP1	16
AOAaKG>AOA	ego_FindMarkers_gene_neg	CC	GO:0098687	chromosomal region	77/724	365/18381	9.98742e-35	5.61293e-32	3.72163e-32	CDCA8/CENPF/PARP1/SPC25/HJURP/MAD2L1/CCNB1/H4C3/MCM3/HNRNPA2B1/MCM7/PRKDC/MCM4/ZWINT/CDK1/HELLS/PTGES3/PLK1/AURKB/TOP2A/BIRC5/DNMT1/PCNA/MCM5/XRCC6/CENPM/NCAPG/CENPW/CHEK1/MCM6/FEN1/H2AX/HNRNPU/KIF2C/CDT1/MCM2/CENPE/SMC4/SMC1A/CBX5/NHP2/NCAPD2/CENPU/XRCC5/KNL1/CDCA5/BUB1B/RBBP7/BUB1/CENPH/CENPA/EZH2/SKA3/XPO1/INCENP/CENPX/DSCC1/RPA1/ALYREF/PPP1CC/RAD21/CHD4/RBBP4/NCAPD3/NABP2/BRCA2/RANGAP1/CKAP5/…	77
AOAaKG>AOA	ego_FindMarkers_gene_neg	CC	GO:0005681	spliceosomal complex	49/724	192/18381	2.34827e-26	6.59864e-24	4.3752e-24	YBX1/SNRPE/SNRPG/HNRNPA3/NCL/HNRNPA2B1/LSM5/HSPA8/SNRPF/HNRNPC/SNRNP25/SRSF2/SNRPD1/HNRNPA1/HNRNPU/TXNL4A/HNRNPR/LSM4/SNRPA1/SNRPB/HNRNPM/SYNCRIP/SF3A3/TTF2/RBMX/DHX15/ALYREF/DDX39B/PRPF19/SNU13/SNRPA/RBM3/HNRNPF/SF3B3/SNRPD2/SRRM2/PPIH/RBM17/EFTUD2/CLNS1A/SRSF1/SRRM1/HNRNPK/SNRNP200/SF3B2/C9orf78/HNRNPH3/SF3B5/CTNNBL1	49
AOAaKG>AOA	ego_FindMarkers_gene_neg	CC	GO:0098798	mitochondrial protein-containing complex	57/724	276/18381	2.1434e-25	4.01531e-23	2.66233e-23	NDUFS5/UQCRH/ATP5MC3/VDAC1/TOMM5/MRPS34/ATP5MC1/MRPL12/ATP5F1A/SLC25A5/UQCR10/ATP5F1B/MRPL37/MICOS10/PPIF/ATP5MF/TIMM13/ATP5MJ/MRPL11/UQCRC1/NDUFB1/ATP5F1D/TOMM40/MRPL51/UQCRFS1/MRPS24/COX7A2/MRPS15/UQCRQ/NDUFAB1/MRPL4/NDUFS6/TOMM22/MRPS26/COX8A/ATP5PF/MRPL20/PHB2/MRPS2/COX5A/ATP5MC2/IMMT/CYC1/PHB1/NDUFB2/NDUFA4/TIMM8B/NDUFB10/TIMM10/MRPL27/MRPS12/HSPA9/NDUFC2/MRPL3/NDUFV2/NDUFA12/MRPL41	57
AOAaKG>AOA	ego_FindMarkers_gene_neg	CC	GO:0000228	nuclear chromosome	46/724	228/18381	2.89146e-20	2.70834e-18	1.79575e-18	ANP32E/H3C2/H4C3/MCM3/RPA3/MCM7/MCM4/PLK1/TOP2A/BRCA1/BIRC5/PCNA/MCM5/GINS2/CHEK1/MCM6/ORC6/H2AX/HNRNPU/MCM2/MCM10/SMC1A/NCAPD2/H3C8/H3C4/SMC2/TIMELESS/POLE2/INCENP/POLE3/RPA1/POLD2/GINS1/DHX9/RUVBL1/RAD21/RBBP4/LRPPRC/POLE4/PRIM1/BRCA2/MACROH2A1/BAZ1B/ACTL6A/SMARCB1/SMARCA5	46
AOAaKG>AOA	ego_FindMarkers_gene_neg	CC	GO:0005819	spindle	61/724	402/18381	7.76147e-20	6.23135e-18	4.13167e-18	CDCA8/ASPM/CENPF/MZT2A/MAD2L1/CCNB1/HMMR/NPM1/CDK1/KIF11/DLGAP5/NUSAP1/PRC1/PLK1/AURKB/BIRC5/TPX2/SLC25A5/CDC20/MZT2B/AURKA/HNRNPU/KIF2C/CENPE/SMC1A/BUB1B/KIF14/NUDC/KIF15/KIF4A/CDC6/SHCBP1/KIF23/SKA3/CKAP2L/DIAPH1/TACC3/RACGAP1/INCENP/CALM3/DCUN1D5/PTPN7/KIF20B/CDC25B/PRPF19/FBXO5/RAD21/ANAPC5/RANGAP1/VRK1/CKAP5/CBX3/CLTA/SKA2/MZT1/CBX1/CKAP2/RCC2/CLTC/JTB/CALM1	61
AOAaKG>AOA	ego_FindMarkers_gene_neg	CC	GO:0005743	mitochondrial inner membrane	67/724	484/18381	1.71857e-19	1.20729e-17	8.0049e-18	NDUFS5/UQCRH/ATP5MC3/HSPD1/LDHB/SLC25A3/NME4/MRPS34/ATP5MC1/MRPL12/TYMS/ATP5F1A/SLC25A5/UQCR10/ATP5F1B/MRPL37/MICOS10/STOML2/CLU/ATP5MF/UQCC2/TIMM13/ATP5MJ/MRPL11/UQCRC1/NDUFB1/ATP5F1D/TOMM40/MRPL51/UQCRFS1/MRPS24/COX7A2/MRPS15/UQCRQ/NDUFAB1/MRPL4/NDUFS6/CYCS/MRPS26/COX8A/ATP5PF/SLC25A1/MRPL20/PHB2/MRPS2/COX5A/ATP5MC2/IMMT/CYC1/PHB1/NDUFB2/NDUFA4/TIMM8B/MTCH2/AURKAIP1/NDUFB10/TIMM10/MRPL27/MRPS12…	67
AOAaKG>AOA	ego_FindMarkers_gene_neg	CC	GO:1904813	ficolin-1-rich granule lumen	31/724	124/18381	7.54794e-17	3.53495e-15	2.34383e-15	HSP90AB1/PPIA/HSPA8/HMGB1/HSP90AA1/PKM/KPNB1/NME2/MIF/XRCC6/PGAM1/CCT8/GPI/IMPDH2/PSMD2/COTL1/HBB/PNP/PSMA2/APEH/ILF2/ACLY/PRG2/PRDX4/VCP/PSMC3/HUWE1/PSMD14/PDAP1/PSMD7/CAT	31
AOAaKG>AOA	ego_FindMarkers_gene_neg	CC	GO:0032993	protein-DNA complex	38/724	216/18381	6.65247e-15	2.49246e-13	1.65261e-13	PARP1/H2AZ1/NPM1/H3C2/H4C3/H1-5/MCM3/ACTB/RPA3/MCM7/PRKDC/MCM4/PCNA/MCM5/XRCC6/GINS2/MCM6/H2AX/MCM2/XRCC5/H2AC16/H3C8/H3C4/GATA1/H2AC11/H2AZ2/CENPA/RPA1/H2AC12/POLD2/GINS1/RUVBL1/PRIM1/POLR2H/YEATS4/MACROH2A1/ACTL6A/H1-3	38
AOAaKG>AOA	ego_FindMarkers_gene_neg	CC	GO:0101031	chaperone complex	15/724	33/18381	3.95861e-13	1.17092e-11	7.7637e-12	CCT3/HSP90AB1/HSPA8/PTGES3/CCT2/CCT5/CCT8/CCT6A/CCT7/CCT4/DNAJC9/TCP1/RUVBL1/PSMG1/SDF2L1	15
AOAaKG>AOA	ego_FindMarkers_gene_neg	CC	GO:1990204	oxidoreductase complex	25/724	116/18381	2.78394e-12	6.80249e-11	4.51036e-11	NDUFS5/UQCRH/RRM2/RRM1/LDHA/LDHB/UQCR10/UQCRC1/NDUFB1/UQCRFS1/UQCRQ/NDUFAB1/GCSH/NDUFS6/P4HB/CYC1/NDUFB2/GMPR/NDUFA4/NDUFB10/NCF4/NDUFC2/NDUFV2/NDUFA12/CAT	25
AOAaKG>AOA	ego_FindMarkers_gene_neg	CC	GO:0044815	DNA packaging complex	32/724	190/18381	3.16399e-12	7.40901e-11	4.91251e-11	SPC25/H2AZ1/H3C2/H4C3/H1-5/ACTB/XRCC6/NCAPG/NCAPH/H2AX/SMC4/SMC1A/NCAPD2/XRCC5/H2AC16/H3C8/H3C4/SMARCA4/SMC2/H2AC11/H2AZ2/CENPA/H2AC12/RUVBL1/RAD21/NCAPD3/YEATS4/SMARCC1/MACROH2A1/ACTL6A/SMARCB1/H1-3	32
AOAaKG>AOA	ego_FindMarkers_gene_neg	CC	GO:0120114	Sm-like protein family complex	21/724	81/18381	3.51509e-12	7.90192e-11	5.23933e-11	SNRPE/SNRPG/LSM5/SNRPF/SNRPD1/TXNL4A/LSM4/SNRPA1/SNRPB/SF3A3/DDX39B/SNU13/SNRPA/SF3B3/SNRPD2/PPIH/EFTUD2/CLNS1A/SNRNP200/SF3B2/SF3B5	21
AOAaKG>AOA	ego_FindMarkers_gene_neg	CC	GO:0005759	mitochondrial matrix	52/724	473/18381	2.21905e-11	4.30037e-10	2.85134e-10	HSPD1/HSPE1/CCNB1/VDAC1/CDK1/NME4/MRPS34/C1QBP/MRPL12/TYMS/ATP5F1A/SLC25A5/ATP5F1B/MRPL37/TUFM/PPIF/GOT2/UQCC2/PARK7/MRPL11/IDH2/ATP5F1D/MRPL51/MRPS24/MRPS15/LRRC59/GLRX5/TXN2/NDUFAB1/NUDT1/HADH/GCSH/MRPL4/MDH2/MRPS26/FXN/LRPPRC/OXCT1/MRPL20/MRPS2/PRDX3/ECHS1/KARS1/CLPP/MPST/MRPL27/SSBP1/MRPS12/HSPA9/SOD1/MRPL3/MRPL41	52
AOAaKG>AOA	ego_FindMarkers_gene_neg	CC	GO:0042470	melanosome	23/724	108/18381	2.69702e-11	4.88944e-10	3.24192e-10	HSP90AB1/HSPA8/RAN/HSP90AA1/AHCY/PPIB/YWHAB/TFRC/RAB27B/YWHAE/PDIA6/CCT4/FASN/P4HB/HSP90B1/GANAB/NAP1L1/RPN1/BSG/CLTC/PDIA4/HSPA5/STOM	23
AOAaKG>AOA	ego_FindMarkers_gene_neg	CC	GO:0048770	pigment granule	23/724	108/18381	2.69702e-11	4.88944e-10	3.24192e-10	HSP90AB1/HSPA8/RAN/HSP90AA1/AHCY/PPIB/YWHAB/TFRC/RAB27B/YWHAE/PDIA6/CCT4/FASN/P4HB/HSP90B1/GANAB/NAP1L1/RPN1/BSG/CLTC/PDIA4/HSPA5/STOM	23
AOAaKG>AOA	ego_FindMarkers_gene_neg	CC	GO:0005832	chaperonin-containing T-complex	8/724	10/18381	2.34078e-10	3.75862e-09	2.49214e-09	CCT3/CCT2/CCT5/CCT8/CCT6A/CCT7/CCT4/TCP1	8
AOAaKG>AOA	ego_FindMarkers_gene_neg	CC	GO:0030496	midbody	30/724	204/18381	4.77121e-10	7.44839e-09	4.93862e-09	CDCA8/ASPM/CENPF/CDK1/RAN/PRC1/PLK1/AURKB/BIRC5/AURKA/HNRNPU/CENPE/KIF14/NUDC/KIF4A/MYH10/CEP55/SHCBP1/KIF23/CIT/RACGAP1/INCENP/KIF20B/PPP1CC/HSP90B1/ERH/PIN1/RCC2/JTB/HSPA5	30
AOAaKG>AOA	ego_FindMarkers_gene_neg	CC	GO:0098803	respiratory chain complex	19/724	87/18381	9.151e-10	1.25436e-08	8.31696e-09	NDUFS5/UQCRH/UQCR10/UQCRC1/NDUFB1/UQCRFS1/COX7A2/UQCRQ/NDUFAB1/NDUFS6/COX8A/COX5A/CYC1/NDUFB2/NDUFA4/NDUFB10/NDUFC2/NDUFV2/NDUFA12	19
AOAaKG>AOA	ego_FindMarkers_gene_neg	CC	GO:0070469	respirasome	20/724	97/18381	9.77276e-10	1.30769e-08	8.67057e-09	NDUFS5/UQCRH/UQCR10/UQCRC1/NDUFB1/UQCRFS1/COX7A2/UQCRQ/NDUFAB1/NDUFS6/CYCS/COX8A/COX5A/CYC1/NDUFB2/NDUFA4/NDUFB10/NDUFC2/NDUFV2/NDUFA12	20
AOAaKG>AOA	ego_FindMarkers_gene_neg	CC	GO:0044391	ribosomal subunit	27/724	175/18381	1.19986e-09	1.56819e-08	1.03978e-08	RPSA/RPL8/RPL12/RPS26/RPLP0/RPS17/MRPS34/RPS2/MRPL12/RPS16/MRPL37/MRPL11/MRPL51/MRPS24/RPS11/MRPS15/RPS20/MRPL4/MRPS26/MRPL20/MRPS2/RPL3/MRPL27/MRPS12/MRPL3/MRPL41/RPS27L	27
AOAaKG>AOA	ego_FindMarkers_gene_neg	CC	GO:0034709	methylosome	8/724	12/18381	2.39973e-09	2.86946e-08	1.90259e-08	SNRPE/SNRPG/SNRPF/SNRPD1/SNRPB/SNRPD2/ERH/CLNS1A	8
AOAaKG>AOA	ego_FindMarkers_gene_neg	CC	GO:0005925	focal adhesion	43/724	419/18381	1.01168e-08	1.09339e-07	7.24969e-08	NPM1/HMGA1/ACTB/PPIA/RPL8/RPL12/CFL1/HSPA8/RPLP0/RPS17/RPS2/ACTG1/PPIB/RPS16/ITGA2B/CALR/YWHAB/PFN1/YWHAE/PCBP2/PDLIM1/RPS11/KIF23/MSN/ACTN1/PPP1CC/P4HB/ARPC2/HSP90B1/RPL3/HACD3/AKAP12/ARPC5L/HNRNPK/HSPA9/YWHAQ/MAP4K4/BSG/CLTC/GDI2/HSPA5/CAT/TPM4	43
AOAaKG>AOA	ego_FindMarkers_gene_neg	CC	GO:0045259	proton-transporting ATP synthase complex	9/724	21/18381	4.17123e-08	4.11268e-07	2.7269e-07	ATP5MC3/ATP5MC1/ATP5F1A/ATP5F1B/ATP5MF/ATP5MJ/ATP5F1D/ATP5PF/ATP5MC2	9
AOAaKG>AOA	ego_FindMarkers_gene_neg	CC	GO:1904949	ATPase complex	16/724	88/18381	2.91839e-07	2.64538e-06	1.75401e-06	ANP32E/DEK/SMARCA4/RBBP7/DDX21/POLE3/RUVBL1/CHD4/RBBP4/SMARCC1/VCP/BAZ1B/HMGXB4/ACTL6A/SMARCB1/SMARCA5	16
AOAaKG>AOA	ego_FindMarkers_gene_neg	CC	GO:0005635	nuclear envelope	42/724	478/18381	1.08546e-06	8.971e-06	5.94818e-06	YBX1/CENPF/PARP1/MAD2L1/LMNB1/TUBB/GAPDH/TMPO/RAN/EIF5A/KPNB1/RANBP1/TXNL4A/CBX5/CALR/ATP5MF/JPT1/IPO5/CDK4/SIGMAR1/DTL/CSE1L/EI24/XPO1/LRRC59/NUDT1/ENO1/GTPBP4/BANF1/MTDH/APEH/LRPPRC/LMNB2/RANGAP1/NUP210/LBR/YEATS4/HACD3/CBX3/CACYBP/ATP2A3/ALOX5AP	42
AOAaKG>AOA	ego_FindMarkers_gene_neg	CC	GO:0070603	SWI/SNF superfamily-type complex	15/724	86/18381	1.19021e-06	9.6942e-06	6.42769e-06	ANP32E/DEK/SMARCA4/RBBP7/DDX21/POLE3/RUVBL1/CHD4/RBBP4/SMARCC1/BAZ1B/HMGXB4/ACTL6A/SMARCB1/SMARCA5	15
AOAaKG>AOA	ego_FindMarkers_gene_neg	CC	GO:0034663	endoplasmic reticulum chaperone complex	6/724	11/18381	1.42666e-06	1.1454e-05	7.59455e-06	PPIB/PDIA6/P4HB/HSP90B1/SDF2L1/HSPA5	6
AOAaKG>AOA	ego_FindMarkers_gene_neg	CC	GO:0070069	cytochrome complex	10/724	39/18381	1.90384e-06	1.49386e-05	9.90494e-06	UQCRH/UQCR10/UQCRC1/UQCRFS1/COX7A2/UQCRQ/COX8A/COX5A/CYC1/NDUFA4	10
AOAaKG>AOA	ego_FindMarkers_gene_neg	CC	GO:0000786	nucleosome	18/724	125/18381	1.94858e-06	1.49386e-05	9.90494e-06	H2AZ1/H3C2/H4C3/H1-5/ACTB/H2AX/H2AC16/H3C8/H3C4/H2AC11/H2AZ2/CENPA/H2AC12/RUVBL1/YEATS4/MACROH2A1/ACTL6A/H1-3	18
AOAaKG>AOA	ego_FindMarkers_gene_neg	CC	GO:0000307	cyclin-dependent protein kinase holoenzyme complex	11/724	48/18381	1.95652e-06	1.49386e-05	9.90494e-06	CKS1B/CCNA2/CCNB1/CDK1/CCNB2/PCNA/CDK4/CKS2/CCNF/CCND3/CCNG1	11
AOAaKG>AOA	ego_FindMarkers_gene_neg	CC	GO:1990391	DNA repair complex	9/724	39/18381	1.59015e-05	9.9296e-05	6.58378e-05	PRKDC/BRCA1/XRCC6/XRCC5/FANCI/FANCD2/BRCA2/KDM1A/MSH6	9
AOAaKG>AOA	ego_FindMarkers_gene_neg	CC	GO:0000502	proteasome complex	11/724	59/18381	1.63349e-05	0.000100881	6.68889e-05	PSMA7/PSMD2/PSMA2/PSMD1/PSMB5/VCP/PSMC3/PSMA4/PSMD14/PSMC5/PSMD7	11
AOAaKG>AOA	ego_FindMarkers_gene_neg	CC	GO:0034719	SMN-Sm protein complex	6/724	17/18381	3.11858e-05	0.000188456	0.000124955	SNRPE/SNRPG/SNRPF/SNRPD1/SNRPB/SNRPD2	6
AOAaKG>AOA	ego_FindMarkers_gene_neg	CC	GO:0005732	sno(s)RNA-containing ribonucleoprotein complex	7/724	25/18381	3.68968e-05	0.000220596	0.000146265	NHP2/NOP56/NOLC1/DKC1/POP7/FBL/SNU13	7
AOAaKG>AOA	ego_FindMarkers_gene_neg	CC	GO:0009295	nucleoid	9/724	44/18381	4.46009e-05	0.000261101	0.000173122	VDAC1/SLC25A5/ATP5F1B/TUFM/UQCC2/LRRC59/LRPPRC/SSBP1/HSPA9	9
AOAaKG>AOA	ego_FindMarkers_gene_neg	CC	GO:0045120	pronucleus	5/724	13/18381	9.24399e-05	0.000499531	0.000331212	CENPF/CCNA2/AURKA/EZH2/CBX1	5
AOAaKG>AOA	ego_FindMarkers_gene_neg	CC	GO:0005766	primary lysosome	17/724	154/18381	0.000123303	0.00062429	0.000413933	TUBB/FABP5/TUBB4B/PA2G4/CCT2/CCT8/PSMD1/TXNDC5/ACLY/RNASE2/VCP/LAMTOR1/NDUFC2/GDI2/SURF4/STOM/MPO	17
AOAaKG>AOA	ego_FindMarkers_gene_neg	CC	GO:0005665	RNA polymerase II, core complex	5/724	15/18381	0.000201966	0.000961904	0.000637786	POLR2L/POLR2E/POLR2H/POLR2F/POLR2J	5
AOAaKG>AOA	ego_FindMarkers_gene_neg	CC	GO:0005666	RNA polymerase III complex	5/724	18/18381	0.000522241	0.00229297	0.00152034	POLR2L/POLR2E/POLR2H/POLR3K/POLR2F	5
AOAaKG>AOA	ego_FindMarkers_gene_neg	CC	GO:0016281	eukaryotic translation initiation factor 4F complex	4/724	11/18381	0.000631112	0.00272834	0.00180902	EIF4A1/EIF4G1/EIF4E/EIF4H	4
AOAaKG>AOA	ego_FindMarkers_gene_neg	CC	GO:0019867	outer membrane	20/724	235/18381	0.0010483	0.00442968	0.00293708	ATP5MC3/VDAC1/TOMM5/MICOS10/TOMM6/BRI3BP/SIGMAR1/VDAC3/TOMM40/ENO1/PPP1CC/TOMM22/LRPPRC/PHB2/ATP5MC2/IMMT/MTCH2/HK1/HSPA9/STARD7	20
AOAaKG>AOA	ego_FindMarkers_gene_neg	CC	GO:0005680	anaphase-promoting complex	5/724	21/18381	0.00112444	0.004681	0.00310371	UBE2S/UBE2C/CDC20/BUB1B/ANAPC5	5
AOAaKG>AOA	ego_FindMarkers_gene_neg	CC	GO:0046930	pore complex	5/724	26/18381	0.00308879	0.0118088	0.0078298	VDAC1/SLC25A5/PPIF/VDAC3/TOMM40	5
AOAaKG>AOA	ego_FindMarkers_gene_neg	CC	GO:0031248	protein acetyltransferase complex	10/724	94/18381	0.00387761	0.0144319	0.00956901	ACTB/NAA38/POLE3/RUVBL1/POLE4/YEATS4/NAA50/ACTL6A/USP22/NAA10	10
AOAaKG>AOA	ego_FindMarkers_gene_neg	CC	GO:1902493	acetyltransferase complex	10/724	94/18381	0.00387761	0.0144319	0.00956901	ACTB/NAA38/POLE3/RUVBL1/POLE4/YEATS4/NAA50/ACTL6A/USP22/NAA10	10
AOAaKG>AOA	ego_FindMarkers_gene_neg	CC	GO:0032040	small-subunit processome	6/724	39/18381	0.00393239	0.0145395	0.00964035	PRKDC/XRCC5/NOP56/FBL/SNU13/NOP14	6
AOAaKG>AOA	ego_FindMarkers_gene_neg	CC	GO:0005884	actin filament	11/724	112/18381	0.00466651	0.017141	0.0113653	ACTB/ACTG1/TPM1/CORO1A/TPM3/PDLIM1/DIAPH1/COTL1/ACTN1/RAC3/TPM4	11
AOAaKG>AOA	ego_FindMarkers_gene_neg	CC	GO:0031074	nucleocytoplasmic transport complex	3/724	11/18381	0.00792206	0.0281785	0.0186836	RAN/KPNB1/KPNA2	3
AOAaKG>AOA	ego_FindMarkers_gene_neg	CC	GO:0045171	intercellular bridge	8/724	76/18381	0.00994434	0.0349295	0.0231598	CDCA8/PRC1/SNRNP25/TPX2/CDC6/CEP55/KIF20B/DNAJC8	8
AOAaKG>AOA	ego_FindMarkers_gene_neg	CC	GO:0000974	Prp19 complex	3/724	12/18381	0.010257	0.0355829	0.0235931	HSPA8/PRPF19/CTNNBL1	3
AOAaKG>AOA	ego_FindMarkers_gene_neg	CC	GO:1990124	messenger ribonucleoprotein complex	3/724	12/18381	0.010257	0.0355829	0.0235931	YBX1/HNRNPA3/HNRNPAB	3
AOAaKG>AOA	ego_FindMarkers_gene_neg	CC	GO:0072562	blood microparticle	12/724	143/18381	0.0110139	0.0375139	0.0248734	ACTB/HBD/HSPA8/ACTG1/ITGA2B/CLU/TFRC/PFN1/MSN/HBB/PSMC5/STOM	12
AOAaKG>AOA	ego_FindMarkers_gene_neg	CC	GO:0030867	rough endoplasmic reticulum membrane	4/724	24/18381	0.0135336	0.0447406	0.029665	RPS26/SRP9/SEC61G/ARL6IP1	4
AOAaKG>AOA	ego_FindMarkers_gene_neg	CC	GO:0005844	polysome	7/724	65/18381	0.0137377	0.0451495	0.0299362	RPL8/RPS26/CALR/MYH10/EIF4G1/HDLBP/DHX9	7
AOAaKG>AOA	ego_FindMarkers_gene_neg	MF	GO:0016887	ATP hydrolysis activity	52/719	310/17749	1.71643e-18	1.24098e-15	9.68431e-16	CCT3/HSPD1/HSPE1/HSP90AB1/MCM3/MCM7/MCM4/HSPA8/HSP90AA1/EIF4A1/ATP5F1A/MCM5/ATAD2/MCM6/KIF2C/MCM2/CCT2/SMC4/SMC1A/CCT5/DDX39A/KIF14/CCT8/SMARCA4/SMC2/KIF15/CCT6A/DDX1/DDX21/KIF23/CCT7/CCT4/TCP1/KIF20B/DHX15/DDX39B/ATAD5/DHX9/RUVBL1/CHD4/HSP90B1/HSPH1/VCP/PSMC3/ACIN1/HSPA4/SNRNP200/HSPA9/PSMC5/SMARCA5/DDX46/HSPA5	52
AOAaKG>AOA	ego_FindMarkers_gene_neg	MF	GO:0003729	mRNA binding	47/719	316/17749	9.44789e-15	3.41541e-12	2.6653e-12	YBX1/SERBP1/HNRNPA3/NCL/HNRNPD/DHFR/HNRNPAB/HNRNPA2B1/EIF3A/RPS26/HNRNPC/PKM/RPS2/C1QBP/EIF4A1/TYMS/HNRNPU/HNRNPR/NHP2/CCT5/CALR/ILF3/PARK7/MYH10/HNRNPM/EIF4G1/HDLBP/PTBP1/SYNCRIP/PCBP2/RBMX/SLBP/ALYREF/KHDRBS1/DAZAP1/DHX9/PTBP3/KHSRP/RNPS1/CARHSP1/SRRM2/FUS/SRSF1/HNRNPK/TAF15/ETF1/PABPC4	47
AOAaKG>AOA	ego_FindMarkers_gene_neg	MF	GO:0003697	single-stranded DNA binding	27/719	119/17749	1.90062e-13	4.58048e-11	3.57449e-11	YBX1/NUCKS1/HSPD1/HMGB2/MCM3/RPA3/HNRNPA2B1/MCM7/MCM4/HMGB1/MCM5/MCM6/HNRNPA1/HNRNPU/MCM2/MCM10/SMC4/SMC2/PCBP2/SUB1/RPA1/DHX9/LRPPRC/NABP2/POLR2H/BRCA2/SSBP1	27
AOAaKG>AOA	ego_FindMarkers_gene_neg	MF	GO:0051082	unfolded protein binding	26/719	112/17749	3.00613e-13	5.43358e-11	4.24023e-11	CCT3/HSPD1/HSPE1/NPM1/HSP90AB1/PPIA/TUBB4B/HSPA8/PTGES3/HSP90AA1/PPIB/CCT2/CCT5/NUDC/CLU/CALR/CCT8/CHAF1A/CCT6A/CCT7/CCT4/TCP1/HSP90B1/SRSF10/HSPA9/HSPA5	26
AOAaKG>AOA	ego_FindMarkers_gene_neg	MF	GO:0043021	ribonucleoprotein complex binding	29/719	150/17749	1.84375e-12	2.66606e-10	2.08052e-10	SERBP1/SNRPG/RPSA/NPM1/PIM1/C1QBP/EIF5A/NME1/SNRPD1/HNRNPU/CBX5/NOLC1/SNRPB/EZH2/SRP72/DHX9/SNRPA/RBM3/UNG/CKAP5/PPP1CA/PPIH/RPN2/ETF1/NAA10/EIF4H/SRP9/HSPA5/SEC61G	29
AOAaKG>AOA	ego_FindMarkers_gene_neg	MF	GO:0140097	catalytic activity, acting on DNA	33/719	215/17749	4.10369e-11	4.94495e-09	3.85891e-09	MCM3/MCM7/MCM4/PTGES3/TOP2A/NME1/DNMT1/PCNA/MCM5/XRCC6/MCM6/FEN1/MCM2/XRCC5/SMARCA4/DDX1/RFC3/DKC1/LIG1/TTF2/POLE2/POLE3/XRCC2/DSCC1/ATAD5/DHX9/RUVBL1/CHD4/RBBP4/POLE4/UNG/MSH6/SMARCA5	33
AOAaKG>AOA	ego_FindMarkers_gene_neg	MF	GO:0042393	histone binding	35/719	247/17749	1.03508e-10	8.74317e-09	6.82295e-09	NASP/ANP32E/CKS1B/PTMA/HJURP/NPM1/DEK/ANP32B/SET/SSRP1/UHRF1/ATAD2/H2AX/MCM2/CBX5/NCAPD2/ANP32A/SMARCA4/RBBP7/CKS2/DNAJC9/NPM3/CHD4/RBBP4/NCAPD3/YEATS4/NAP1L1/SMARCC1/CBX3/PHF19/BAZ1B/CBX1/MSH6/SMARCA5/BRD7	35
AOAaKG>AOA	ego_FindMarkers_gene_neg	MF	GO:0070182	DNA polymerase binding	11/719	21/17749	1.08836e-10	8.74317e-09	6.82295e-09	HSP90AB1/PTGES3/HMGB1/HSP90AA1/PCNA/CDT1/FANCI/SMARCA4/FANCD2/CDK2AP1/NABP2	11
AOAaKG>AOA	ego_FindMarkers_gene_neg	MF	GO:0031492	nucleosomal DNA binding	14/719	39/17749	1.66477e-10	1.20363e-08	9.3928e-09	HMGN2/H2AZ1/H1-5/ACTB/HNRNPC/HMGN1/SMARCA4/CHD4/RBBP4/SMARCC1/MACROH2A1/ACTL6A/SMARCB1/H1-3	14
AOAaKG>AOA	ego_FindMarkers_gene_neg	MF	GO:0045296	cadherin binding	41/719	333/17749	2.26039e-10	1.45145e-08	1.13267e-08	SERBP1/PAICS/H3C2/HSP90AB1/LDHA/HSPA8/RPS26/TMPO/RAN/CCNB2/PKM/RPS2/RANBP1/NOP56/NUDC/H3C8/YWHAB/CCT8/H3C4/PARK7/PFN1/YWHAE/HDLBP/PDLIM1/ATIC/CTNNAL1/LRRC59/ENO1/RUVBL1/FASN/RANGAP1/CKAP5/PPP1CA/HNRNPK/BZW2/EIF4H/BSG/AHSA1/TAGLN2/ZC3H15/HSPA5	41
AOAaKG>AOA	ego_FindMarkers_gene_neg	MF	GO:0003735	structural constituent of ribosome	27/719	159/17749	2.40904e-10	1.45145e-08	1.13267e-08	RPSA/RPL22L1/RPL8/RPL12/RPS26/RPLP0/RPS17/MRPS34/RPS2/MRPL12/RPS16/MRPL37/MRPL11/MRPL51/MRPS24/RPS11/MRPS15/RPS20/MRPL4/MRPL20/MRPS2/RPL3/MRPL27/MRPS12/MRPL3/MRPL41/RPS27L	27
AOAaKG>AOA	ego_FindMarkers_gene_neg	MF	GO:0044183	protein folding chaperone	14/719	41/17749	3.60688e-10	2.00598e-08	1.56541e-08	CCT3/HSP90AB1/HSPA8/HSP90AA1/CCT2/CCT5/CALR/CCT8/CCT6A/CCT7/CCT4/TCP1/HSPA9/HSPA5	14
AOAaKG>AOA	ego_FindMarkers_gene_neg	MF	GO:0031491	nucleosome binding	17/719	66/17749	6.92201e-10	3.57472e-08	2.78962e-08	HMGN2/H2AZ1/H1-5/ACTB/SSRP1/HNRNPC/SUPT16H/HMGN1/SMARCA4/CHD4/RBBP4/SMARCC1/MACROH2A1/ACTL6A/SMARCB1/SMARCA5/H1-3	17
AOAaKG>AOA	ego_FindMarkers_gene_neg	MF	GO:0003725	double-stranded RNA binding	18/719	75/17749	7.65223e-10	3.68837e-08	2.87831e-08	HSPD1/HSP90AB1/TUBB4B/TUBA1B/EIF4A1/HNRNPU/TFRC/ILF3/DDX1/DDX21/MSN/ACTN1/DHX15/DHX9/MTDH/ILF2/EIF4H/CLTC	18
AOAaKG>AOA	ego_FindMarkers_gene_neg	MF	GO:0044389	ubiquitin-like protein ligase binding	38/719	314/17749	1.70295e-09	7.69521e-08	6.00515e-08	HSPD1/CCNB1/TUBB/HSP90AB1/HSPA8/TPI1/TUBA1B/PA2G4/HSP90AA1/BRCA1/ACTG1/UBE2C/SLC25A5/AURKA/CCT2/XRCC5/TRIM28/CLU/CALR/LAPTM4B/KCNH2/PRKAR2B/GPI/YWHAE/UQCRC1/UBE2T/PCBP2/TCP1/PSMD1/LRPPRC/RANGAP1/UBE2N/CACYBP/VCP/NEDD8/UBE2L3/HSPA9/HSPA5	38
AOAaKG>AOA	ego_FindMarkers_gene_neg	MF	GO:0015453	oxidoreduction-driven active transmembrane transporter activity	16/719	71/17749	1.77902e-08	6.76965e-07	5.28286e-07	NDUFS5/UQCRH/UQCR10/UQCRC1/NDUFB1/UQCRFS1/NDUFS6/COX8A/COX5A/CYC1/NDUFB2/NDUFA4/NDUFB10/NDUFC2/NDUFV2/NDUFA12	16
AOAaKG>AOA	ego_FindMarkers_gene_neg	MF	GO:0030515	snoRNA binding	11/719	32/17749	2.64583e-08	9.56468e-07	7.46403e-07	PRKDC/NHP2/XRCC5/NOP56/NOLC1/DKC1/DDX21/NUDT1/SNU13/NOP14/TSR1	11
AOAaKG>AOA	ego_FindMarkers_gene_neg	MF	GO:0046982	protein heterodimerization activity	35/719	330/17749	2.095e-07	6.58559e-06	5.13922e-06	H2AZ1/H3C2/H4C3/LSM5/RAN/TOP2A/CENPW/AURKA/H2AX/SMC1A/H2AC16/NOLC1/H3C8/TPM1/H3C4/H2AC11/YWHAE/H2AZ2/CENPA/POLE3/H2AC12/P4HB/SAE1/POLE4/PHB2/TCOF1/PHB1/MACROH2A1/PAFAH1B3/SOS1/YWHAH/SRI/MEF2C/XBP1/TPM4	35
AOAaKG>AOA	ego_FindMarkers_gene_neg	MF	GO:0016853	isomerase activity	21/719	153/17749	9.79846e-07	2.95179e-05	2.3035e-05	HSPD1/PPIA/TPI1/PTGES3/TOP2A/MIF/PPIB/PGAM1/PPIF/GPI/DKC1/PDIA6/FKBP4/P4HB/FKBP5/TXNDC5/PPIH/FKBP3/PIN1/FKBP1A/PDIA4	21
AOAaKG>AOA	ego_FindMarkers_gene_neg	MF	GO:0140104	molecular carrier activity	14/719	73/17749	1.13679e-06	3.28761e-05	2.56557e-05	HBD/HSPA8/RAN/KPNB1/KPNA2/CLU/PARK7/IPO5/CSE1L/XPO1/NDUFAB1/HBB/FXN/TIMM10	14
AOAaKG>AOA	ego_FindMarkers_gene_neg	MF	GO:0009055	electron transfer activity	18/719	122/17749	2.01438e-06	5.60152e-05	4.37128e-05	NDUFS5/UQCRH/UQCR10/UQCRC1/NDUFB1/UQCRFS1/COX7A2/NDUFS6/CYCS/COX8A/COX5A/CYC1/NDUFB2/NDUFA4/NDUFB10/NDUFC2/NDUFV2/NDUFA12	18
AOAaKG>AOA	ego_FindMarkers_gene_neg	MF	GO:0015078	proton transmembrane transporter activity	17/719	117/17749	4.77284e-06	0.000123242	9.61746e-05	UQCRH/ATP5MC3/SLC25A3/ATP5MC1/ATP5F1A/SLC25A5/UQCR10/ATP5F1B/ATP5MF/UQCRC1/ATP5F1D/UQCRFS1/COX8A/ATP5PF/COX5A/ATP5MC2/CYC1	17
AOAaKG>AOA	ego_FindMarkers_gene_neg	MF	GO:0045182	translation regulator activity	19/719	143/17749	5.19606e-06	0.00012757	9.95524e-05	DHFR/EIF3A/EIF5A/EIF4A1/TYMS/TUFM/EIF4G1/EIF3B/EIF5B/EIF4EBP1/GSPT1/EIF3I/EIF1AX/EIF4EBP2/EIF4E/ETF1/EIF4H/EIF2AK1/RPS27L	19
AOAaKG>AOA	ego_FindMarkers_gene_neg	MF	GO:0090079	translation regulator activity, nucleic acid binding	16/719	106/17749	5.46981e-06	0.00012757	9.95524e-05	DHFR/EIF3A/EIF5A/EIF4A1/TYMS/TUFM/EIF4G1/EIF3B/EIF5B/GSPT1/EIF3I/EIF1AX/EIF4E/ETF1/EIF4H/RPS27L	16
AOAaKG>AOA	ego_FindMarkers_gene_neg	MF	GO:0042826	histone deacetylase binding	17/719	123/17749	9.48077e-06	0.000214206	0.000167161	SFPQ/PARP1/HNRNPD/H1-5/HSP90AB1/HSP90AA1/TOP2A/CDC20/KPNA2/CBX5/GMNN/YWHAB/YWHAE/CHD4/RBBP4/PHB1/MEF2C	17
AOAaKG>AOA	ego_FindMarkers_gene_neg	MF	GO:0017069	snRNA binding	10/719	46/17749	1.21306e-05	0.000257954	0.000201301	EIF5A/HNRNPU/LSM4/SNRPA1/DDX21/DDX39B/SNU13/SNRPA/SF3B3/EFTUD2	10
AOAaKG>AOA	ego_FindMarkers_gene_neg	MF	GO:0003684	damaged DNA binding	12/719	68/17749	1.61345e-05	0.000333293	0.000260093	HMGB2/RPA3/HMGB1/BRCA1/PCNA/XRCC6/FEN1/H2AX/XRCC5/RPA1/UNG/MSH6	12
AOAaKG>AOA	ego_FindMarkers_gene_neg	MF	GO:0051087	chaperone binding	15/719	105/17749	2.10493e-05	0.000411315	0.00032098	HSPD1/HSPE1/HSPA8/PTGES3/BIRC5/CLU/CALR/TFRC/DNAJC9/TBCA/TIMM10/SDF2L1/SOD1/AHSA1/HSPA5	15
AOAaKG>AOA	ego_FindMarkers_gene_neg	MF	GO:0003688	DNA replication origin binding	6/719	16/17749	2.44571e-05	0.000444475	0.000346857	HSPD1/MCM5/MCM2/MCM10/CDC6/DHX9	6
AOAaKG>AOA	ego_FindMarkers_gene_neg	MF	GO:0035173	histone kinase activity	6/719	16/17749	2.44571e-05	0.000444475	0.000346857	CDK1/AURKB/CHEK1/AURKA/VRK1/BAZ1B	6
AOAaKG>AOA	ego_FindMarkers_gene_neg	MF	GO:0015631	tubulin binding	33/719	374/17749	2.45906e-05	0.000444475	0.000346857	STMN1/CENPF/KIF11/GAPDH/DLGAP5/NUSAP1/PRC1/PLK1/BRCA1/BIRC5/TPX2/GTSE1/KIF2C/CENPE/CCT5/KIF14/KIF15/KIF4A/KIF23/DIAPH1/RACGAP1/KIF20B/MAP1A/LRPPRC/BRCA2/CKAP5/TBCA/CACYBP/HSPH1/SKA2/MAP4K4/RCC2/PDCD5	33
AOAaKG>AOA	ego_FindMarkers_gene_neg	MF	GO:0003727	single-stranded RNA binding	13/719	84/17749	3.12454e-05	0.000514057	0.000401157	HNRNPDL/HNRNPC/HNRNPA1/HNRNPU/ILF3/PTBP1/DDX1/KHDRBS1/DAZAP1/DHX9/HNRNPF/EIF4H/PABPC4	13
AOAaKG>AOA	ego_FindMarkers_gene_neg	MF	GO:0019887	protein kinase regulator activity	22/719	205/17749	3.12843e-05	0.000514057	0.000401157	CKS1B/CCNA2/CCNB1/NPM1/HSP90AB1/CCNB2/TPX2/YWHAB/PRKAR2B/CDK4/CKS2/CIT/CCNF/TESC/INCENP/CALM3/CCND3/DBF4/MACROH2A1/CCNG1/PKIG/CALM1	22
AOAaKG>AOA	ego_FindMarkers_gene_neg	MF	GO:0003713	transcription coactivator activity	26/719	266/17749	3.20178e-05	0.00051442	0.00040144	NUCKS1/HMGB2/NPM1/HMGA1/HMGB1/BRCA1/NME2/TRIM28/SMARCA4/PARK7/PDLIM1/SUB1/ACTN1/DHX9/MTDH/RUVBL1/SMARCC1/FUS/ACTL6A/USP22/KDM1A/UBE2L3/SMARCB1/BRD7/THRAP3/CITED2	26
AOAaKG>AOA	ego_FindMarkers_gene_neg	MF	GO:0008137	NADH dehydrogenase (ubiquinone) activity	9/719	42/17749	3.74554e-05	0.000588701	0.000459407	NDUFS5/NDUFB1/NDUFS6/NDUFB2/NDUFA4/NDUFB10/NDUFC2/NDUFV2/NDUFA12	9
AOAaKG>AOA	ego_FindMarkers_gene_neg	MF	GO:0016684	oxidoreductase activity, acting on peroxide as acceptor	10/719	54/17749	5.31523e-05	0.000784268	0.000612022	HBD/PARK7/TXNDC17/HBB/PRDX3/PRDX2/PRDX4/CAT/MPO/ALOX5AP	10
AOAaKG>AOA	ego_FindMarkers_gene_neg	MF	GO:0003954	NADH dehydrogenase activity	9/719	45/17749	6.67738e-05	0.000928413	0.00072451	NDUFS5/NDUFB1/NDUFS6/NDUFB2/NDUFA4/NDUFB10/NDUFC2/NDUFV2/NDUFA12	9
AOAaKG>AOA	ego_FindMarkers_gene_neg	MF	GO:0000217	DNA secondary structure binding	8/719	36/17749	7.70155e-05	0.00105061	0.000819867	CLSPN/HNRNPD/HMGB2/HMGA1/HMGB1/XRCC2/MSH6/MEF2C	8
AOAaKG>AOA	ego_FindMarkers_gene_neg	MF	GO:0042162	telomeric DNA binding	8/719	37/17749	9.4805e-05	0.00124626	0.000972545	NCL/HNRNPD/HNRNPA2B1/XRCC6/HNRNPA1/XRCC5/RPA1/NABP2	8
AOAaKG>AOA	ego_FindMarkers_gene_neg	MF	GO:0016209	antioxidant activity	12/719	83/17749	0.000123243	0.00151392	0.00118143	HBD/PARK7/TXNDC17/HBB/PRDX3/PRDX2/GSTO1/PRDX4/SOD1/CAT/MPO/ALOX5AP	12
AOAaKG>AOA	ego_FindMarkers_gene_neg	MF	GO:0016829	lyase activity	20/719	194/17749	0.000123543	0.00151392	0.00118143	ODC1/PAICS/TPI1/HMGB1/XRCC6/XRCC5/PARK7/GGCT/GLO1/ENO1/FASN/UROS/RNASE2/HACD3/ECHS1/ADSL/AMD1/HDC/UROD/ALOX5AP	20
AOAaKG>AOA	ego_FindMarkers_gene_neg	MF	GO:0097718	disordered domain specific binding	7/719	31/17749	0.000195167	0.0022759	0.00177605	HSP90AB1/RRM1/GAPDH/HSP90AA1/CALM3/CLTC/CALM1	7
AOAaKG>AOA	ego_FindMarkers_gene_neg	MF	GO:0015036	disulfide oxidoreductase activity	8/719	42/17749	0.00024239	0.00273825	0.00213686	PDIA6/GLRX5/TXN2/TXNDC17/P4HB/GSTO1/PDIA4/PGK1	8
AOAaKG>AOA	ego_FindMarkers_gene_neg	MF	GO:0047485	protein N-terminus binding	13/719	105/17749	0.000319978	0.00354571	0.00276698	PARP1/ZWINT/EIF5A/SMARCA4/CALM3/PPP1CC/BANF1/PHB2/SMARCC1/SRRM2/YWHAQ/CALM1/ALOX5AP	13
AOAaKG>AOA	ego_FindMarkers_gene_neg	MF	GO:0008022	protein C-terminus binding	18/719	179/17749	0.000359852	0.00388317	0.00303033	CENPF/NCL/MAD2L1/MKI67/TOP2A/PCNA/XRCC6/CDC20/XRCC5/CORO1A/PPP1CC/BANF1/SAE1/BRCA2/PHB2/YEATS4/PRDX3/PHB1	18
AOAaKG>AOA	ego_FindMarkers_gene_neg	MF	GO:0140297	DNA-binding transcription factor binding	35/719	471/17749	0.000426771	0.00453758	0.00354101	NUCKS1/CENPF/PARP1/NCL/PTMA/HMGB2/NPM1/HMGA1/ACTB/CHCHD2/PRKDC/HMGB1/PCNA/TFDP1/CBX5/CALR/GMNN/SMARCA4/GATA1/PARK7/FKBP4/DHX9/MTDH/CHD4/PHB2/MYC/KDM1A/EIF4E/PSMC5/SMARCB1/YWHAH/THRAP3/CITED2/SRI/MEF2C	35
AOAaKG>AOA	ego_FindMarkers_gene_neg	MF	GO:0005528	FK506 binding	4/719	10/17749	0.000461181	0.00456758	0.00356442	FKBP4/FKBP5/FKBP3/FKBP1A	4
AOAaKG>AOA	ego_FindMarkers_gene_neg	MF	GO:0043531	ADP binding	7/719	36/17749	0.000519579	0.00500875	0.0039087	ATP5F1A/MYH10/ATP5F1D/RUVBL1/VCP/MSH6/PGK1	7
AOAaKG>AOA	ego_FindMarkers_gene_neg	MF	GO:0047429	nucleoside-triphosphate diphosphatase activity	4/719	11/17749	0.000701543	0.00658722	0.00514049	DUT/DCTPP1/NUDT1/DHX9	4
AOAaKG>AOA	ego_FindMarkers_gene_neg	MF	GO:0003899	DNA-directed 5'-3' RNA polymerase activity	7/719	39/17749	0.000861646	0.00769099	0.00600185	POLR2L/POLR2E/PRIM1/POLR2H/POLR3K/POLR2F/POLR2J	7
AOAaKG>AOA	ego_FindMarkers_gene_neg	MF	GO:0005200	structural constituent of cytoskeleton	12/719	103/17749	0.00093235	0.00812155	0.00633785	TUBB/ACTB/TUBB4B/TUBA1B/ACTG1/ANK1/TPM1/TUBA1C/MSN/ARPC2/SPTA1/YEATS4	12
AOAaKG>AOA	ego_FindMarkers_gene_neg	MF	GO:1990226	histone methyltransferase binding	4/719	12/17749	0.00101872	0.00856435	0.0066834	HSP90AB1/NOP56/CBX3/CBX1	4
AOAaKG>AOA	ego_FindMarkers_gene_neg	MF	GO:0019843	rRNA binding	9/719	65/17749	0.00117158	0.00962561	0.00751158	RPL8/RPL12/RPLP0/MRPL11/DDX21/RPS11/GTF3A/MRPL20/RPL3	9
AOAaKG>AOA	ego_FindMarkers_gene_neg	MF	GO:0031072	heat shock protein binding	13/719	121/17749	0.00124616	0.0101233	0.00789999	HSP90AB1/CDK1/HSPA8/PTGES3/KPNB1/TFRC/DNAJC9/FKBP4/FKBP5/HSPA9/AHSA1/DNAJC8/HSPA5	13
AOAaKG>AOA	ego_FindMarkers_gene_neg	MF	GO:0042288	MHC class I protein binding	5/719	21/17749	0.0012743	0.0102369	0.00798861	TUBB/TUBB4B/ATP5F1A/ATP5F1B/VCP	5
AOAaKG>AOA	ego_FindMarkers_gene_neg	MF	GO:0001046	core promoter sequence-specific DNA binding	7/719	42/17749	0.00136055	0.0108096	0.00843556	H2AZ1/NPM1/SMARCA4/EZH2/MYC/MACROH2A1/SMARCB1	7
AOAaKG>AOA	ego_FindMarkers_gene_neg	MF	GO:0048156	tau protein binding	7/719	43/17749	0.00156923	0.0119426	0.00931973	HSP90AB1/ACTB/HSP90AA1/CLU/FKBP4/MAP1A/PIN1	7
AOAaKG>AOA	ego_FindMarkers_gene_neg	MF	GO:0070034	telomerase RNA binding	5/719	22/17749	0.00159468	0.0120099	0.00937225	HNRNPC/HNRNPU/NHP2/SNRPB/DKC1	5
AOAaKG>AOA	ego_FindMarkers_gene_neg	MF	GO:0000287	magnesium ion binding	19/719	221/17749	0.00169042	0.0125998	0.00983253	PPA1/RAN/DUT/PKM/PLK1/TOP2A/NME1/FEN1/DCTPP1/IDH2/TESC/ENO1/PRIM1/MAP3K20/TKT/RNASEH1/SRPK1/MSH6/PGP	19
AOAaKG>AOA	ego_FindMarkers_gene_neg	MF	GO:0023026	MHC class II protein complex binding	5/719	25/17749	0.00290989	0.0204257	0.0159397	HSP90AB1/HSPA8/HSP90AA1/PKM/YWHAE	5
AOAaKG>AOA	ego_FindMarkers_gene_neg	MF	GO:0005092	GDP-dissociation inhibitor activity	4/719	16/17749	0.00329127	0.0226627	0.0176854	RANBP1/ITGB1BP1/ARHGDIA/GDI2	4
AOAaKG>AOA	ego_FindMarkers_gene_neg	MF	GO:0004550	nucleoside diphosphate kinase activity	4/719	17/17749	0.00416755	0.0276435	0.0215723	DTYMK/NME4/NME1/NME2	4
AOAaKG>AOA	ego_FindMarkers_gene_neg	MF	GO:0008574	plus-end-directed microtubule motor activity	4/719	17/17749	0.00416755	0.0276435	0.0215723	KIF11/CENPE/KIF14/KIF20B	4
AOAaKG>AOA	ego_FindMarkers_gene_neg	MF	GO:0043539	protein serine/threonine kinase activator activity	7/719	51/17749	0.00426533	0.0280349	0.0218777	CKS1B/CCNB1/CKS2/INCENP/CALM3/DBF4/CALM1	7
AOAaKG>AOA	ego_FindMarkers_gene_neg	MF	GO:0036002	pre-mRNA binding	6/719	39/17749	0.00450775	0.0293613	0.0229128	HNRNPA2B1/SRSF2/HNRNPA1/HNRNPU/PTBP1/SLBP	6
AOAaKG>AOA	ego_FindMarkers_gene_neg	MF	GO:0051787	misfolded protein binding	5/719	28/17749	0.00486999	0.0311593	0.0243159	HSPA8/CLU/HSPA9/SDF2L1/HSPA5	5
AOAaKG>AOA	ego_FindMarkers_gene_neg	MF	GO:0003777	microtubule motor activity	8/719	66/17749	0.00503581	0.0319376	0.0249233	KIF11/KIF2C/CENPE/KIF14/KIF15/KIF4A/KIF23/KIF20B	8
AOAaKG>AOA	ego_FindMarkers_gene_neg	MF	GO:0016018	cyclosporin A binding	4/719	18/17749	0.00518871	0.0320636	0.0250216	PPIA/PPIB/PPIF/PPIH	4
AOAaKG>AOA	ego_FindMarkers_gene_neg	MF	GO:0044325	transmembrane transporter binding	12/719	127/17749	0.00545629	0.0334313	0.0260889	VDAC1/HSP90AB1/ANK1/YWHAE/DIAPH1/CALM3/ACTN1/ATP2A3/FKBP1A/YWHAH/SRI/CALM1	12
AOAaKG>AOA	ego_FindMarkers_gene_neg	MF	GO:0008190	eukaryotic initiation factor 4E binding	3/719	10/17749	0.0064162	0.0389824	0.0304209	EIF4G1/EIF4EBP1/EIF4EBP2	3
AOAaKG>AOA	ego_FindMarkers_gene_neg	MF	GO:0070063	RNA polymerase binding	7/719	57/17749	0.0079099	0.0472633	0.0368831	ANP32B/BRCA1/PPIB/HNRNPU/DHX9/WDR43/STOM	7
